# Supplementary material for: Crystal structure, Hirshfeld surface analysis and HOMO–LUMO analysis of (E)-N′-(3-hy­droxy-4-meth­oxy­benzyl­idene)nicotinohydrazide monohydrate
Source: Acta Crystallogr E Crystallogr Commun. 2019 May 14;75(Pt 6):804–7. doi: 10.1107/S2056989019006492 (PMC6658940; doi:10.1107/S2056989019006492)
Supplement: Supplementary file 1 [file e-75-00804-sup1.cif]

##############################################################################
#                                                                            #
# This CIF contains the data in a paper accepted for publication in          #
# Acta Crystallographica Section E. It conforms to the requirements of       #
# Notes for Authors for Acta Crystallographica Section E, and has been       #
# peer reviewed under the auspices of the IUCr Commission on Journals.       #
#                                                                            #
# Full details of the Crystallographic Information File format               #
# are given in the paper "The Crystallographic Information File (CIF):       #
# a New Standard Archive File for Crystallography" by S. R. Hall, F. H.      #
# Allen and I. D. Brown [Acta Cryst. (1991), A47, 655-685].                  #
#                                                                            #
# The current version of the core CIF dictionary is obtainable from          #
# ftp://ftp.iucr.org/pub/cif_core.dic.                                       #
#                                                                            #
# Software is freely available for graphical display of the structure(s)     #
# in this CIF. For information consult the CIF software page                 #
# http://www.iucr.org/resources/cif/software.                                #
#                                                                            #
# This file may be used for bona fide research purposes within the           #
# scientific community so long as proper attribution is given to the journal # 
# article from which it was obtained.                                        #
#                                                                            #
##############################################################################
data_global
_audit_creation_method     'form.cif (version 2.0)'
_journal_data_validation_number     ?
_journal_date_recd_electronic     2019-02-04
_journal_date_accepted     2019-05-07
_journal_name_full     'Acta Crystallographica, Section E'
_journal_year     2019
_journal_volume     75
_journal_issue      6
_journal_page_first     804
_journal_page_last     807
_journal_paper_category     GO
_journal_paper_doi     10.1107/S2056989019006492
_journal_coeditor_code     RZ5252
_publ_contact_author_name     'Kasthuri Balasubramani'
_publ_contact_author_address
;
      Department of Chemistry
      Government Arts College (Autonomous)
      Thanthonimalai, Karur, Tamil Nadu
      INDIA
;
_publ_contact_author_email     'manavaibala@gmail.com'
_publ_contact_author_fax     ?
_publ_contact_author_phone     ?
data_I
_database_code_depnum_ccdc_archive 'CCDC 1587259'
_audit_creation_method     'SHELXL-2017/1'
_chemical_name_systematic
;
(<i>E</i>)-<i>N</i>'-(3-Hydroxy-4-methoxybenzylidene)nicotinohydrazide
monohydrate
;
_chemical_name_common     ?
_chemical_formula_moiety     'C14 H13 N3 O3, H2 O'
_chemical_formula_sum     'C14 H15 N3 O4'
_chemical_formula_iupac     'C14 H13 N3 O3, H2 O'
_chemical_formula_weight     289.29
_chemical_melting_point     ?
_space_group_crystal_system     monoclinic
_space_group_name_H-M_alt     'P 21/c'
_space_group_name_Hall     '-P 2ybc'
loop_
    _space_group_symop_operation_xyz
    'x, y, z'
    '-x, y+1/2, -z+1/2'
    '-x, -y, -z'
    'x, -y-1/2, z-1/2'
_cell_length_a     7.1153(4)
_cell_length_b     11.0075(6)
_cell_length_c     18.2771(10)
_cell_angle_alpha     90
_cell_angle_beta     105.766(5)
_cell_angle_gamma     90
_cell_volume     1377.64(14)
_cell_formula_units_Z     4
_cell_measurement_reflns_used     3729
_cell_measurement_theta_min     3.9
_cell_measurement_theta_max     29.2
_cell_measurement_temperature     295(2)
_exptl_crystal_description     'block'
_exptl_crystal_colour     'colourless'
_exptl_crystal_size_max     0.30
_exptl_crystal_size_mid     0.25
_exptl_crystal_size_min     0.18
_exptl_crystal_density_diffrn     1.395
_exptl_crystal_density_meas     ?
_exptl_crystal_density_method     'not measured'
_exptl_crystal_F_000     608
_exptl_absorpt_coefficient_mu     0.104
_exptl_absorpt_correction_type     multi-scan
_exptl_absorpt_process_details
;
(CrysAlis PRO; Agilent, 2012)
;
_exptl_absorpt_correction_T_min     0.969
_exptl_absorpt_correction_T_max     0.981
_diffrn_ambient_temperature     295(2)
_diffrn_source     'fine-focus sealed tube'
_diffrn_radiation_type     MoK\a
_diffrn_radiation_wavelength     0.71073
_diffrn_measurement_device_type     'Agilent Xcalibur Eos'
_diffrn_measurement_method     '\w scans'
_diffrn_detector_area_resol_mean     15.9821
_diffrn_reflns_number     8396
_diffrn_reflns_av_R_equivalents     0.0266
_diffrn_reflns_av_unetI/netI     0.0251
_diffrn_reflns_theta_min     3.938
_diffrn_reflns_theta_max     25.492
_diffrn_reflns_theta_full     25.242
_diffrn_measured_fraction_theta_max     0.994
_diffrn_measured_fraction_theta_full     0.994
_diffrn_reflns_limit_h_min     -8
_diffrn_reflns_limit_h_max     8
_diffrn_reflns_limit_k_min     -13
_diffrn_reflns_limit_k_max     12
_diffrn_reflns_limit_l_min     -22
_diffrn_reflns_limit_l_max     22
_refine_special_details
;
 Refinement of F^2^ against ALL reflections.  The weighted R-factor wR and
 goodness of fit S are based on F^2^, conventional R-factors R are based
 on F, with F set to zero for negative F^2^. The threshold expression of
 F^2^ > 2sigma(F^2^) is used only for calculating R-factors(gt) etc. and is
 not relevant to the choice of reflections for refinement.  R-factors based
 on F^2^ are statistically about twice as large as those based on F, and R-
 factors based on ALL data will be even larger.
;
_reflns_number_total     2549
_reflns_number_gt     2027
_reflns_threshold_expression     'I > 2\s(I)'
_refine_ls_structure_factor_coef     Fsqd
_refine_ls_matrix_type     full
_refine_ls_R_factor_all     0.0494
_refine_ls_R_factor_gt     0.0362
_refine_ls_wR_factor_gt     0.0905
_refine_ls_wR_factor_ref     0.1006
_refine_ls_goodness_of_fit_ref     1.040
_refine_ls_restrained_S_all     1.040
_refine_ls_number_reflns     2549
_refine_ls_number_parameters     192
_refine_ls_number_restraints     0
_refine_ls_hydrogen_treatment     constr
_refine_ls_weighting_scheme     calc
_refine_ls_weighting_details
              'w=1/[\s^2^(Fo^2^)+(0.0462P)^2^+0.2987P] where P=(Fo^2^+2Fc^2^)/3'
_atom_sites_solution_hydrogens     mixed
_atom_sites_solution_primary     direct
_atom_sites_solution_secondary     difmap
_refine_ls_shift/su_max     0.000
_refine_ls_shift/su_mean     0.000
_refine_diff_density_max     0.164
_refine_diff_density_min     -0.130
_refine_ls_extinction_method
;
SHELXL2017 (Sheldrick, 2015)
;
_refine_ls_extinction_coef     0.030(3)
_refine_ls_extinction_expression
                                  'Fc^*^=kFc[1+0.001xFc^2^\l^3^/sin(2\q)]^-1/4^'
loop_
    _atom_type_symbol
    _atom_type_description
    _atom_type_scat_dispersion_real
    _atom_type_scat_dispersion_imag
    _atom_type_scat_source
    'C' 'C' 0.0033 0.0016
                         'International Tables Vol C Tables 4.2.6.8 and 6.1.1.4'
    'H' 'H' 0.0000 0.0000
                         'International Tables Vol C Tables 4.2.6.8 and 6.1.1.4'
    'N' 'N' 0.0061 0.0033
                         'International Tables Vol C Tables 4.2.6.8 and 6.1.1.4'
    'O' 'O' 0.0106 0.0060
                         'International Tables Vol C Tables 4.2.6.8 and 6.1.1.4'
_computing_data_collection
;
CrysAlis PRO (Agilent, 2012)
;
_computing_cell_refinement
;
CrysAlis PRO (Agilent, 2012)
;
_computing_data_reduction
;
CrysAlis PRO (Agilent, 2012)
;
_computing_structure_solution
;
SHELXS97 (Sheldrick, 2008)
;
_computing_structure_refinement
;
SHELXL2017 (Sheldrick, 2015)
;
_computing_molecular_graphics
;
ORTEP-3 for Windows (Farrugia, 2012) and Mercury (Macrae <i>et al.</i>,
2006)
;
_computing_publication_material
;
SHELXL2017 (Sheldrick, 2015)
;
loop_
    _atom_site_type_symbol
    _atom_site_label
    _atom_site_fract_x
    _atom_site_fract_y
    _atom_site_fract_z
    _atom_site_U_iso_or_equiv
    _atom_site_adp_type
    _atom_site_calc_flag
    _atom_site_occupancy
    _atom_site_disorder_assembly
    _atom_site_disorder_group
    O O3 -0.03769(14) 0.40424(10) 0.06695(6) 0.0455(3) Uani d 1 . .
    O O2 0.20750(15) 0.23383(10) 0.06507(7) 0.0537(3) Uani d 1 . .
    H H10 0.287088 0.178188 0.073527 0.081 Uiso d 1 . .
    O O1 1.15498(17) 0.21431(11) 0.30304(8) 0.0604(4) Uani d 1 . .
    N N3 0.85559(17) 0.37007(12) 0.26300(7) 0.0418(3) Uani d 1 . .
    N N2 1.03456(17) 0.40123(12) 0.31206(7) 0.0410(3) Uani d 1 . .
    H H2N 1.053128 0.472235 0.332397 0.049 Uiso d 1 . .
    N N1 1.61018(19) 0.51282(12) 0.42610(8) 0.0452(4) Uani d 1 . .
    C C8 0.5291(2) 0.43898(15) 0.20366(8) 0.0371(4) Uani d 1 . .
    C C9 0.4682(2) 0.33704(14) 0.15750(8) 0.0384(4) Uani d 1 . .
    H H9 0.555924 0.274429 0.157443 0.046 Uiso calc 1 . .
    C C10 0.2791(2) 0.32888(14) 0.11216(8) 0.0372(4) Uani d 1 . .
    C C11 0.1465(2) 0.42290(14) 0.11294(8) 0.0355(4) Uani d 1 . .
    C C12 0.2059(2) 0.52410(15) 0.15746(9) 0.0409(4) Uani d 1 . .
    H H12 0.118419 0.586791 0.157676 0.049 Uiso calc 1 . .
    C C13 0.3972(2) 0.53171(15) 0.20196(9) 0.0423(4) Uani d 1 . .
    H H13 0.437730 0.600772 0.231319 0.051 Uiso calc 1 . .
    C C14 -0.1795(2) 0.49637(17) 0.06553(10) 0.0492(4) Uani d 1 . .
    H H14A -0.192906 0.508196 0.115902 0.074 Uiso calc 1 . .
    H H14B -0.302791 0.472017 0.032256 0.074 Uiso calc 1 . .
    H H14C -0.138193 0.570937 0.047468 0.074 Uiso calc 1 . .
    C C7 0.7260(2) 0.45278(15) 0.25379(8) 0.0411(4) Uani d 1 . .
    H H7 0.758441 0.525352 0.280265 0.049 Uiso calc 1 . .
    C C6 1.1785(2) 0.31829(14) 0.32729(9) 0.0390(4) Uani d 1 . .
    C C2 1.4323(2) 0.47808(14) 0.38578(8) 0.0387(4) Uani d 1 . .
    H H2 1.343594 0.537888 0.362746 0.046 Uiso calc 1 . .
    C C1 1.3728(2) 0.35815(13) 0.37638(8) 0.0354(4) Uani d 1 . .
    C C5 1.5059(2) 0.27035(15) 0.41019(10) 0.0502(4) Uani d 1 . .
    H H5 1.472088 0.188603 0.404400 0.060 Uiso calc 1 . .
    C C4 1.6891(2) 0.30435(17) 0.45260(11) 0.0599(5) Uani d 1 . .
    H H4 1.780614 0.246398 0.476287 0.072 Uiso calc 1 . .
    C C3 1.7334(2) 0.42511(17) 0.45907(10) 0.0533(5) Uani d 1 . .
    H H3 1.857046 0.447633 0.488254 0.064 Uiso calc 1 . .
    O O4 1.07802(17) 0.65762(11) 0.34578(7) 0.0594(4) Uani d 1 . .
    H H4WA 1.034030 0.696974 0.377588 0.089 Uiso d 1 . .
    H H4WB 1.043530 0.692674 0.302788 0.089 Uiso d 1 . .
loop_
    _atom_site_aniso_label
    _atom_site_aniso_U_11
    _atom_site_aniso_U_22
    _atom_site_aniso_U_33
    _atom_site_aniso_U_12
    _atom_site_aniso_U_13
    _atom_site_aniso_U_23
    O3 0.0286(5) 0.0448(7) 0.0558(7) 0.0044(5) -0.0009(5) -0.0023(5)
    O2 0.0385(6) 0.0378(6) 0.0712(8) 0.0062(5) -0.0085(5) -0.0115(6)
    O1 0.0513(7) 0.0382(7) 0.0744(9) -0.0022(5) -0.0127(6) -0.0079(6)
    N3 0.0309(6) 0.0455(8) 0.0416(7) -0.0061(6) -0.0029(5) 0.0026(6)
    N2 0.0311(6) 0.0390(7) 0.0448(7) -0.0032(6) -0.0037(5) -0.0026(6)
    N1 0.0361(7) 0.0419(8) 0.0509(8) -0.0062(6) 0.0006(6) 0.0030(6)
    C8 0.0317(7) 0.0424(9) 0.0351(8) -0.0033(7) 0.0054(6) 0.0051(7)
    C9 0.0306(7) 0.0373(8) 0.0437(8) 0.0036(6) 0.0039(6) 0.0062(7)
    C10 0.0343(8) 0.0327(8) 0.0408(8) -0.0019(6) 0.0038(6) 0.0024(7)
    C11 0.0281(7) 0.0388(9) 0.0369(8) -0.0003(6) 0.0039(6) 0.0052(7)
    C12 0.0369(8) 0.0403(9) 0.0435(8) 0.0051(7) 0.0073(6) -0.0004(7)
    C13 0.0399(8) 0.0422(9) 0.0412(8) -0.0020(7) 0.0049(7) -0.0052(7)
    C14 0.0325(8) 0.0598(11) 0.0520(10) 0.0118(8) 0.0056(7) 0.0013(8)
    C7 0.0348(8) 0.0446(9) 0.0397(8) -0.0055(7) 0.0030(6) 0.0012(7)
    C6 0.0370(8) 0.0345(9) 0.0398(8) -0.0047(7) 0.0007(6) 0.0025(7)
    C2 0.0320(8) 0.0364(8) 0.0432(8) -0.0003(6) 0.0023(6) 0.0041(7)
    C1 0.0321(7) 0.0359(8) 0.0345(7) -0.0008(6) 0.0026(6) 0.0024(6)
    C5 0.0457(9) 0.0361(9) 0.0580(10) -0.0003(7) -0.0041(8) 0.0050(8)
    C4 0.0432(10) 0.0477(11) 0.0728(13) 0.0060(8) -0.0114(9) 0.0120(9)
    C3 0.0328(8) 0.0540(11) 0.0611(11) -0.0043(8) -0.0075(7) 0.0063(9)
    O4 0.0627(8) 0.0475(7) 0.0583(7) 0.0186(6) -0.0002(6) -0.0017(6)
_geom_special_details
;
 All esds (except the esd in the dihedral angle between two l.s. planes)
 are estimated using the full covariance matrix.  The cell esds are taken
 into account individually in the estimation of esds in distances, angles
 and torsion angles; correlations between esds in cell parameters are only
 used when they are defined by crystal symmetry.  An approximate (isotropic)
 treatment of cell esds is used for estimating esds involving l.s. planes.
;
loop_
    _geom_bond_atom_site_label_1
    _geom_bond_atom_site_label_2
    _geom_bond_site_symmetry_2
    _geom_bond_distance
    _geom_bond_publ_flag
    O3 C11 . 1.3664(17) ?
    O3 C14 . 1.4257(19) ?
    O2 C10 . 1.3627(18) ?
    O2 H10 . 0.8198 ?
    O1 C6 . 1.2223(19) ?
    N3 C7 . 1.274(2) ?
    N3 N2 . 1.3866(16) ?
    N2 C6 . 1.343(2) ?
    N2 H2N . 0.8602 ?
    N1 C3 . 1.333(2) ?
    N1 C2 . 1.3355(19) ?
    C8 C13 . 1.381(2) ?
    C8 C9 . 1.400(2) ?
    C8 C7 . 1.459(2) ?
    C9 C10 . 1.378(2) ?
    C9 H9 . 0.9300 ?
    C10 C11 . 1.404(2) ?
    C11 C12 . 1.377(2) ?
    C12 C13 . 1.386(2) ?
    C12 H12 . 0.9300 ?
    C13 H13 . 0.9300 ?
    C14 H14A . 0.9600 ?
    C14 H14B . 0.9600 ?
    C14 H14C . 0.9600 ?
    C7 H7 . 0.9300 ?
    C6 C1 . 1.4950(19) ?
    C2 C1 . 1.383(2) ?
    C2 H2 . 0.9300 ?
    C1 C5 . 1.376(2) ?
    C5 C4 . 1.376(2) ?
    C5 H5 . 0.9300 ?
    C4 C3 . 1.364(3) ?
    C4 H4 . 0.9300 ?
    C3 H3 . 0.9300 ?
    O4 H4WA . 0.8500 ?
    O4 H4WB . 0.8495 ?
loop_
    _geom_angle_atom_site_label_1
    _geom_angle_atom_site_label_2
    _geom_angle_atom_site_label_3
    _geom_angle_site_symmetry_1
    _geom_angle_site_symmetry_3
    _geom_angle
    _geom_angle_publ_flag
    C11 O3 C14 . . 117.37(12) ?
    C10 O2 H10 . . 109.5 ?
    C7 N3 N2 . . 114.41(13) ?
    C6 N2 N3 . . 118.71(13) ?
    C6 N2 H2N . . 120.6 ?
    N3 N2 H2N . . 120.7 ?
    C3 N1 C2 . . 116.76(14) ?
    C13 C8 C9 . . 118.80(13) ?
    C13 C8 C7 . . 117.90(14) ?
    C9 C8 C7 . . 123.31(14) ?
    C10 C9 C8 . . 120.43(14) ?
    C10 C9 H9 . . 119.8 ?
    C8 C9 H9 . . 119.8 ?
    O2 C10 C9 . . 124.50(13) ?
    O2 C10 C11 . . 115.81(12) ?
    C9 C10 C11 . . 119.69(14) ?
    O3 C11 C12 . . 125.07(13) ?
    O3 C11 C10 . . 114.71(13) ?
    C12 C11 C10 . . 120.22(13) ?
    C11 C12 C13 . . 119.40(14) ?
    C11 C12 H12 . . 120.3 ?
    C13 C12 H12 . . 120.3 ?
    C8 C13 C12 . . 121.44(15) ?
    C8 C13 H13 . . 119.3 ?
    C12 C13 H13 . . 119.3 ?
    O3 C14 H14A . . 109.5 ?
    O3 C14 H14B . . 109.5 ?
    H14A C14 H14B . . 109.5 ?
    O3 C14 H14C . . 109.5 ?
    H14A C14 H14C . . 109.5 ?
    H14B C14 H14C . . 109.5 ?
    N3 C7 C8 . . 123.07(15) ?
    N3 C7 H7 . . 118.5 ?
    C8 C7 H7 . . 118.5 ?
    O1 C6 N2 . . 122.66(13) ?
    O1 C6 C1 . . 120.37(14) ?
    N2 C6 C1 . . 116.97(13) ?
    N1 C2 C1 . . 123.65(14) ?
    N1 C2 H2 . . 118.2 ?
    C1 C2 H2 . . 118.2 ?
    C5 C1 C2 . . 117.67(13) ?
    C5 C1 C6 . . 118.33(14) ?
    C2 C1 C6 . . 123.84(13) ?
    C4 C5 C1 . . 119.55(15) ?
    C4 C5 H5 . . 120.2 ?
    C1 C5 H5 . . 120.2 ?
    C3 C4 C5 . . 118.38(15) ?
    C3 C4 H4 . . 120.8 ?
    C5 C4 H4 . . 120.8 ?
    N1 C3 C4 . . 123.96(15) ?
    N1 C3 H3 . . 118.0 ?
    C4 C3 H3 . . 118.0 ?
    H4WA O4 H4WB . . 109.5 ?
loop_
    _geom_hbond_atom_site_label_D
    _geom_hbond_atom_site_label_H
    _geom_hbond_atom_site_label_A
    _geom_hbond_site_symmetry_A
    _geom_hbond_distance_DH
    _geom_hbond_distance_HA
    _geom_hbond_distance_DA
    _geom_hbond_angle_DHA
    O4 H4WA O2 2_655 0.85 2.28 3.0483(17) 150
    O4 H4WA O3 2_655 0.85 2.49 3.2011(16) 141
    O4 H4WB O1 2_755 0.85 2.08 2.8429(19) 150
    O4 H4WB N3 2_755 0.85 2.50 3.1875(18) 139
    N2 H2N O4 . 0.86 2.06 2.8889(18) 162
    O2 H10 N1 2_745 0.82 1.96 2.7411(17) 159
    C2 H2 O4 . 0.93 2.25 3.129(2) 156
    C4 H4 O3 4_766 0.93 2.45 3.347(2) 163
_shelx_space_group_comment
;
The symmetry employed for this shelxl refinement is uniquely defined
by the following loop, which should always be used as a source of
symmetry information in preference to the above space-group names.
They are only intended as comments.
;
_shelx_estimated_absorpt_T_min     ?
_shelx_estimated_absorpt_T_max     ?
_shelx_hkl_file
;
   0   0   4 177164. 744.018   7
   0   0  -5-1.24606 32.6462   6
   0   0   5 38.2307 23.9803   7
   0   0   6 44076.5 454.580   7
   0   0   6 44151.5 544.038   1
   0   0   7-14.3058 32.7598   7
   0   0   8 103409. 787.521   7
   0   0   9 226.750 53.9933   9
   0   0   9 166.701 88.7620   6
   0   0   9 215.154 58.8880   7
   0   0  10 8831.02 249.788   9
   0   0 -10 9775.58 332.343   1
   0   0  10 8968.89 407.673   6
   0   0 -11-74.4019 59.9682   1
   0   0  11 8.60751 24.1613   9
   0   0  11-52.6939 72.7387   6
   0   0 -12 86.6436 50.5105   1
   0   0  12 143.847 89.8114   6
   0   0  12 49.3535 28.9445   9
   0   0  13-19.1836 32.8333   9
   0   0  13-27.9969 61.4731   6
   0   0 -13-34.2165 71.8892   1
   0   0  14 608.834 153.228   6
   0   0 -14 363.432 89.6919   1
   0   0  14 516.400 72.5266   9
   0   0  15-40.1591 109.096   6
   0   0 -15 55.0035 76.8615   1
   0   0  15 66.5588 34.8979   9
   0   0 -16 8709.44 423.455   1
   0   0  16 8657.05 546.291   6
   0   0  17 144.320 119.166   6
   0   0 -17 48.8137 86.0474   1
   0   0 -18 944.267 157.508   1
   0   0  18 955.243 216.120   6
   0   0  19 446.841 203.000   6
   0   0 -19 184.593 100.953   1
   0   0  20 1023.88 248.945   6
   0   0  21 313.157 178.881   6
   0   1  -3 10260.2 169.843   5
   0   1  -4 54592.4 374.741   9
   0   1   5 1447.36 93.7785   1
   0   1  -5 1497.94 66.5498   9
   0   1  -5 1324.67 83.0104   7
   0  -1  -5 1256.49 109.169   8
   0  -1   5 1537.31 91.7264   1
   0   1  -5 1448.39 110.594   6
   0  -1   6 68068.2 687.307   1
   0   1   6 67101.2 682.835   1
   0  -1  -6 67091.0 851.406   8
   0   1  -6 65402.5 830.594   6
   0   1  -7 9167.30 245.892   7
   0   1  -8 6256.91 215.584   7
   0   1   9 190.568 43.0506   7
   0   1   9 155.499 47.8813   6
   0  -1   9 117.042 51.2294   6
   0   1  10 4903.27 315.169   6
   0  -1  10 5244.01 324.778   6
   0  -1 -10 4929.66 236.386   1
   0   1  10 5328.87 203.890   7
   0   1 -10 5191.70 248.545   1
   0  -1 -11 822.703 113.109   1
   0   1 -11 1055.65 127.656   1
   0   1  11 812.194 88.2780   7
   0   1  11 827.705 143.236   6
   0  -1  11 1174.24 176.527   6
   0   1 -12 19618.8 526.810   1
   0  -1  12 18261.7 674.693   6
   0   1  12 18253.4 403.782   7
   0  -1 -12 18443.2 511.819   1
   0   1  12 17947.5 666.116   6
   0  -1 -13 24.7399 74.3760   1
   0   1  13 123.735 108.715   6
   0  -1  13 143.880 117.455   6
   0   1 -13 7.43735 86.5688   1
   0   1  13 2.86658 28.9754   7
   0   1  14 259.289 104.865   6
   0   1  14 304.982 60.5261   9
   0  -1 -14 272.711 89.0572   1
   0   1 -14 328.408 88.0867   1
   0  -1  14 347.029 137.030   6
   0   1  14 299.309 59.7643   7
   0  -1 -15 6310.09 336.459   1
   0   1  15 5490.57 408.837   6
   0   1  15 5826.76 262.217   9
   0  -1  15 6537.06 466.565   6
   0   1 -15 6390.87 352.050   1
   0   1 -16 1392.81 184.156   1
   0  -1 -16 1436.45 175.248   1
   0   1  16 986.545 195.179   6
   0   1  16 1186.75 120.292   9
   0  -1  16 1090.53 217.302   6
   0  -1  17 2811.48 331.183   6
   0  -1 -17 2776.03 246.419   1
   0   1  17 2624.92 311.633   6
   0  -1 -18 751.696 160.677   1
   0   1  18 872.522 207.100   6
   0  -1 -19 7741.61 442.831   1
   0   1  19 7630.38 576.688   6
   0   1  20 6594.25 571.795   6
   0  -1 -20 6069.67 412.997   1
   0  -1 -21 1095.54 190.504   1
   0   1  21 889.872 238.910   6
   0   1  22 234.751 203.742   6
   0   2   4 10268.5 240.886   1
   0  -2  -4 10543.9 302.081   3
   0  -2   4 10433.3 222.582   5
   0  -2   4 10597.5 231.208   1
   0   2  -4 10861.6 219.445   5
   0  -2   5 43439.3 517.336   1
   0   2  -5 40488.1 659.133   6
   0   2  -5 42570.8 460.808   5
   0   2   5 40237.8 510.417   1
   0   2  -6 18367.9 475.782   6
   0  -2   6 19264.7 370.938   1
   0   2   6 17989.0 369.485   1
   0  -2  -6 18118.8 462.751   8
   0   2  -6 18263.4 323.523   5
   0   2  -7 11650.6 234.869   9
   0   2  -7 11654.0 274.272   5
   0   2  -7 11838.8 309.660   7
   0  -2  -8 2369.09 146.517   1
   0   2  -8 2388.18 131.150   5
   0   2  -8 2473.19 146.689   7
   0   2  -8 2281.06 105.951   9
   0  -2  -9 1796.09 140.890   1
   0   2  -9 2034.94 156.748   1
   0   2  10 118.026 53.3170   6
   0   2 -10 116.980 64.6915   1
   0  -2 -10 132.293 45.1358   1
   0   2 -10 112.245 41.6218   7
   0   2 -11 2821.54 199.260   1
   0  -2 -11 2318.20 171.090   1
   0   2  11 2329.21 232.346   6
   0   2 -11 2379.65 165.437   7
   0  -2 -12 1153.25 139.441   1
   0   2  12 1121.29 170.373   6
   0   2  13 1338.41 125.619   7
   0  -2 -13 1435.75 155.578   1
   0   2  13 1426.01 202.952   6
   0   2  14 212.209 53.1601   7
   0  -2 -14 286.039 97.8146   1
   0   2  14 330.699 123.780   6
   0   2  15 20493.8 476.695   7
   0  -2 -15 19720.5 604.874   1
   0   2  15 20822.8 820.011   6
   0  -2 -16 1853.83 195.918   1
   0   2  16 1945.30 271.957   6
   0   2 -16 1595.91 154.340   5
   0   2  16 1801.44 145.166   7
   0   2  17 167.616 98.2819   6
   0  -2 -17-4.25701 77.3949   1
   0  -2 -18-6.31165 92.7615   1
   0   2  18 128.781 113.403   6
   0   2  19 1254.45 250.029   6
   0  -2 -19 1042.54 166.638   1
   0  -2 -20 1.05715 101.230   1
   0   2  20-93.4444 160.505   6
   0  -2 -21 15.0694 85.1624   1
   0   2  21 218.537 147.716   6
   0   2  22 2440.03 377.945   6
   0   3   0 14.6687 21.0577   4
   0   3   0 13.1692 12.6573   2
   0   3   1 26026.9 274.690   2
   0  -3  -1 25087.2 363.077   4
   0   3  -1 25582.4 304.234   2
   0  -3  -2 5139.97 174.249   4
   0  -3  -2 4716.88 206.312   3
   0   3  -2 5108.97 143.852   2
   0  -3  -2 4555.25 155.725   1
   0   3   3 26492.3 404.404   1
   0  -3  -3 28346.1 522.065   3
   0  -3   3 29188.8 407.372   5
   0  -3  -3 26392.9 383.092   1
   0  -3  -4 8477.53 301.300   3
   0  -3  -4 7995.74 222.088   1
   0   3   4 8571.29 242.893   1
   0  -3   4 8792.72 234.554   5
   0  -3  -5 34185.8 635.093   3
   0  -3   5 36124.1 482.646   1
   0   3   5 35868.4 523.805   1
   0  -3  -5 34332.3 474.062   1
   0  -3   5 36673.6 500.296   5
   0  -3   6 831.593 82.1527   1
   0  -3  -6 748.408 75.3220   1
   0   3   6 748.909 85.2588   1
   0   3  -6 770.996 73.7963   5
   0  -3  -7-7.94644 33.3240   1
   0   3  -7 34.7523 26.4379   5
   0   3  -8 16464.0 355.042   5
   0  -3  -8 15927.2 380.133   1
   0  -3  -9 18288.4 435.993   1
   0   3  -9 20011.5 405.625   5
   0   3  -9 19095.7 359.410   9
   0   3   9 18820.7 586.250   8
   0   3 -10 4309.02 195.436   5
   0   3 -10 4227.35 166.099   9
   0  -3 -10 4188.36 220.711   1
   0   3  10 4652.91 305.788   8
   0   3  11 4794.05 326.763   8
   0   3 -11 4366.89 202.899   5
   0  -3 -11 4279.23 237.878   1
   0   3 -12 1153.10 107.199   5
   0  -3 -12 903.923 111.854   1
   0   3 -13 1685.12 136.124   5
   0  -3 -13 1576.22 156.747   1
   0   3  13 1634.29 223.495   6
   0  -3 -14 123.978 69.6523   1
   0   3 -14 35.1657 36.9756   5
   0   3  14 68.6883 79.2170   6
   0   3  15 120.111 95.7190   6
   0   3 -15-55.7463 48.8806   5
   0  -3 -15 8.78868 78.7472   1
   0   3  15-45.0727 54.9219   7
   0   3  16 2252.87 293.314   6
   0  -3 -16 2362.03 221.400   1
   0   3  17 0.30325 107.204   6
   0  -3 -17 63.3752 67.0699   1
   0   3  18 558.761 163.275   6
   0  -3 -18 859.836 162.354   1
   0   3  19 281.003 140.652   6
   0  -3 -19-10.9237 80.9251   1
   0   3 -20 1851.32 230.495   2
   0   3  20 1552.38 283.697   6
   0  -3 -20 1152.44 179.625   1
   0   3 -21-1.49750 90.6819   2
   0  -3 -21 153.130 110.895   1
   0   3  21 69.4145 118.771   6
   0   4   0 23626.8 326.815   2
   0   4   0 23561.2 386.125   4
   0   4  -1 24937.7 351.582   2
   0   4   1 25225.2 312.853   2
   0  -4  -2 39778.6 685.080   3
   0   4  -2 38128.0 451.270   2
   0  -4  -2 37537.6 496.040   1
   0  -4  -2 39608.0 543.780   4
   0   4  -3 3131.73 135.621   2
   0  -4  -3 3102.00 161.003   4
   0  -4   3 3008.11 147.436   5
   0  -4  -3 2979.72 143.516   1
   0  -4   4 411.166 61.2258   5
   0   4   4 321.569 53.8045   1
   0   4  -4 210.974 40.8737   2
   0  -4  -4 284.761 52.1271   1
   0  -4   5 28046.9 487.716   5
   0   4  -5 28708.7 456.331   2
   0   4   5 27238.2 499.574   1
   0  -4  -5 27526.8 443.951   1
   0  -4   5 27161.8 441.650   1
   0  -4  -6 25354.5 450.108   1
   0   4  -6 26276.0 460.222   2
   0  -4   6 24879.7 450.357   1
   0  -4   6 26536.0 490.632   5
   0  -4  -7 90.8087 50.5514   1
   0  -4  -8 34073.4 583.718   1
   0   4   8 36007.8 821.238   8
   0   4   9 3876.36 286.048   8
   0  -4  -9 3774.42 205.502   1
   0   4 -10 5257.96 217.079   9
   0  -4 -10 5033.27 245.423   1
   0   4  10 5524.46 349.740   8
   0   4 -10 5621.18 226.225   5
   0   4  11 2260.31 237.490   8
   0  -4 -11 2345.51 182.943   1
   0   4 -11 2284.03 140.007   9
   0   4 -11 2357.32 153.326   5
   0  -4 -12 149.980 62.2703   1
   0   4 -12 144.938 39.0434   5
   0   4  12 188.039 79.8025   8
   0  -4 -13 1709.27 172.630   1
   0   4 -13 1458.83 125.618   5
   0   4  13 1677.30 223.078   8
   0  -4 -14 5120.33 299.980   1
   0   4 -14 4570.44 223.546   5
   0  -4 -15 1408.80 172.588   1
   0   4  15 1447.49 237.988   6
   0   4 -15 1417.41 127.279   5
   0   4  16 52.2687 98.6842   6
   0  -4 -16 140.133 101.823   1
   0   4  17 2537.13 328.661   6
   0   4 -17 2801.79 254.777   2
   0  -4 -17 2809.28 251.558   1
   0   4 -18 274.238 113.013   2
   0  -4 -18 127.611 85.0372   1
   0   4  18 255.628 144.298   6
   0  -4 -19 699.650 154.540   1
   0   4 -19 612.119 153.691   2
   0   4  19 875.759 210.685   6
   0   4  20-150.622 173.682   6
   0   4 -20 9.08853 91.2541   2
   0  -4 -21 575.690 142.531   1
   0   4  21 678.465 205.456   6
   0   4 -21 517.474 150.294   2
   0   5   0 0.87594 20.3384   2
   0   5   0-29.9338 30.0554   4
   0   5   1 28784.9 373.663   2
   0   5  -1 29123.3 431.368   2
   0   5   1 29361.9 476.178   4
   0  -5  -2 12650.3 310.574   1
   0   5  -2 12748.4 292.694   2
   0  -5  -2 12934.4 344.902   4
   0  -5  -3 27812.3 526.115   4
   0   5  -3 26710.1 442.264   2
   0  -5  -3 27489.2 453.977   1
   0  -5  -4 24074.0 433.152   1
   0  -5  -4 25207.7 520.360   4
   0  -5  -4 23908.3 384.932   2
   0   5  -4 24013.9 435.048   2
   0  -5  -5 76537.9 790.587   1
   0   5  -5 75524.4 807.622   2
   0   5   5 74658.8 1117.40   3
   0  -5  -6 6401.62 237.096   1
   0   5   6 6023.67 330.970   3
   0   5   7 5802.80 339.789   8
   0  -5  -7 5521.17 232.667   1
   0   5  -7 6078.76 252.509   2
   0   5  -8 12383.4 374.751   2
   0   5   8 12039.2 503.679   8
   0  -5  -8 11909.4 355.327   1
   0   5  -9 2845.78 193.614   2
   0  -5  -9 2665.72 174.402   1
   0   5   9 3127.53 270.302   8
   0  -5 -10 221.623 65.2770   1
   0   5  10 111.802 76.2638   8
   0   5 -10 314.733 85.4988   2
   0  -5 -11 259.853 77.0308   1
   0   5 -11 206.732 66.3890   2
   0   5  12 1580.20 219.279   8
   0   5 -12 1710.10 174.796   2
   0  -5 -12 1587.65 160.261   1
   0   5 -13 2833.77 221.616   2
   0  -5 -13 2777.70 219.073   1
   0   5  13 2442.83 270.210   8
   0  -5 -14 4292.06 275.606   1
   0   5 -14 4483.24 292.963   2
   0   5  14 4404.11 378.709   8
   0  -5 -15 34.9820 66.5070   1
   0   5 -15 29.8550 76.4397   2
   0  -5 -16-62.6000 63.2809   1
   0   5 -16-98.3129 73.6786   2
   0   5  16-86.6774 121.670   6
   0   5  17 759.599 197.892   6
   0  -5 -17 636.985 158.087   1
   0   5 -17 719.295 140.373   2
   0   5 -18 6300.03 402.560   2
   0  -5 -18 6001.01 384.231   1
   0   5  18 6801.66 562.758   6
   0   5  19-71.0790 84.6567   6
   0   5 -19-41.6053 88.5909   2
   0  -5 -19-218.266 133.774   1
   0  -5 -20-66.2651 91.9581   1
   0   5  20-30.8641 142.638   6
   0   5 -20 115.999 86.1188   2
   0  -5 -21 956.007 173.794   1
   0   6   0 7001.83 220.474   2
   0   6   0 7262.46 261.364   4
   0  -6   0 7391.12 175.662   2
   0   6   1 18674.5 327.152   2
   0   6  -1 19659.8 440.688   4
   0   6  -1 19124.6 387.100   2
   0   6  -2 6026.15 223.449   2
   0  -6  -2 6331.24 233.906   1
   0   6   2 6220.86 337.059   3
   0   6  -3 2650.65 153.746   2
   0  -6  -3 2567.40 151.003   1
   0   6   3 2794.53 229.275   3
   0  -6  -4 42939.2 620.477   1
   0   6  -4 41081.3 624.961   2
   0   6   4 41120.0 883.779   3
   0  -6  -4 41646.3 517.141   2
   0  -6  -5 83.9071 33.5473   2
   0  -6  -5 101.799 48.5818   1
   0   6  -5 50.6305 42.2324   2
   0   6   5 102.903 84.2273   3
   0   6   6 16211.0 582.532   3
   0  -6  -6 17175.9 406.926   1
   0  -6  -7 2983.57 180.867   1
   0   6  -7 3284.33 202.304   2
   0  -6  -8 11730.4 364.257   1
   0   6   8 11688.2 523.930   8
   0   6  -8 12626.3 405.369   2
   0   6  -9 8368.22 347.022   2
   0  -6  -9 8606.34 328.325   1
   0   6   9 9013.31 479.819   8
   0   6  10 6720.38 428.527   8
   0  -6 -10 5885.58 282.803   1
   0   6 -10 6120.30 306.008   2
   0  -6 -11 182.116 75.1492   1
   0   6  11 84.0912 115.934   8
   0   6 -11 154.647 74.8646   2
   0   6 -12 3395.68 252.932   2
   0   6  12 3260.98 313.308   8
   0  -6 -12 3377.61 229.634   1
   0  -6 -13 2619.65 214.319   1
   0   6  13 2682.98 304.023   8
   0   6 -13 2770.98 230.071   2
   0  -6 -14 47.0786 68.7525   1
   0   6  14 39.4658 111.443   8
   0   6 -14 124.098 96.3146   2
   0   6  15 312.035 166.989   8
   0  -6 -15 438.449 111.693   1
   0   6 -15 427.992 116.150   2
   0   6 -16 1000.64 173.225   2
   0  -6 -16 1237.80 176.182   1
   0   6 -17 1644.30 215.790   2
   0  -6 -17 1824.76 224.705   1
   0   6  18 1414.93 278.983   6
   0   6 -18 1095.96 179.694   2
   0  -6 -18 1356.00 188.043   1
   0   6  19 20.6346 131.306   6
   0   6 -19 62.8967 95.1931   2
   0  -6 -19 200.444 109.109   1
   0   6 -20 270.480 112.057   2
   0  -6 -20 297.569 130.760   1
   0   6  20 388.904 181.764   6
   0   7   0 38.2556 26.6904   2
   0   7   0-22.3176 70.7035   3
   0   7   0-16.7660 34.9399   4
   0   7  -1 30.6776 29.1919   2
   0   7  -1 41.9669 41.0408   4
   0   7   1 108.912 70.8221   3
   0  -7  -1 23.3291 16.8259   2
   0   7  -1 103.987 63.2765   3
   0  -7  -2 196.939 32.2563   2
   0   7   2 198.033 82.2582   3
   0  -7  -2 185.583 46.8295   1
   0   7  -2 234.532 57.3981   4
   0   7  -2 231.342 60.0528   2
   0   7  -2 162.790 74.9653   3
   0   7   3 27779.7 768.684   3
   0  -7  -3 27226.4 374.172   2
   0   7  -3 26275.2 527.948   2
   0  -7  -3 27373.3 520.259   1
   0   7   4 7394.15 403.966   3
   0   7  -4 7005.49 278.791   2
   0  -7  -4 7501.31 275.582   1
   0  -7  -4 7542.93 215.484   2
   0  -7  -5 291.769 63.7104   1
   0   7   5 161.386 89.2611   3
   0  -7  -5 294.520 48.2474   2
   0   7  -5 258.391 68.8623   2
   0  -7  -6 2726.91 176.149   1
   0  -7  -6 2681.99 153.836   2
   0   7  -6 2910.09 195.005   2
   0   7   6 2280.64 238.255   3
   0   7   7-51.8540 103.370   3
   0   7  -7 108.660 52.1952   2
   0  -7  -7 67.5460 30.4623   2
   0  -7  -7 80.6296 51.8555   1
   0   7   8 1127.02 186.532   8
   0   7  -8 1173.02 136.839   2
   0  -7  -8 1069.29 125.630   1
   0   7  -9 14787.6 487.229   2
   0  -7  -9 14442.1 434.062   1
   0   7   9 15283.9 650.340   8
   0  -7 -10 1231.68 135.236   1
   0   7 -10 1083.68 146.483   2
   0   7  10 1325.62 211.696   8
   0  -7 -11 22.2293 50.8350   1
   0   7 -11 52.9286 61.4446   2
   0   7  11 69.6876 86.5041   8
   0   7 -12 318.381 89.1518   2
   0   7  12 236.500 114.670   8
   0  -7 -12 247.948 96.8697   1
   0   7 -13 836.350 140.860   2
   0   7  13 802.535 190.572   8
   0  -7 -13 659.270 117.481   1
   0  -7 -14 794.691 129.561   1
   0   7 -14 980.344 164.719   2
   0   7  14 1060.92 224.747   8
   0   7  15 841.688 199.514   8
   0   7 -15 1219.71 188.810   2
   0  -7 -15 959.861 150.365   1
   0  -7 -16 237.538 107.478   1
   0   7  16 234.478 143.064   8
   0   7 -16 82.9586 104.921   2
   0  -7 -17 398.601 125.572   1
   0   7 -17 401.248 140.122   2
   0  -7 -18 275.014 103.709   1
   0   7 -18 127.682 95.2729   2
   0   7  19-35.2476 105.442   6
   0  -7 -19-8.70771 79.9299   1
   0   7 -19 144.120 106.356   2
   0  -7 -20 435.656 132.086   1
   0   8   0 71.1470 38.5913   4
   0   8   0 107.837 40.3714   2
   0   8  -1 78.5724 52.4112   4
   0   8   1 127.158 73.8210   3
   0   8  -1 78.8373 46.5175   2
   0   8  -1 146.014 97.0177   3
   0  -8  -1 48.4315 33.1699   1
   0  -8  -2 2994.34 112.927   2
   0  -8  -2 2632.77 176.421   1
   0   8   2 2698.69 261.512   3
   0   8  -2 3377.78 294.453   3
   0   8  -2 3060.78 204.246   4
   0   8  -2 2811.94 181.308   2
   0   8  -3 4577.33 347.085   3
   0  -8  -3 4515.63 143.817   2
   0   8  -3 4253.79 228.559   2
   0   8   3 4444.80 339.866   3
   0  -8  -3 3974.51 213.415   1
   0  -8  -4 249.374 60.0160   1
   0   8  -4 231.432 60.7539   2
   0  -8  -4 288.880 43.8814   2
   0   8   4 266.753 99.7266   3
   0  -8  -5 183.874 36.2986   2
   0  -8  -5 184.388 60.5538   1
   0   8  -5 265.255 72.9542   2
   0   8   5 298.939 126.480   3
   0   8   6 11104.1 551.868   3
   0  -8  -6 11319.6 299.934   2
   0  -8  -6 11816.6 372.025   1
   0   8  -6 11632.5 414.957   2
   0   8  -7 7939.61 359.517   2
   0  -8  -7 8063.45 311.738   1
   0   8   7 7513.10 463.632   3
   0   8  -8 92.4018 65.7552   2
   0  -8  -8 76.5456 59.0061   1
   0  -8  -9 3997.49 239.315   1
   0   8   9 3924.57 354.000   8
   0   8  -9 3938.45 270.416   2
   0  -8 -10 350.495 97.3581   1
   0   8  10 342.918 112.622   8
   0   8 -10 419.683 113.710   2
   0   8  11 2254.04 278.079   8
   0  -8 -11 1848.17 174.257   1
   0   8 -11 2247.66 223.584   2
   0   8  12 1841.88 269.589   8
   0  -8 -12 1898.04 192.288   1
   0   8 -12 2111.68 216.930   2
   0   8 -13 137.121 89.6291   2
   0  -8 -13-7.81380 66.7656   1
   0  -8 -14 4044.10 288.938   1
   0   8 -14 3949.35 318.976   2
   0   8  14 3348.99 364.669   8
   0   8  15 2440.95 333.044   8
   0   8 -15 1949.51 232.618   2
   0  -8 -15 2047.03 213.172   1
   0  -8 -16 724.060 146.855   1
   0   8  16 908.735 238.358   8
   0   8 -16 334.807 101.824   2
   0   8 -17 34.6883 109.162   2
   0  -8 -17-139.086 110.815   1
   0   8  17 147.179 148.998   8
   0  -8 -18 138.124 94.0671   1
   0   8 -18 52.1701 88.1816   2
   0  -8 -19 855.672 173.638   1
   0   9   0-1.79641 29.6329   2
   0   9   0-150.622 116.766   3
   0   9  -1 1737.18 160.098   4
   0   9  -1 1985.57 151.458   2
   0   9   1 2288.11 263.412   3
   0   9  -1 1808.15 242.675   3
   0  -9  -1 1909.56 158.718   1
   0  -9  -2 1634.21 145.154   1
   0   9  -2 1439.26 150.193   4
   0   9  -2 1531.97 140.769   2
   0   9  -2 1692.12 227.190   3
   0   9   2 1655.72 232.701   3
   0   9  -3 435.422 81.3053   2
   0  -9  -3 226.503 64.6624   1
   0   9  -3 261.092 81.7458   4
   0   9   3 457.252 143.255   3
   0   9  -3 603.508 167.997   3
   0   9  -4 393.010 132.916   3
   0  -9  -4 263.535 71.4599   1
   0   9   4 494.062 162.023   3
   0   9  -4 448.640 97.6703   2
   0   9  -5 4059.51 256.725   2
   0  -9  -5 3914.21 220.367   1
   0   9   5 3926.46 358.871   3
   0   9  -6 12920.3 462.261   2
   0  -9  -6 12402.4 390.715   1
   0  -9  -7 2233.28 174.709   1
   0   9   7 2254.46 280.991   3
   0   9  -7 2596.20 224.214   2
   0  -9  -8 8704.33 348.583   1
   0   9   8 8266.60 528.914   3
   0   9  -8 8681.22 413.772   2
   0   9  -9 4010.05 293.665   2
   0  -9  -9 3715.39 236.412   1
   0   9   9 3987.49 374.232   8
   0   9 -10 7725.06 416.364   2
   0  -9 -10 7749.67 347.876   1
   0   9  10 7845.66 529.618   8
   0   9 -11 687.481 133.925   2
   0  -9 -11 895.764 133.617   1
   0   9  11 789.958 179.139   8
   0  -9 -12 277.713 97.7278   1
   0   9  12 116.957 112.634   8
   0   9 -12 245.302 108.198   2
   0  -9 -13 396.568 109.787   1
   0   9 -13 445.390 126.345   2
   0   9  13 456.277 170.124   8
   0   9 -14 49.7319 93.6025   2
   0  -9 -14 78.2012 75.3892   1
   0   9  14 144.788 127.559   8
   0   9 -15-115.505 137.783   2
   0  -9 -15 118.649 82.9097   1
   0   9  15 147.043 135.415   8
   0   9  16 209.197 153.554   8
   0   9 -16 35.2223 99.9872   2
   0  -9 -16 216.479 104.834   1
   0   9 -17 12.7185 108.110   2
   0  -9 -17-69.8396 83.6053   1
   0  -9 -18-64.3137 85.6546   1
   0   9 -18-86.8306 124.685   2
   0  -9 -19 106.940 82.1493   1
   0  10   0 282.498 164.613   3
   0 -10   0 17.5012 49.5461   1
   0 -10  -1 8697.16 341.707   1
   0  10  -1 8954.75 541.139   3
   0  10   1 8542.69 527.336   3
   0 -10  -2 3481.08 216.480   1
   0  10  -2 3729.43 359.462   3
   0  10  -2 3905.73 252.802   4
   0  10   2 4003.20 369.125   3
   0  10  -3 1759.13 175.680   4
   0  10   3 1645.68 257.522   3
   0 -10  -3 1654.36 152.365   1
   0  10  -3 1746.84 269.634   3
   0  10   4 184.166 97.7245   3
   0 -10  -4 99.2442 55.0570   1
   0  10  -4-95.6053 81.5778   4
   0  10  -4 39.7788 122.344   3
   0  10   5 4.20434 119.297   3
   0  10  -5 201.914 75.2392   2
   0  10  -5 149.690 78.7101   4
   0 -10  -5 134.602 64.4498   1
   0  10  -5 263.137 116.675   3
   0 -10  -6 656.441 103.259   1
   0  10   6 489.288 163.582   3
   0  10  -6 586.358 115.779   2
   0  10  -7 10038.3 451.700   2
   0  10   7 9779.01 589.872   3
   0 -10  -7 9470.05 359.809   1
   0 -10  -8 11516.9 405.587   1
   0  10  -8 11583.5 498.876   2
   0  10   8 11425.8 653.313   3
   0  10  -9 2393.63 237.097   2
   0  10   9 2172.94 292.221   8
   0 -10  -9 2369.91 196.515   1
   0  10 -10 890.270 150.831   2
   0 -10 -10 950.329 132.388   1
   0  10  10 752.391 193.218   8
   0  10  11 309.708 140.333   8
   0  10 -11 208.536 94.6981   2
   0 -10 -11 105.181 79.1965   1
   0  10 -12 74.0307 92.2600   2
   0  10  12-117.420 139.146   8
   0 -10 -12 66.0791 69.2397   1
   0 -10 -13 522.843 125.261   1
   0  10 -13 725.428 162.020   2
   0  10  13 484.312 161.473   8
   0 -10 -14-59.0827 85.6165   1
   0  10 -14-74.7295 118.376   2
   0  10  14-282.897 176.204   8
   0  10  15 154.416 183.522   8
   0 -10 -15-165.984 100.024   1
   0  10 -15 0.90986 89.4758   2
   0  10 -16 646.047 167.712   2
   0  10 -17 428.043 145.845   2
   0  11   0-236.473 166.387   3
   0  11  -1 3428.07 375.780   3
   0  11   1 4062.61 396.930   3
   0  11   2 13991.7 720.636   3
   0  11  -2 15084.1 758.614   3
   0  11   3 1117.13 216.845   3
   0  11  -3 1058.97 254.098   3
   0  11   4 10645.4 642.728   3
   0  11  -4 9829.37 619.210   3
   0  11   5 14878.8 761.709   3
   0  11  -5 16081.3 797.894   3
   0  11   6-99.0611 145.536   3
   0  11  -6-250.867 129.307   3
   0  11   7-26.4307 118.389   3
   0  11   8-62.3614 157.147   3
   0  11   9 1068.54 236.006   8
   0  11  10 26.5255 116.413   8
   0  11  11 1209.47 249.834   8
   0  11  12 381.986 163.023   8
   0  11  13 1441.58 270.271   8
   0  12   0 2458.52 325.910   3
   0  12  -1 304.115 154.381   3
   0  12   1 68.3536 129.524   3
   0  12  -2 4277.68 426.974   3
   0  12   2 4240.55 435.356   3
   0  12  -3 641.341 207.733   3
   0  12   3 429.981 173.462   3
   0  12   4 6213.43 526.234   3
   0  12  -4 6958.14 537.687   3
   0  12   5 123.496 152.006   3
   0  12  -5-132.333 114.896   3
   0  12   6-107.616 140.649   3
   0  12  -6-171.966 134.348   3
   0  12   7 949.774 232.171   3
   0  12  -7 1473.17 289.919   3
   0  12   8 187.185 121.631   3
   0  12  -8 429.791 173.788   3
   0  12   9 485.079 158.911   8
   0  12  10 121.140 104.727   8
   0  13   0 13.2024 139.476   3
   0  13  -1 468.008 174.300   3
   0  13   1 478.085 197.081   3
   0  13   2 501.888 147.788   3
   0  13  -2 670.318 224.874   3
   0  13  -3 206.593 170.148   3
   0  13   3 89.8747 141.438   3
   0  13  -4 3895.54 453.241   3
   0  13   4 3474.34 416.446   3
   0  13   5 366.091 222.265   3
   0  13  -5 256.198 163.540   3
   0  13   6-133.277 154.340   3
   0  13  -6-49.1176 147.086   3
   0  13   7 95.9289 104.224   3
   0  13  -7 140.208 153.205   3
   1   0 -22 51.1199 110.572   1
   1   0 -21 112.509 109.286   1
  -1   0  21 317.260 163.683   6
  -1   0  20-125.170 151.190   6
   1   0 -20-48.9800 119.972   1
   1   0 -19 1631.46 197.944   1
  -1   0  19 1585.28 275.860   6
  -1   0  18 192.603 134.577   6
   1   0 -18 436.684 140.571   1
   1   0 -17 12127.0 503.673   1
  -1   0  17 11131.2 412.485   9
  -1   0  17 11113.5 634.253   6
   1   0 -16-118.101 101.168   1
  -1   0  16-153.954 111.769   6
  -1   0  16 21.2283 45.8138   9
  -1   0  15 2998.86 209.580   9
  -1   0  15 2956.55 303.525   6
   1   0 -15 3582.52 263.443   1
  -1   0  14 64.9006 98.7887   6
  -1   0  14 40.7954 47.0735   9
   1   0 -14 0.71266 100.143   1
  -1   0  13 28350.3 616.004   9
   1   0 -13 29631.8 664.295   1
  -1   0  13 29850.1 848.820   6
  -1   0  12 38.9126 60.0007   9
   1   0 -12 12.4780 83.4009   1
  -1   0  12-110.238 88.2113   6
   1   0 -11 45143.5 738.546   1
  -1   0  11 42858.2 900.880   6
  -1   0  11 43643.0 712.448   9
  -1   0  10-28.0468 51.3881   9
   1   0 -10-149.296 67.0581   1
  -1   0  10-95.5373 80.7464   6
  -1   0   9 11170.8 334.416   9
  -1   0   9 11194.9 411.040   6
  -1   0   8-0.61087 39.3909   6
  -1   0   8-9.38641 29.2406   9
  -1   0   7 881.846 104.013   6
   1   0  -7 832.023 102.008   8
  -1   0   7 775.643 84.3547   9
  -1   0   6-38.9953 35.6543   9
  -1   0   6 13.9823 24.9330   1
  -1   0   6-49.8794 33.4739   6
   1   0  -6-14.7045 31.7176   8
  -1   0   5 79148.3 745.286   9
  -1   0   5 79655.0 713.571   1
  -1   0   5 78316.2 774.810   6
   1   0  -5 79425.2 787.217   8
  -1   0   4 64.1676 32.9755   6
  -1   0   4 49.1968 33.3396   9
  -1   0   3 64760.2 500.601   6
  -1   0  -4 69.6711 39.1947   6
   1   0   5 85090.4 745.395   1
   1   0   5 83649.3 832.852   7
   1   0   6-3.15754 38.3949   7
   1   0   6-26.2018 44.8032   1
   1   0   7 46819.8 674.777   7
   1   0   8-39.7554 44.9393   7
   1   0   9 3032.34 188.226   7
   1   0  10 55.8014 62.4144   6
   1   0  10 213.556 55.8250   7
   1   0  11 167.798 78.6265   6
   1   0  11 187.367 53.8674   7
   1   0  12 73.0970 83.2456   6
   1   0  12-5.02875 47.6110   7
   1   0  13 1383.43 210.835   6
   1   0  13 1385.78 138.422   7
   1   0  14-131.474 116.063   6
   1   0  15 58.8864 95.4143   6
   1   0  16 107.450 103.583   6
   1   0  17 114.855 97.4614   6
  -1   0 -17 108.318 69.5735   2
   1   0  18-308.372 183.995   6
  -1   0 -18 76.3059 85.3353   2
   1   0  19 488.206 181.675   6
  -1   0 -19 181.920 72.0662   2
   1   0  20-125.587 106.208   6
  -1   0 -20-85.7217 93.2558   2
  -1   0 -21 2104.30 242.364   2
   1   0  21 2419.17 381.194   6
  -1   0 -22-30.8321 112.790   2
  -1   1  22 2326.20 350.903   6
   1  -1 -22 2786.09 300.045   1
   1   1 -21 587.575 167.973   1
  -1   1  21 213.801 155.434   6
   1  -1 -21 352.545 131.272   1
   1  -1 -20 1320.28 205.373   1
   1   1 -20 1278.03 199.685   1
  -1   1  20 1527.81 289.339   6
   1  -1 -19 948.915 187.012   1
   1   1 -19 1181.57 179.708   1
  -1   1  19 668.672 194.669   6
   1  -1 -18 15246.3 596.185   1
   1   1 -18 14891.1 582.790   1
  -1   1  18 14201.1 730.304   6
   1  -1 -17 3777.50 288.626   1
   1   1 -17 3454.46 276.294   1
  -1   1  17 3818.34 370.455   6
  -1   1  17 3796.01 255.592   9
  -1  -1  16 87.9383 110.287   6
  -1   1  16 212.638 110.280   6
   1  -1 -16-34.7905 95.1994   1
  -1   1  16 174.094 60.5423   9
   1   1 -16 210.529 91.4065   1
  -1  -1  15 189.550 112.299   6
   1   1 -15 282.733 93.2620   1
   1  -1 -15 228.397 87.0965   1
  -1   1  15 295.870 79.2665   9
  -1   1  15 170.778 96.9079   6
  -1   1  14 3.86881 78.5938   6
   1  -1 -14 3.52360 66.9456   1
   1   1 -14 155.184 89.0611   1
  -1  -1  14 26.8976 71.8802   6
  -1   1  14 47.3193 62.6841   9
   1   1 -13 6792.34 325.111   1
  -1   1  13 6353.59 399.952   6
  -1  -1  13 6169.07 394.460   6
  -1   1  13 6393.61 303.684   9
   1  -1 -13 6599.94 316.552   1
  -1  -1  12 28427.1 809.060   6
   1  -1 -12 28808.4 622.500   1
  -1   1  12 27907.5 794.099   6
  -1  -1  11 28197.5 760.732   6
  -1   1  11 27201.4 742.884   6
   1   1 -11 29013.2 594.439   1
   1  -1 -11 27746.7 579.516   1
  -1  -1  10-1.60293 36.0598   9
   1   1 -10 87.5864 53.2151   1
  -1   1  10 24.8229 67.5922   6
   1  -1 -10 76.1937 50.1587   1
  -1  -1  10-33.2369 76.6452   6
  -1   1   9 16711.6 517.653   6
   1   1  -9 16737.7 402.270   1
  -1  -1   9 16973.2 401.125   9
  -1  -1   9 16483.6 518.485   6
   1   1  -9 15917.5 269.903   7
  -1   1   8 738.499 104.292   6
  -1  -1   8 814.074 110.214   6
   1   1  -8 842.618 58.8644   7
  -1  -1   8 825.906 89.7095   9
  -1  -1   7 20557.5 409.724   9
  -1   1   7 19749.6 486.189   6
   1   1  -7 19450.9 461.480   6
  -1  -1   7 20573.2 501.804   6
  -1  -1   7 20909.7 406.387   1
   1  -1  -7 20109.4 494.069   8
   1  -1  -6 12457.3 357.712   8
  -1   1   6 12039.1 320.529   1
  -1  -1   6 13119.0 296.363   1
  -1  -1   6 12313.6 353.573   6
   1   1  -6 11859.7 295.440   9
   1   1  -6 11966.9 329.138   6
  -1  -1   6 12474.9 306.474   9
  -1   1   5 16179.1 348.937   1
  -1  -1   5 15659.8 297.022   1
   1  -1  -5 15148.1 360.771   8
   1   1  -5 14642.9 320.605   6
   1   1  -4 78503.3 689.724   6
  -1  -1   4 79354.1 604.333   1
  -1  -1  -3 462610. 1741.46   8
  -1  -1  -3 463049. 1344.29   2
  -1   1  -4 945369. 2800.95   6
  -1   1  -4 922894. 2685.64   7
   1   1   5 29988.2 433.037   1
   1  -1   5 28348.2 456.276   1
  -1  -1  -5 29138.9 533.583   8
  -1   1  -5 28165.5 540.299   6
  -1   1  -5 27946.2 498.180   7
   1  -1   5 28576.5 501.914   7
   1  -1   6 4655.20 206.417   7
  -1  -1  -6 4858.61 232.905   8
  -1   1  -6 4527.87 237.513   6
   1   1   6 5057.05 195.624   1
   1  -1   7 2445.76 156.023   7
   1  -1   8 47.3752 36.9151   7
  -1  -1  -8 38.3530 43.0501   1
  -1  -1  -9 25101.8 527.327   1
   1  -1   9 25891.4 538.712   7
   1   1  10 11792.8 386.888   7
   1  -1  10 13537.6 548.502   6
   1   1  10 12642.1 521.675   6
  -1  -1 -10 12512.8 397.077   1
   1  -1  11 457.089 119.432   6
   1   1  11 421.208 125.164   6
  -1  -1 -11 394.709 92.9939   1
   1   1  11 419.476 76.5075   7
   1   1  12 1525.31 149.697   7
  -1  -1 -12 1434.49 152.175   1
   1  -1  12 1740.74 228.047   6
   1   1  12 1838.16 228.516   6
  -1  -1 -13-1.54278 68.6830   1
   1   1  13-66.9385 53.0035   7
   1   1  13 56.3089 86.0937   6
   1  -1  13-61.4217 110.925   6
   1   1  14 717.828 163.003   6
   1  -1  14 802.405 164.450   6
   1   1  14 668.884 108.733   7
  -1  -1 -14 778.984 127.331   1
   1  -1  15 1656.90 239.708   6
   1   1  15 1354.65 207.407   6
   1   1  15 1647.48 164.193   7
  -1   1 -15 1682.12 183.771   2
   1   1  16 105.298 92.7231   6
  -1   1 -16 157.043 76.0877   2
   1   1  16 113.440 58.4909   7
   1  -1  16-103.407 131.759   6
  -1   1 -17 1199.49 178.468   2
   1   1  17 874.157 196.396   6
   1  -1  17 1348.41 246.627   6
  -1  -1 -18 267.690 95.9242   2
   1   1  18 288.278 143.249   6
  -1   1 -18 111.888 74.9571   2
  -1  -1 -19 1592.46 196.538   2
  -1   1 -19 1429.88 196.624   2
   1   1  19 1392.86 267.341   6
  -1   1 -20 457.378 106.931   2
   1   1  20 735.824 214.701   6
  -1  -1 -20 589.881 130.650   2
  -1   1 -21 21.6469 81.4684   2
  -1  -1 -21-92.2170 103.733   2
   1   1  21 153.638 153.922   6
  -1  -1 -22-6.95846 94.6166   2
  -1   2  22-144.132 149.944   6
   1  -2 -21-54.9366 104.322   1
  -1   2  21-224.358 165.413   6
   1  -2 -20 1187.39 193.372   1
  -1   2  20 1315.82 249.108   6
   1   2 -19 1417.68 201.385   1
  -1   2  19 1538.29 253.739   6
   1  -2 -19 1307.08 195.859   1
  -1   2  18 2274.85 290.832   6
   1   2 -18 2488.82 245.729   1
   1  -2 -18 2721.14 260.642   1
   1  -2 -17 1628.21 210.858   1
  -1   2  17 966.140 138.205   9
  -1   2  17 1471.40 237.934   6
   1   2 -17 1368.48 180.400   1
   1   2 -16 15409.4 548.008   1
  -1   2  16 13916.1 507.922   9
   1  -2 -16 15215.2 546.439   1
  -1   2  16 14320.8 682.116   6
   1   2 -15 5010.19 306.602   1
  -1   2  15 4568.62 371.904   6
   1  -2 -15 4813.74 295.849   1
   1   2 -14 78.8919 61.4551   1
  -1   2  14 109.096 77.3497   6
   1   2 -13 383.087 98.6529   1
  -1   2  13 262.901 86.8323   6
   1  -2 -13 375.620 81.7338   1
  -1   2  13 499.950 48.0895   7
  -1   2  12 10607.1 492.009   6
   1   2 -12 10541.3 293.926   7
   1  -2 -12 11417.1 396.981   1
  -1   2  12 10887.2 222.062   7
   1   2 -12 11551.2 398.679   1
   1  -2 -11 5665.84 269.926   1
  -1   2  11 5903.58 165.694   7
   1   2 -11 6411.83 282.805   1
  -1   2  11 6087.22 355.072   6
   1  -2 -10 2292.10 166.114   1
   1   2 -10 2280.61 129.995   7
  -1   2  10 2235.98 199.689   8
   1   2 -10 2837.18 181.806   1
   1   2  -9 201.581 50.8625   1
   1  -2  -9 144.396 60.8528   1
  -1   2   9 90.7460 45.2010   8
   1   2  -9 184.954 44.0345   9
   1   2  -8 662.705 79.2109   9
   1   2  -8 769.575 89.1752   1
  -1   2   8 741.981 108.143   8
   1   2  -7 1533.96 115.768   9
   1   2  -7 1798.11 121.190   1
  -1  -2   7 1636.44 113.230   1
   1   2  -7 1666.68 144.863   6
   1  -2  -6 72875.2 863.680   3
   1   2  -6 72868.5 883.433   6
   1   2  -6 71718.6 671.407   1
  -1  -2   6 71694.2 678.630   1
  -1  -2   5 110697. 763.657   1
   1   2  -5 110995. 752.931   1
  -1   2   5 112044. 1002.73   1
   1   2  -5 112326. 958.606   5
   1  -2  -5 113446. 995.892   3
   1   2  -4 349.473 39.7010   1
   1  -2  -4 345.610 55.7799   3
  -1  -2   4 440.536 43.7435   1
  -1   2   4 365.847 56.7100   1
   1   2  -3 27523.6 281.288   1
  -1   2   3 26803.6 418.426   3
   1  -2  -3 26742.9 422.636   3
   1   2  -2 5007.22 93.9560   1
   1  -2  -2 5049.92 180.571   2
   1  -2  -1 19293.4 341.972   2
  -1  -2   0 34044.3 438.289   3
   1   2   1 78423.9 347.868   1
  -1  -2  -1 81140.7 712.959   3
   1  -2   2 18724.6 322.593   2
  -1  -2  -2 17837.8 224.364   1
  -1  -2  -2 17688.5 213.271   2
  -1  -2  -2 18314.3 365.461   3
   1   2   2 18408.9 221.911   1
  -1  -2  -3 316595. 1621.55   3
  -1   2  -3 298246. 1559.66   7
   1  -2   3 313019. 1333.50   2
  -1  -2  -3 306866. 974.876   2
  -1  -2  -4 99218.4 946.653   8
   1  -2   4 97152.5 464.738   5
  -1  -2  -4 99065.3 613.447   2
   1  -2   4 102618. 776.553   2
  -1   2  -4 101419. 941.944   7
   1   2   4 95113.7 687.940   1
  -1   2  -5 407.075 77.1669   6
  -1   2  -5 389.561 71.3731   7
  -1  -2  -5 432.231 74.0794   1
   1   2   5 342.383 43.5804   1
  -1  -2  -5 455.461 79.7197   8
  -1  -2  -6 1281.85 99.0259   1
  -1   2  -6 1215.79 116.563   7
   1   2   6 1315.32 102.474   1
  -1  -2  -7 7164.51 246.114   1
  -1  -2  -8 48253.6 674.668   1
  -1   2  -9 7259.45 288.365   2
  -1  -2  -9 7088.18 280.865   1
  -1   2  -9 6661.92 144.855   5
  -1   2 -10 4023.78 227.203   2
  -1  -2 -10 3720.51 214.494   1
   1   2  10 3863.05 289.594   6
  -1   2 -10 3694.83 118.768   5
  -1  -2 -11 14822.8 444.434   1
   1   2  11 15609.5 617.553   6
  -1   2 -11 15118.3 259.601   5
  -1   2 -11 15834.1 466.323   2
  -1   2 -12 2860.68 120.741   5
  -1  -2 -12 3176.43 224.869   1
   1   2  12 2909.09 286.772   6
  -1   2 -12 3198.81 224.950   2
  -1   2 -13 1089.58 77.4251   5
   1   2  13 1237.29 206.743   6
  -1   2 -13 978.345 128.005   2
  -1  -2 -13 993.119 136.609   1
   1   2  13 1134.81 135.127   7
   1   2  14 223.490 121.897   6
  -1   2 -14 109.219 59.7397   2
  -1   2 -14 317.074 48.6426   5
   1   2  14 215.416 63.7621   7
  -1  -2 -14 91.0156 69.6167   1
  -1  -2 -15 91.1119 67.9653   1
   1   2  15 88.9655 106.373   6
  -1   2 -15 68.4929 72.3205   2
   1   2  15 11.8560 56.1294   7
   1   2  16 1250.95 153.426   7
   1   2  16 1316.31 237.005   6
  -1   2 -16 1189.12 155.733   2
  -1  -2 -16 1514.42 187.550   1
  -1  -2 -17 107.891 94.9393   1
   1   2  17-35.2073 77.0519   6
  -1   2 -17-78.3663 81.9196   2
  -1   2 -18 10.7759 83.0823   2
   1   2  18-82.4442 108.249   6
  -1   2 -19 702.026 153.947   2
  -1  -2 -19 481.693 112.606   2
   1   2  19 680.965 202.111   6
  -1   2 -20 1721.22 232.622   2
  -1  -2 -20 1856.62 225.714   2
   1   2  20 2187.85 344.923   6
   1   2  21 116.672 117.217   6
  -1  -2 -21 86.9163 94.7636   2
  -1   2 -21 103.822 102.718   2
  -1  -2 -22 2152.27 254.800   2
  -1   3  22-77.0859 160.497   6
   1  -3 -21 174.740 85.5020   1
  -1   3  21 36.9916 116.685   6
  -1   3  20 1855.67 291.029   6
   1  -3 -20 1993.42 244.927   1
  -1   3  19 1492.13 261.830   6
   1  -3 -19 1815.20 221.859   1
  -1   3  18 2834.17 345.974   6
   1  -3 -18 2912.84 269.216   1
  -1   3  17 518.394 147.421   6
   1  -3 -17 632.462 147.060   1
   1   3 -17 580.408 120.120   5
  -1   3  16 7267.76 512.759   6
   1   3 -16 7279.14 363.169   5
   1  -3 -16 7774.11 394.808   1
   1   3 -16 8309.62 417.583   1
   1  -3 -15 2750.39 236.248   1
  -1   3  15 2900.80 302.806   6
   1   3 -15 2817.87 244.278   1
   1   3 -15 2533.26 215.284   5
  -1   3  14 17659.3 347.807   7
   1   3 -14 18477.1 560.543   1
   1   3 -14 17418.9 535.157   5
  -1   3  14 16097.7 687.153   6
   1  -3 -14 16661.7 533.057   1
   1   3 -13 4978.96 282.085   1
   1  -3 -13 4858.73 275.958   1
  -1   3  13 4660.68 354.197   6
   1   3 -13 4418.47 262.913   5
   1   3 -12 1810.40 166.937   5
  -1   3  12 1758.74 206.257   8
   1  -3 -12 1873.38 171.568   1
   1   3 -12 2050.95 186.453   1
   1   3 -12 1982.14 148.518   7
   1   3 -11 20915.8 513.772   1
  -1   3  11 19437.9 641.477   8
   1   3 -11 18964.3 512.566   5
   1  -3 -11 18846.1 505.701   1
   1   3 -10 5922.98 248.171   9
   1   3 -10 6734.46 280.218   1
   1  -3 -10 6585.30 291.056   1
  -1   3  10 6283.16 351.994   8
   1   3 -10 6360.99 288.282   5
   1   3  -9 22306.8 517.735   5
  -1   3   9 20819.7 611.154   8
   1   3  -9 22613.0 486.337   9
   1  -3  -9 21875.9 508.290   1
   1   3  -9 23734.7 490.056   1
   1   3  -8 2513.78 169.762   5
  -1   3   8 2436.29 206.179   8
   1   3  -8 2757.02 166.798   9
   1  -3  -8 2187.43 159.887   1
   1   3  -8 2499.73 153.224   1
   1   3  -7 1666.41 117.049   1
  -1  -3   7 1783.39 114.808   1
   1   3  -7 1725.35 134.408   5
   1  -3  -7 1728.41 139.115   1
  -1   3   7 1594.24 154.182   8
  -1  -3   6 29210.3 426.714   1
   1   3  -6 28565.3 530.235   5
   1   3  -6 28932.1 438.206   1
  -1  -3   5 13214.7 260.091   1
   1   3  -5 13044.0 349.798   5
   1  -3  -5 13036.8 378.028   3
   1   3  -5 13654.2 272.681   1
   1   3  -4 854.617 90.4353   5
   1  -3  -4 915.765 99.7999   3
  -1   3   4 778.495 94.4184   3
   1   3  -4 897.519 63.2739   1
  -1  -3   4 1052.64 65.0232   1
  -1  -3   4 1020.05 97.8294   5
   1  -3  -3 16681.9 394.402   3
   1  -3  -3 17419.6 367.006   2
  -1  -3   3 17309.6 385.937   5
   1  -3  -2 74164.6 733.653   2
   1  -3  -2 73211.8 807.102   3
  -1  -3   2 73643.0 767.881   5
   1  -3  -1 146127. 999.224   2
  -1  -3   1 142271. 1035.11   5
  -1  -3   0 19498.3 406.989   3
   1  -3   0 20308.5 369.433   2
  -1  -3   0 19673.6 372.412   5
  -1  -3  -1 12491.6 137.940   1
   1  -3   1 12868.8 289.347   2
  -1  -3  -1 12613.6 336.979   3
  -1  -3  -1 12552.8 336.833   4
   1   3   1 11964.7 155.525   1
  -1  -3  -2 152530. 1206.08   3
   1  -3   2 154788. 991.048   2
  -1  -3  -2 152650. 1202.40   4
  -1  -3  -3 99310.2 1007.03   4
   1  -3   3 100798. 804.748   2
  -1  -3  -3 98156.2 1016.68   3
  -1  -3  -3 100062. 489.015   2
  -1  -3  -4 1678.44 96.5119   1
  -1  -3  -4 1689.49 142.216   3
   1  -3   4 2041.55 115.492   2
   1   3   4 1843.54 97.1889   1
  -1  -3  -5 27271.4 403.620   1
   1   3   5 27092.6 416.108   1
   1  -3   5 26919.4 337.636   5
  -1  -3  -6 45191.9 571.758   1
   1  -3   6 46073.6 457.356   5
  -1  -3  -7 11705.4 313.666   1
  -1   3  -8 21375.7 502.410   2
   1   3   8 20686.5 592.901   8
  -1  -3  -8 20576.8 442.285   1
  -1   3  -9 3935.31 226.438   2
  -1  -3  -9 3918.26 206.865   1
   1   3   9 3719.93 266.285   8
  -1   3  -9 3395.79 95.3291   9
  -1   3 -10 937.978 116.388   2
  -1  -3 -10 987.632 112.216   1
  -1   3 -11 223.683 87.1399   2
  -1  -3 -11 304.700 80.0807   1
   1   3  12 6824.20 433.258   6
  -1   3 -12 6655.84 327.541   2
  -1  -3 -12 5866.36 294.887   1
  -1   3 -13 266.141 89.5777   2
   1   3  13 356.814 114.734   6
  -1  -3 -13 103.988 61.2027   1
   1   3  14 1567.86 231.913   6
  -1  -3 -14 1734.65 182.949   1
  -1   3 -14 1920.74 188.402   2
  -1  -3 -15 177.005 84.1479   1
  -1   3 -15 86.5571 77.1373   2
   1   3  15 137.954 109.065   6
  -1   3 -16 202.779 99.1459   2
  -1  -3 -16 210.248 75.1036   1
   1   3  16 276.016 91.5945   7
   1   3  16 148.193 129.112   6
  -1  -3 -17 68.7343 76.1461   1
   1   3  17-225.460 143.771   6
  -1   3 -17-40.5709 90.0779   2
  -1   3 -18 671.393 132.763   2
   1   3  18 616.241 176.676   6
  -1  -3 -18 633.860 142.567   1
   1   3  19 3652.13 419.997   6
  -1   3 -19 3922.48 335.958   2
  -1  -3 -19 3610.81 285.339   2
   1   3  20-2.95005 141.278   6
  -1  -3 -20 77.5613 96.2477   2
  -1   3 -20-93.3646 116.753   2
  -1  -3 -21 227.825 88.9878   2
  -1   3 -21 176.350 90.3777   2
  -1  -3 -22 200.840 115.667   2
  -1   4  22-155.601 170.153   6
  -1   4  21 109.279 134.562   6
   1  -4 -21 303.728 123.374   1
  -1   4  20 914.645 236.166   6
   1  -4 -20 778.877 154.158   1
   1  -4 -19 192.427 104.154   1
  -1   4  19 114.171 147.312   6
   1  -4 -18 2393.67 251.821   1
  -1   4  18 2278.71 326.734   6
   1  -4 -17 2198.85 228.476   1
   1   4 -17 2203.99 202.520   5
  -1   4  17 2532.21 316.834   6
  -1   4  16 636.244 154.332   6
   1  -4 -16 528.485 127.751   1
   1   4 -16 625.023 111.456   5
  -1   4  15 170.127 118.399   6
   1  -4 -15 34.6950 67.4235   1
   1   4 -15-26.3657 61.7196   5
  -1   4  14 290.666 120.991   8
   1   4 -14 178.566 83.7908   5
   1  -4 -14 311.549 91.5756   1
   1  -4 -13 16.6788 67.2943   1
  -1   4  13 68.1906 85.4827   8
   1   4 -13 84.4403 62.7356   5
   1  -4 -12 3258.78 227.197   1
  -1   4  12 3165.86 287.295   8
   1   4 -12 3024.85 210.811   5
   1  -4 -11 3508.92 230.504   1
   1   4 -11 3333.40 220.540   5
  -1   4  11 3102.13 270.941   8
  -1   4  10 2467.85 237.303   8
   1  -4 -10 2637.55 193.000   1
   1   4 -10 2551.24 188.077   5
   1  -4  -9 97.6771 49.7860   1
  -1   4   9 306.397 100.342   8
   1   4  -9 194.756 65.3767   5
   1  -4  -8 10453.6 352.589   1
  -1   4   8 10944.4 452.725   8
   1   4  -8 11273.9 369.519   5
  -1   4   7 12682.7 463.428   8
   1   4  -7 12046.2 373.859   5
   1  -4  -7 12528.2 379.106   1
  -1  -4   7 13203.1 312.938   1
   1  -4  -6 13504.1 384.741   1
   1   4  -6 14056.6 391.433   5
  -1  -4   6 14261.2 299.284   1
  -1   4   5 258.397 77.1481   3
  -1  -4   5 185.549 33.9061   1
   1  -4  -5 196.554 57.3636   1
   1   4  -5 172.477 58.6736   5
  -1   4   4 106393. 1154.38   3
   1  -4  -4 104155. 1035.80   1
   1  -4  -4 107324. 994.480   2
   1  -4  -3 8477.51 321.477   3
   1  -4  -3 8477.64 270.665   2
   1  -4  -2 38192.8 557.771   2
  -1  -4   2 37800.9 601.086   5
   1  -4  -2 37705.6 394.359   4
  -1   4   1 111279. 969.350   2
  -1  -4   1 110053. 998.775   5
  -1   4   0 90012.4 890.283   2
   1   4   0 92185.7 974.733   4
   1  -4   0 92832.2 838.210   2
  -1  -4  -1 16306.5 176.857   1
  -1  -4  -1 16667.9 442.233   3
  -1   4  -1 16621.3 387.692   2
   1   4   1 16478.2 414.016   4
   1  -4   1 16576.6 348.008   2
   1   4   2 1185.91 70.6397   1
  -1  -4  -2 1461.60 127.997   4
  -1   4  -2 1280.55 110.594   2
  -1  -4  -2 1384.89 62.6269   1
   1  -4   2 1312.74 97.6495   2
  -1  -4  -3 9208.07 331.771   4
  -1  -4  -3 8957.54 186.298   1
   1   4   3 8841.76 209.996   1
  -1   4  -3 8661.57 286.577   2
   1  -4   3 9381.54 258.608   2
  -1  -4  -3 8763.06 123.930   2
  -1   4  -4 659.646 88.1335   2
  -1  -4  -4 629.499 59.0017   1
   1   4   4 693.689 67.4884   1
   1   4   5 21243.4 388.812   1
  -1  -4  -5 20860.3 356.313   1
   1   4   5 20838.0 548.777   8
   1  -4   5 20902.0 352.316   5
  -1   4  -5 20086.5 464.205   2
   1  -4   6 921.716 80.2263   5
   1   4   6 766.208 84.8704   1
   1   4   6 733.498 121.024   8
  -1   4  -6 837.307 102.820   2
  -1  -4  -6 788.374 73.6994   1
  -1  -4  -7 21360.5 417.757   1
   1   4   7 22857.4 631.134   8
  -1   4  -7 22882.7 529.131   2
   1  -4   7 21229.2 381.842   5
   1   4   8 1506.09 175.473   8
  -1  -4  -8 1487.18 126.612   1
  -1   4  -9 19813.3 531.137   2
   1   4   9 18867.7 619.278   8
  -1  -4  -9 19751.2 464.011   1
  -1   4 -10 2410.79 197.796   2
  -1  -4 -10 2417.88 173.399   1
   1   4  10 2413.14 240.578   8
   1   4  11 11826.0 539.258   8
  -1   4 -11 11578.5 438.734   2
  -1  -4 -11 10837.8 382.864   1
  -1  -4 -12 234.462 73.0629   1
  -1   4 -12 385.555 106.371   2
  -1   4 -13 38.0461 64.8212   2
  -1  -4 -13 73.5973 54.7615   1
  -1  -4 -14 1780.82 179.766   1
  -1   4 -14 1769.60 198.325   2
   1   4  14 1834.74 255.150   6
  -1   4 -15 843.055 131.570   2
  -1  -4 -15 1058.55 149.653   1
   1   4  15 906.041 205.079   6
   1   4  16 814.027 182.737   6
  -1  -4 -16 593.482 116.996   1
  -1   4 -16 647.078 140.943   2
  -1   4 -17 161.978 104.772   2
  -1  -4 -17 78.3292 78.3397   1
   1   4  17 111.634 101.295   6
   1   4  18 1081.53 239.987   6
  -1   4 -18 1392.88 201.710   2
  -1  -4 -18 1101.34 175.167   1
  -1  -4 -19 17.5253 69.7807   2
  -1   4 -19 145.660 120.214   2
   1   4  19 100.748 141.020   6
  -1  -4 -19 71.9043 79.3143   1
  -1  -4 -20 474.860 128.770   2
  -1   4 -20 416.385 135.070   2
   1   4  20 251.672 167.691   6
  -1  -4 -21 313.077 113.709   2
  -1  -4 -22 400.685 133.897   2
  -1   5  21-101.021 163.676   6
   1  -5 -20 441.491 140.671   1
  -1   5  20 424.305 181.569   6
  -1   5  19 328.540 151.014   6
   1  -5 -19 132.694 92.0878   1
  -1   5  18 1642.24 297.127   6
   1  -5 -18 1405.81 203.628   1
   1  -5 -17 1994.60 221.904   1
  -1   5  17 1557.85 266.730   6
   1   5 -16-77.5441 59.1787   5
   1  -5 -16 62.7620 70.9737   1
  -1   5  15 5587.80 436.011   8
   1  -5 -15 5895.09 342.747   1
   1   5 -15 5920.68 316.357   5
   1   5 -14 7828.22 356.380   5
   1  -5 -14 8279.15 391.935   1
  -1   5  14 7960.86 503.938   8
  -1   5  13 656.143 165.735   8
   1  -5 -13 376.786 98.4145   1
   1   5 -13 468.592 92.4713   5
  -1   5  12 1813.75 236.741   8
   1   5 -12 1728.45 162.604   5
   1  -5 -12 1637.56 171.140   1
   1  -5 -11 95.1368 70.6007   1
   1   5 -11 60.3561 45.4840   5
  -1   5  11 22.5539 79.1449   8
  -1   5  10 2668.20 264.666   8
   1   5 -10 2746.89 197.574   5
   1  -5 -10 3075.21 211.600   1
   1   5  -9 16042.2 462.791   5
  -1   5   9 15375.5 588.136   8
   1  -5  -9 16457.1 470.199   1
   1  -5  -8 5793.57 274.318   1
   1   5  -8 5400.98 263.017   5
  -1   5   8 5962.93 354.064   8
  -1  -5   7 8874.19 268.300   1
   1  -5  -7 8776.42 334.929   1
   1  -5  -6 38243.4 691.855   1
  -1  -5   6 39686.5 516.155   1
   1  -5  -5 13831.3 406.468   1
   1  -5  -5 13232.8 377.946   2
  -1  -5   5 14467.2 286.657   1
  -1   5   5 13418.7 466.573   3
   1  -5  -4 3840.06 214.088   1
  -1  -5   4 4278.60 143.552   1
  -1   5   4 3629.01 238.881   3
   1  -5  -4 4053.45 202.293   2
   1  -5  -3 3780.02 189.120   2
   1  -5  -3 3418.98 151.230   4
  -1   5   3 3368.12 224.996   3
  -1   5   2 613.779 99.2199   3
   1   5  -2 625.546 48.6826   2
   1  -5  -2 654.794 79.6237   2
   1  -5  -2 605.635 57.3699   4
  -1   5   1 4740.39 213.964   2
   1   5  -1 4586.35 116.563   2
  -1   5   1 4742.50 262.166   3
   1  -5  -1 4740.12 201.667   2
   1   5  -1 4483.07 236.090   4
  -1   5   0 137.230 55.3339   3
   1   5   0 135.629 58.0438   4
   1  -5   0 168.442 44.0105   2
  -1  -5   0 135.732 21.7959   1
  -1   5   0 219.369 54.1954   2
   1   5   1 1391.31 134.202   4
  -1   5  -1 1413.30 75.7940   4
   1  -5   1 1483.34 108.773   2
  -1  -5  -1 1395.06 61.5299   1
  -1   5  -1 1464.01 125.412   2
   1  -5   2 26640.9 457.473   2
  -1  -5  -2 26902.8 298.883   1
  -1   5  -3 6066.41 260.419   2
  -1  -5  -3 6384.31 164.108   1
  -1   5  -4 4858.02 237.922   2
  -1  -5  -4 5285.17 103.892   2
  -1  -5  -4 5158.60 161.150   1
   1   5   4 4803.51 188.087   1
  -1  -5  -5 4894.53 173.421   1
   1   5   5 4871.54 299.994   3
  -1   5  -5 5181.08 251.822   2
  -1  -5  -6 9254.46 258.374   1
   1   5   6 9969.26 429.444   8
   1  -5   6 8948.92 274.746   5
  -1   5  -6 9523.45 351.616   2
  -1  -5  -7-6.07850 38.9471   1
  -1   5  -7-43.2971 58.2168   2
   1  -5   7 23.9863 29.7492   5
   1   5   7 17.2696 68.8460   8
  -1  -5  -8 22387.6 463.717   1
  -1   5  -8 22603.1 582.074   2
   1   5   8 22308.1 684.293   8
   1  -5   8 22135.8 451.144   5
  -1   5  -9 345.247 83.1448   2
  -1  -5  -9 296.470 62.8911   1
   1   5   9 136.610 73.6235   8
  -1   5 -10 1690.38 174.352   2
  -1  -5 -10 1542.08 138.692   1
   1   5  10 1555.80 200.863   8
  -1  -5 -11 268.123 76.8736   1
   1   5  11 155.643 74.9126   8
  -1   5 -11 393.340 108.618   2
   1   5  12 595.450 142.019   8
  -1   5 -12 619.923 119.742   2
  -1  -5 -12 571.004 103.863   1
  -1  -5 -13 263.002 70.5534   1
  -1   5 -13 167.042 79.2290   2
   1   5  13 331.314 132.951   8
  -1   5 -14 373.157 115.180   2
  -1  -5 -14 256.528 77.6460   1
  -1   5 -15 2047.45 217.195   2
  -1  -5 -15 1952.99 205.926   1
  -1  -5 -16 2828.46 249.270   1
   1   5  16 2738.94 339.346   6
  -1   5 -16 3044.71 285.721   2
  -1  -5 -17-119.719 92.0060   1
   1   5  17-164.429 125.610   6
  -1   5 -17 55.1754 102.696   2
  -1   5 -18 884.779 176.368   2
  -1  -5 -18 983.647 173.193   1
   1   5  18 805.326 224.424   6
  -1   5 -19 96.8234 103.526   2
  -1  -5 -19-114.502 95.9910   1
  -1  -5 -19 90.3279 70.3404   2
   1   5  19-225.020 179.335   6
  -1  -5 -20 272.048 100.184   1
  -1  -5 -20 312.662 105.785   2
   1   5  20 608.952 234.177   6
  -1   5 -20 350.459 125.399   2
  -1  -5 -21 75.1420 85.9277   2
   1  -6 -20 241.991 121.047   1
  -1   6  20 63.8492 128.363   6
   1   6 -20 4.19727 88.0658   2
   1   6 -19-28.3130 93.7929   2
  -1   6  19 18.3821 101.916   6
   1  -6 -19-119.760 92.8161   1
   1  -6 -18 108.898 99.0943   1
  -1   6  18 24.1010 115.688   6
   1  -6 -17 6028.11 381.901   1
   1  -6 -16 820.390 142.415   1
  -1   6  16 909.018 212.342   8
  -1   6  15 234.342 117.116   8
   1  -6 -15 149.443 82.7635   1
   1  -6 -14 7194.69 372.239   1
  -1   6  14 6901.24 490.160   8
   1  -6 -13 233.406 77.6197   1
  -1   6  13 268.197 118.808   8
  -1   6  12 385.516 138.713   8
   1  -6 -12 567.208 123.983   1
  -1   6  11 981.881 180.243   8
   1  -6 -11 1066.60 142.924   1
  -1   6  10 6885.00 426.011   8
   1  -6 -10 6910.57 327.770   1
  -1   6   9 8131.32 451.614   8
   1  -6  -9 8118.89 348.527   1
   1  -6  -8 689.088 113.190   1
   1  -6  -7 4027.44 235.665   1
  -1   6   7 4187.80 303.578   3
   1  -6  -6 8744.87 328.753   2
   1  -6  -6 8749.16 343.159   1
  -1  -6   6 9207.16 257.260   1
  -1   6   6 7933.84 396.919   3
   1  -6  -5 18623.8 494.195   1
   1  -6  -5 17591.9 447.532   2
   1   6  -5 18437.5 370.118   2
  -1   6   5 17918.7 581.480   3
  -1  -6   5 18892.8 339.666   1
  -1  -6   4 2736.57 119.693   1
   1  -6  -4 2535.23 152.799   4
   1  -6  -4 2643.95 169.847   2
   1  -6  -4 2592.70 187.277   1
  -1   6   4 2449.05 218.761   3
   1   6  -4 2818.91 136.105   2
   1  -6  -3-28.9118 40.9700   2
  -1   6   3-18.4184 60.3178   3
  -1  -6   3 45.7733 20.9476   1
   1   6  -3 34.7352 27.8187   2
   1  -6  -3 33.5646 29.2083   4
   1   6  -2 16627.1 548.204   3
   1   6  -2 15968.9 281.582   2
   1  -6  -2 16323.4 395.697   2
  -1   6   2 16456.0 541.353   3
  -1   6   1 27409.8 545.122   2
   1   6  -1 28693.8 637.934   4
   1   6  -1 29061.6 716.792   3
  -1   6   1 28460.0 708.428   3
   1   6  -1 27759.1 334.485   2
   1  -6  -1 27868.1 506.295   2
  -1  -6   0 17008.2 251.828   1
   1   6   0 16901.3 546.097   3
  -1   6   0 17347.3 447.423   2
   1  -6   0 16662.7 383.795   2
   1   6   0 16689.7 482.381   4
  -1   6   0 17029.7 553.450   3
  -1   6  -1 22948.1 520.420   2
  -1   6  -1 23465.5 347.265   4
   1   6   1 23648.4 643.866   3
   1   6   1 23402.6 562.400   4
  -1  -6  -1 24501.0 297.483   1
   1  -6   1 23749.2 447.564   2
   1   6   2 344.204 88.8701   3
  -1  -6  -2 495.207 45.5793   1
  -1   6  -2 395.666 75.8140   2
  -1   6  -3 64.2395 40.3642   2
   1   6   3 51.0718 68.2841   3
  -1  -6  -3 86.3330 23.5608   1
  -1   6  -4 10371.5 373.654   2
  -1  -6  -4 10175.5 237.709   1
   1   6   4 10305.8 451.780   3
   1   6   5 4955.66 321.096   3
  -1  -6  -5 4772.95 107.734   2
  -1  -6  -5 4657.66 174.721   1
  -1   6  -5 4716.21 257.440   2
   1   6   6 98.4434 70.7921   8
  -1   6  -6 17.4881 56.2677   2
  -1  -6  -6 125.497 44.9734   1
   1   6   7 524.209 111.513   8
  -1   6  -7 500.810 104.949   2
  -1  -6  -7 323.925 60.5782   1
   1   6   8 24.3284 76.3531   8
  -1  -6  -8 164.529 51.1883   1
  -1   6  -8 128.141 74.3517   2
  -1  -6  -9 312.732 70.4368   1
  -1   6  -9 389.717 91.3574   2
   1   6   9 308.740 125.245   8
  -1   6 -10 100.554 84.9739   2
   1   6  10 14.6176 72.8707   8
  -1  -6 -10-23.6132 57.7132   1
  -1   6 -11 2561.80 231.452   2
  -1  -6 -11 2265.35 182.333   1
   1   6  11 2574.23 281.548   8
   1   6  12 4695.12 378.470   8
  -1  -6 -12 5497.55 296.504   1
  -1   6 -12 4771.31 319.637   2
  -1  -6 -13 414.661 89.6745   1
  -1   6 -13 568.977 130.067   2
   1   6  13 685.865 168.202   8
  -1  -6 -14-80.3267 81.6928   1
   1   6  14-125.189 111.628   8
  -1  -6 -15 503.973 107.365   1
  -1   6 -15 390.096 130.606   2
  -1   6 -16 32.9623 94.1377   2
  -1  -6 -16 221.026 104.865   1
  -1   6 -17 1397.31 218.897   2
  -1  -6 -17 1433.89 184.919   1
   1   6  17 1245.57 258.198   6
   1   6  18 435.191 175.775   6
  -1  -6 -18 604.082 116.653   2
  -1   6 -18 514.775 138.604   2
  -1  -6 -18 394.820 116.629   1
  -1  -6 -19 261.323 110.961   1
  -1   6 -19 299.303 137.315   2
   1   6  19 112.553 130.937   6
  -1  -6 -20 214.570 103.221   1
   1  -7 -20-169.041 134.263   1
   1   7 -19 1066.53 201.462   2
   1  -7 -19 932.331 172.300   1
  -1   7  19 851.796 228.572   6
   1   7 -18 211.683 105.107   2
   1  -7 -18 226.704 102.188   1
   1  -7 -17 8.58393 96.0846   1
  -1   7  17 27.4499 153.408   8
   1   7 -17 54.5598 99.7488   2
   1  -7 -16 4176.41 315.382   1
   1   7 -16 4098.56 310.546   2
  -1   7  16 3987.52 408.804   8
   1  -7 -15 3561.76 285.191   1
   1   7 -15 3705.71 288.344   2
  -1   7  15 3532.86 381.800   8
   1  -7 -14 79.1501 88.9854   1
   1   7 -14 156.489 88.6593   2
  -1   7  14 181.708 108.631   8
   1   7 -13 3173.37 242.400   2
   1  -7 -13 3282.72 253.649   1
  -1   7  13 2941.02 328.893   8
   1   7 -12 332.716 96.1208   2
   1  -7 -12 322.835 121.182   1
  -1   7  12 53.4566 83.4500   8
   1  -7 -11 13620.2 481.134   1
   1   7 -11 12987.9 448.835   2
  -1   7  11 11982.3 611.659   8
  -1   7  10 37.0001 79.6814   8
   1   7 -10 26.4673 58.4218   2
   1  -7 -10 54.1817 65.8853   1
   1   7  -9 1433.99 141.540   2
   1  -7  -9 1508.77 165.838   1
  -1   7   9 1330.69 199.891   8
   1   7  -8 9864.38 345.499   2
   1  -7  -8 8841.76 371.824   1
   1   7  -7-83.5515 43.9738   2
   1  -7  -7-24.5606 63.4494   1
  -1   7   6 78.4913 84.9650   3
   1   7  -6 39.4298 38.2618   2
  -1  -7   6 68.0369 40.3233   1
   1  -7  -6-6.26238 52.4430   1
  -1   7   5 29298.7 806.919   3
   1  -7  -5 28675.4 590.950   2
   1  -7  -5 29106.1 654.861   1
   1   7  -5 29898.9 515.578   2
   1  -7  -5 28361.5 576.441   4
  -1  -7   5 31068.7 456.893   1
   1  -7  -4-6.55713 31.0869   4
  -1  -7   4 47.1193 24.5407   1
  -1   7   4-93.7293 89.4616   3
   1   7  -4 27.2161 28.8852   2
   1  -7  -4 40.6697 52.2554   1
   1  -7  -4 34.2020 30.9225   2
  -1  -7   3 1227.86 81.2266   1
   1   7  -3 1303.60 167.819   3
  -1   7   3 1016.01 151.946   3
   1  -7  -3 1243.68 116.190   2
   1   7  -3 1057.29 88.2050   2
   1  -7  -3 1031.82 126.202   1
   1  -7  -2 17374.9 415.706   2
   1   7  -2 17547.3 535.104   4
   1   7  -2 17204.3 606.334   3
  -1   7   2 16705.2 595.934   3
   1   7  -2 17194.8 324.310   2
   1   7  -1 2708.92 210.542   4
   1   7  -1 2501.69 111.128   2
  -1   7   1 2437.68 233.903   3
   1  -7  -1 2612.93 156.817   2
   1   7  -1 2633.03 244.910   3
  -1   7   1 2483.00 173.630   2
  -1  -7   0 5261.60 157.247   1
  -1   7   0 5356.76 263.890   2
  -1   7   0 5474.24 348.559   3
   1   7   0 5516.81 295.329   4
   1   7   0 5346.94 338.581   3
   1  -7   0 5153.98 216.088   2
  -1  -7  -1 1776.53 89.9092   1
  -1   7  -1 1844.14 161.405   2
  -1   7  -1 1789.14 106.573   4
   1   7   1 1987.51 175.831   4
  -1   7  -1 1827.19 206.098   3
   1   7   1 1645.22 191.350   3
  -1   7  -2 4904.07 264.740   2
   1   7   2 4543.20 318.569   3
  -1  -7  -2 4763.63 149.612   1
  -1   7  -2 4377.68 180.708   4
  -1  -7  -3 3902.56 144.984   1
   1   7   3 3949.40 300.242   3
  -1   7  -3 3898.78 237.463   2
  -1  -7  -4 1192.50 89.5015   1
  -1   7  -4 1106.56 140.396   2
   1   7   4 987.792 156.138   3
   1   7   5 171.102 93.3483   3
  -1  -7  -5 228.598 44.4601   1
  -1   7  -5 298.731 85.4676   2
  -1  -7  -6 3251.95 96.1334   2
   1   7   6 2809.53 269.895   3
  -1  -7  -6 3211.89 162.490   1
  -1   7  -6 3401.04 241.698   2
  -1   7  -7 1299.41 153.557   2
   1   7   7 1241.65 193.308   8
  -1  -7  -7 1233.00 108.222   1
  -1   7  -8 3538.46 265.554   2
  -1  -7  -8 3304.35 185.490   1
   1   7   8 3406.35 306.097   8
  -1  -7  -9-34.7168 56.1886   1
  -1   7  -9 113.220 76.4315   2
   1   7   9 203.223 122.628   8
   1   7  10 781.144 169.402   8
  -1  -7 -10 832.405 116.238   1
  -1   7 -10 1137.50 166.844   2
   1   7  11 2173.27 276.656   8
  -1   7 -11 2284.37 234.833   2
  -1  -7 -11 2251.15 184.850   1
   1   7  12 4598.44 395.474   8
  -1   7 -12 4571.12 333.657   2
  -1  -7 -12 4958.48 282.036   1
  -1   7 -13 50.2721 77.5986   2
   1   7  13 1.90828 91.6404   8
  -1  -7 -13 130.829 82.0491   1
  -1   7 -14 1195.25 179.402   2
  -1  -7 -14 1353.08 170.879   1
   1   7  14 978.462 205.885   8
   1   7  15 332.945 150.177   8
  -1   7 -15 221.472 139.344   2
  -1  -7 -15 90.1236 80.3364   1
  -1   7 -16-67.7413 111.891   2
  -1  -7 -16-9.65375 73.4662   1
  -1  -7 -17 559.845 137.716   1
  -1   7 -17 310.147 137.708   2
   1   7  18 794.060 224.365   6
  -1   7 -18 1118.45 219.867   2
  -1  -7 -18 1224.76 191.818   1
  -1  -7 -19-6.34738 97.8122   1
  -1  -7 -20-39.9889 104.308   1
   1  -8 -19 420.407 137.873   1
   1   8 -19 461.047 131.155   2
   1   8 -18 416.436 140.780   2
   1  -8 -18 731.391 170.711   1
  -1   8  18 441.176 199.532   8
  -1   8  17 161.801 141.622   8
   1   8 -17 374.867 114.301   2
   1  -8 -17 188.768 100.611   1
   1  -8 -16 196.821 82.5748   1
  -1   8  16 232.787 108.429   8
   1   8 -15 526.444 123.359   2
   1  -8 -15 481.512 124.935   1
  -1   8  15 482.497 148.871   8
   1  -8 -14 1510.84 190.227   1
   1   8 -14 1694.69 204.512   2
   1  -8 -13 391.612 117.990   1
   1   8 -13 499.946 119.836   2
  -1   8  13 500.878 153.366   8
   1  -8 -12 229.480 84.4413   1
   1   8 -12 566.690 121.456   2
  -1   8  12 406.705 149.781   8
   1  -8 -11 1369.74 168.057   1
   1   8 -11 975.608 133.266   2
  -1   8  11 1169.45 211.772   8
  -1   8  10 4435.46 386.391   8
   1   8 -10 4535.84 275.914   2
   1  -8 -10 4300.21 275.267   1
   1   8  -9 692.177 114.937   2
   1  -8  -9 467.255 102.369   1
   1  -8  -8 194.193 80.7253   1
   1   8  -8 138.339 57.1323   2
  -1   8   8 322.191 135.754   3
   1  -8  -7 1417.10 159.964   1
  -1   8   7 1447.91 211.972   3
   1   8  -7 1218.94 126.695   2
   1   8  -6 2232.85 164.019   2
   1  -8  -6 2333.25 195.755   1
  -1   8   6 2087.91 246.988   3
   1  -8  -5 24592.2 615.229   1
   1   8  -5 23963.9 502.192   2
   1  -8  -5 23147.7 531.961   2
  -1   8   5 24887.7 800.384   3
   1   8  -4 111.082 110.947   3
  -1  -8   4 20.2416 25.7099   1
   1   8  -4 23.4809 34.5630   2
   1  -8  -4-12.0090 39.7191   2
  -1   8   4-42.5553 90.5191   3
   1  -8  -4 139.483 66.1628   1
   1  -8  -3 631.889 114.957   1
   1  -8  -3 674.807 87.6542   2
  -1   8   3 754.348 146.996   3
   1   8  -3 737.290 151.714   3
   1   8  -3 726.433 82.9016   2
  -1  -8   3 744.038 67.8531   1
   1   8  -2 11406.7 286.119   2
  -1   8   2 10619.3 512.542   3
   1   8  -2 11600.6 532.375   3
   1  -8  -2 11475.8 338.763   2
   1   8  -2 11360.8 457.698   4
   1   8  -1 220.914 86.0601   4
   1  -8  -1 144.600 43.2746   2
  -1   8   1 290.789 116.968   3
  -1  -8   1 197.469 40.4166   1
  -1   8   1 231.350 58.7259   2
   1   8  -1 252.558 109.860   3
   1   8  -1 180.401 34.6130   2
  -1   8   0 1212.49 192.881   3
   1   8   0 1210.10 179.675   3
  -1   8   0 1258.96 140.061   2
   1   8   0 1315.50 154.226   4
  -1  -8   0 1174.18 81.0873   1
   1   8   1 4060.09 261.593   4
  -1   8  -1 4120.21 254.566   2
  -1   8  -1 4326.06 335.830   3
   1   8   1 4323.87 327.556   3
  -1  -8  -1 4135.69 147.869   1
  -1   8  -2 12133.5 315.277   4
  -1  -8  -2 12211.8 255.074   1
  -1   8  -2 11969.4 562.148   3
   1   8   2 11906.0 542.264   3
  -1   8  -2 11483.4 423.508   2
  -1   8  -3 40.0375 39.7625   4
  -1   8  -3 45.5993 55.2404   2
  -1  -8  -3 43.6993 30.1280   1
   1   8   3 14.6601 70.7234   3
   1   8   4 19850.6 723.599   3
  -1  -8  -4 20365.9 371.759   1
  -1   8  -4 20371.2 591.865   2
   1   8   5 3882.65 325.554   3
  -1   8  -5 4009.77 268.328   2
  -1  -8  -5 3462.54 164.497   1
  -1   8  -6 325.118 96.3318   2
   1   8   6 120.235 86.3331   3
  -1  -8  -6 121.194 46.4159   1
  -1  -8  -7 883.494 97.9048   1
  -1   8  -7 920.743 144.485   2
  -1  -8  -7 705.802 46.4586   2
  -1   8  -8 2978.60 252.782   2
  -1  -8  -8 3094.89 184.105   1
   1   8   8 3185.51 319.638   8
  -1  -8  -9 9892.58 342.489   1
  -1   8  -9 10645.8 485.264   2
   1   8   9 10147.4 568.300   8
  -1   8 -10 568.949 139.880   2
   1   8  10 627.797 175.570   8
  -1  -8 -10 540.637 99.1261   1
  -1  -8 -11 1839.71 170.090   1
  -1   8 -11 2333.04 247.992   2
   1   8  11 2265.68 290.986   8
  -1   8 -12 1584.41 210.798   2
  -1  -8 -12 1915.38 179.290   1
   1   8  12 1926.17 274.848   8
   1   8  13 4170.40 409.351   8
  -1  -8 -13 4093.39 279.323   1
  -1   8 -13 3866.48 342.322   2
   1   8  14 1197.77 231.294   8
  -1  -8 -14 849.612 132.326   1
  -1   8 -14 979.708 192.201   2
   1   8  15-96.2469 167.150   8
  -1  -8 -15 45.0693 76.7711   1
  -1   8 -15 105.896 101.649   2
  -1  -8 -16-86.3979 93.7353   1
  -1   8 -16-212.681 144.066   2
   1   8  16-84.8432 138.522   8
  -1  -8 -17-93.0202 115.489   1
  -1   8 -17-4.12661 140.097   2
  -1  -8 -18-92.2094 104.207   1
  -1   8 -18 335.189 148.063   2
  -1  -8 -19 18.7413 107.983   1
   1  -9 -18 528.018 144.321   1
   1   9 -18 425.444 135.408   2
   1   9 -17 777.331 154.793   2
   1  -9 -17 758.793 165.295   1
  -1   9  16-103.958 119.510   8
   1   9 -16-9.59016 85.8303   2
   1  -9 -16 154.212 72.6788   1
   1   9 -15 39.0910 76.6032   2
   1  -9 -15 187.640 94.1961   1
  -1   9  15 187.792 146.475   8
   1  -9 -14 91.0355 77.4338   1
   1   9 -14 57.8952 76.9368   2
  -1   9  14 131.862 149.005   8
   1  -9 -13-37.1304 67.1043   1
  -1   9  13-97.9682 137.872   8
   1   9 -13-66.8535 81.8244   2
  -1   9  12-198.054 133.368   8
   1  -9 -12-39.0949 69.7903   1
   1   9 -12-7.67123 68.2024   2
   1   9 -11 160.517 70.3611   2
   1  -9 -11 181.113 80.9659   1
  -1   9  11 91.7516 120.528   8
   1   9 -10 6886.57 356.375   2
   1  -9 -10 7005.31 362.826   1
  -1   9  10 7124.14 506.124   8
   1   9  -9 1026.63 132.509   2
   1  -9  -9 1232.48 156.339   1
   1  -9  -8 344.570 99.7446   1
   1   9  -8 167.196 64.2404   2
  -1   9   8 127.452 97.2892   3
   1   9  -7 4097.84 245.986   2
  -1   9   7 3625.13 347.561   3
   1  -9  -7 3941.20 264.743   1
   1   9  -6 1012.15 124.205   2
   1  -9  -6 1009.72 142.863   1
  -1   9   6 684.503 172.519   3
   1  -9  -5 6951.75 346.559   1
  -1   9   5 7256.70 462.980   3
   1   9  -5 6997.49 290.206   2
   1   9  -5 7330.72 467.349   3
   1   9  -4 513.343 88.3341   2
   1   9  -4 621.784 176.349   3
   1  -9  -4 405.710 104.734   1
  -1   9   4 569.112 175.023   3
   1   9  -3 27030.0 747.292   4
  -1   9   3 27894.2 894.409   3
   1   9  -3 29498.3 923.797   3
   1   9  -3 27307.0 506.958   2
   1  -9  -3 27500.9 688.850   1
   1   9  -2 39543.7 887.023   4
  -1   9   2 37871.4 1040.98   3
   1   9  -2 39792.7 1068.54   3
   1   9  -1 1174.64 173.169   4
   1   9  -1 1374.58 231.135   3
  -1  -9   1 922.251 83.3156   1
  -1   9   1 1120.75 214.989   3
  -1   9   0 132.143 102.213   3
  -1   9   0 79.3857 54.5832   2
   1   9   0 93.6663 76.0794   4
  -1  -9   0 75.9439 29.3672   1
   1   9   0 148.203 103.715   3
  -1  -9  -1 6742.62 198.315   1
  -1   9  -1 6845.50 335.313   2
  -1   9  -1 6855.47 457.673   3
   1   9   1 7151.44 456.046   3
  -1   9  -2 26575.7 685.512   2
  -1   9  -2 25307.1 467.237   4
   1   9   2 25235.3 857.292   3
  -1   9  -2 24324.9 851.120   3
  -1  -9  -2 24687.3 380.164   1
  -1  -9  -3 8006.41 228.142   1
  -1   9  -3 7332.85 472.634   3
  -1   9  -3 8181.32 386.464   2
   1   9   3 7783.89 482.368   3
  -1   9  -3 7962.86 281.709   4
  -1   9  -4 87.8280 50.6970   4
  -1   9  -4-171.987 94.0594   2
   1   9   4-72.1396 89.7485   3
  -1  -9  -4 0.81109 38.0884   1
  -1   9  -5 994.611 143.259   2
  -1  -9  -5 868.039 86.3769   1
   1   9   5 749.894 171.662   3
  -1  -9  -6 1576.27 120.958   1
  -1   9  -6 1625.37 190.739   2
   1   9   6 1465.31 225.776   3
  -1   9  -7 384.231 104.656   2
  -1  -9  -7 315.783 66.3538   1
   1   9   7 191.017 100.652   3
   1   9   8 271.228 112.349   8
  -1   9  -8 612.817 143.819   2
  -1  -9  -8 452.317 74.4763   1
  -1   9  -9 1892.02 221.784   2
   1   9   9 1980.01 275.751   8
  -1  -9  -9 1870.27 159.456   1
  -1  -9 -10 1605.18 152.829   1
  -1   9 -10 1141.37 184.422   2
   1   9  10 1788.24 269.804   8
  -1   9 -11 11319.4 565.276   2
   1   9  11 11592.8 664.391   8
  -1  -9 -11 11007.7 406.269   1
  -1   9 -12 4085.93 357.826   2
   1   9  12 4102.44 422.978   8
  -1  -9 -12 3703.86 253.446   1
  -1   9 -13 2970.65 316.188   2
  -1  -9 -13 3044.22 246.694   1
   1   9  13 2954.29 354.829   8
   1   9  14 163.025 145.751   8
  -1  -9 -14 173.570 72.9248   1
  -1   9 -14 163.138 116.609   2
  -1   9 -15-76.2558 125.858   2
   1   9  15-114.124 180.251   8
  -1  -9 -15-5.21082 73.4000   1
  -1   9 -16 525.024 151.969   2
   1   9  16 783.426 218.657   8
  -1  -9 -16 770.653 148.682   1
  -1   9 -17 204.170 131.109   2
   1 -10 -18-298.109 119.511   1
   1  10 -17 430.352 122.774   2
   1 -10 -17 622.765 145.299   1
   1 -10 -16 842.408 167.428   1
   1  10 -16 404.402 98.6662   2
   1 -10 -15 21.9000 78.5798   1
   1  10 -15 22.8833 86.6373   2
   1 -10 -14-106.735 100.494   1
   1  10 -14 179.632 106.752   2
  -1  10  14-147.960 156.084   8
  -1  10  13 75.4764 120.566   8
   1 -10 -13 166.210 64.1543   1
   1  10 -13 113.325 96.5581   2
   1  10 -12 7.66470 67.3455   2
   1 -10 -12-98.5957 84.3900   1
  -1  10  12-47.0969 126.778   8
  -1  10  11 364.881 140.390   8
   1  10 -11 307.202 97.6314   2
   1 -10 -11 217.463 89.9991   1
  -1  10  10 314.228 119.444   8
   1 -10 -10 342.620 96.5056   1
   1 -10  -9 3641.50 269.007   1
  -1  10   8 432.905 119.701   3
   1 -10  -8 541.928 115.512   1
   1 -10  -7 2629.42 225.006   1
  -1  10   7 2335.63 310.211   3
   1  10  -6 7943.72 524.849   3
  -1  10   6 8111.52 535.824   3
   1 -10  -6 7719.69 377.917   1
   1  10  -5 559.505 166.906   3
   1  10  -5 589.891 126.621   4
  -1  10   5 416.622 132.457   3
   1 -10  -5 695.418 137.653   1
   1  10  -4 3761.40 300.309   4
   1  10  -4 3942.39 370.096   3
   1 -10  -4 4179.42 277.249   1
  -1  10   4 3843.41 366.354   3
   1  10  -3 287.800 138.476   3
   1  10  -3 470.595 115.702   4
   1 -10  -3 254.065 88.8866   1
  -1  10   3 164.837 109.056   3
   1  10  -2 11116.9 605.741   3
   1  10  -2 10867.0 485.002   4
  -1  10   2 10077.6 575.495   3
   1 -10  -2 10908.6 450.176   1
   1  10  -1 6973.56 481.481   3
   1  10  -1 6862.35 382.222   4
  -1  10   1 6750.37 477.577   3
  -1  10   0 11056.2 418.716   2
   1  10   0 10859.7 591.696   3
  -1  10   0 10447.6 598.086   3
  -1  10  -1 3063.29 240.937   2
  -1  10  -1 2783.86 315.972   3
   1  10   1 2126.29 281.902   3
   1  10   2 4626.15 400.208   3
  -1  10  -2 4333.11 379.881   3
  -1  10  -2 5460.78 320.829   2
  -1  10  -3 2.26859 109.835   3
  -1  10  -3 68.3442 72.9414   2
   1  10   3 114.394 120.812   3
  -1  10  -4 5195.17 431.728   3
  -1  10  -4 5390.33 338.408   2
   1  10   4 5183.93 422.068   3
  -1  10  -5 896.659 157.611   2
   1  10   5 980.462 204.405   3
   1  10   6 2930.65 330.308   3
  -1  10  -6 2885.92 266.239   2
   1  10   7 1023.57 224.790   3
  -1  10  -7 881.171 148.943   2
   1  10   8 345.543 152.722   8
  -1  10  -8 96.1875 77.5286   2
  -1  10  -9 4123.25 342.483   2
   1  10   9 4661.32 419.125   8
  -1  10 -10 1965.70 247.293   2
   1  10  10 2245.11 320.804   8
   1  10  11 478.887 175.464   8
  -1  10 -11 361.950 109.360   2
  -1  10 -12 1428.31 220.380   2
   1  10  12 1551.58 279.552   8
   1  10  13-42.3455 164.795   8
  -1  10 -13 27.2141 95.3527   2
   1  10  14 894.355 205.153   8
  -1  10 -14 1694.81 269.909   2
  -1  10 -15 709.653 182.177   2
  -1  10 -16 4.98772 110.490   2
  -1  11  13 154.821 129.050   8
   1 -11 -13 160.292 84.9108   1
   1 -11 -12 333.881 106.631   1
  -1  11  12 29.9541 121.102   8
  -1  11  11 725.618 210.270   8
   1 -11 -11 1073.91 163.092   1
   1 -11 -10 17.4784 68.8916   1
  -1  11  10-88.6106 115.659   8
   1 -11  -9 623.694 121.043   1
  -1  11   9 577.387 173.846   3
  -1  11   8-13.0320 143.036   3
   1 -11  -8 44.1067 65.3630   1
   1  11  -8 42.9592 118.694   3
   1 -11  -7 427.507 98.3418   1
   1  11  -7 511.089 178.184   3
  -1  11   7 282.181 110.651   3
   1 -11  -6 193.281 66.8261   1
   1  11  -6 259.628 98.8867   4
  -1  11   6 54.5191 108.270   3
   1  11  -6 52.5273 135.197   3
   1 -11  -5 591.419 111.739   1
   1  11  -5 728.227 145.107   4
  -1  11   5 871.060 208.787   3
   1  11  -5 996.629 214.497   3
   1 -11  -4 5910.10 335.216   1
   1  11  -4 6149.49 385.018   4
   1  11  -4 6181.31 489.026   3
  -1  11   4 5946.93 487.215   3
   1  11  -3 366.831 150.529   3
   1  11  -3 336.171 112.731   4
   1 -11  -3 289.396 95.4355   1
  -1  11   3 45.4993 94.4682   3
  -1  11   2 1783.38 275.338   3
   1  11  -2 2348.18 233.304   4
   1 -11  -2 2168.61 210.857   1
   1  11  -2 2497.85 319.981   3
  -1  11   1 985.656 220.551   3
   1 -11  -1 733.554 131.523   1
   1  11  -1 882.478 152.405   4
   1  11  -1 1292.00 241.317   3
  -1  11   0 4433.05 412.896   3
   1  11   0 5844.95 461.704   3
  -1  11  -1 192.064 121.080   3
   1  11   1-49.7049 114.119   3
  -1  11  -2 86.7477 91.3739   3
   1  11   2 46.5714 90.4093   3
  -1  11  -3 478.065 156.571   3
   1  11   3 804.073 195.540   3
  -1  11  -4-65.4609 115.941   3
   1  11   4 53.1181 126.688   3
  -1  11  -5-56.4707 126.326   3
   1  11   5-61.2028 107.177   3
  -1  11  -6 4294.38 419.715   3
   1  11   6 3762.51 391.372   3
   1  11   7-92.5152 121.321   3
   1  11   8-118.850 148.033   8
   1  11   9-82.1678 126.120   8
   1  11  10 1218.09 241.335   8
  -1  11 -11 74.1972 112.724   2
   1  11  11-118.237 152.532   8
  -1  11 -12 3567.36 361.023   2
   1  11  12 3323.02 404.607   8
   1  11  13 115.653 143.864   8
  -1  11 -13 105.013 112.761   2
  -1  11 -14 15.4971 115.690   2
  -1  11 -15 286.912 137.784   2
   1  12 -10 1890.35 330.255   3
  -1  12  10 1912.91 313.280   8
  -1  12   9-129.216 130.852   3
   1  12  -9-62.6245 103.633   3
  -1  12   8 755.121 212.759   3
   1  12  -8 909.085 224.904   3
   1  12  -7 456.541 166.589   3
  -1  12   7 776.383 213.525   3
  -1  12   6 583.089 173.094   3
   1  12  -6 454.950 182.459   3
   1  12  -5 575.148 169.281   3
  -1  12   5 734.381 219.590   3
  -1  12   4 2888.94 368.386   3
   1  12  -4 3100.82 371.368   3
   1  12  -3 1.94183 96.3522   3
  -1  12   3 349.844 149.616   3
   1  12  -2 3029.99 357.677   3
  -1  12   2 2957.03 359.091   3
   1  12  -1 189.570 154.239   3
  -1  12   1 394.728 170.508   3
  -1  12   0 6118.09 521.926   3
   1  12   0 6692.82 528.971   3
  -1  12  -1 1331.91 259.021   3
   1  12   1 1125.81 265.994   3
  -1  12  -2 749.191 207.562   3
   1  12   2 565.050 181.935   3
  -1  12  -3 214.895 108.099   3
   1  12   3 301.624 172.797   3
  -1  12  -4 1556.66 275.117   3
   1  12   4 1666.54 301.505   3
  -1  12  -5 585.547 187.728   3
   1  12   5 470.138 189.710   3
  -1  12  -6 1670.25 300.078   3
   1  12   6 1606.65 295.516   3
   1  12   7 633.373 191.409   3
  -1  12  -7 1143.97 264.643   3
   1  12   8 4353.59 449.578   8
   1  12   9 352.513 159.808   8
   1  12  10-23.9834 121.200   8
   1  13  -7 19.5573 128.061   3
  -1  13   7-8.11897 128.734   3
   1  13  -6 47.1295 137.344   3
  -1  13   6-129.925 165.143   3
  -1  13   5 122.590 115.073   3
   1  13  -5-4.04087 118.634   3
  -1  13   4 334.139 166.647   3
   1  13  -4-32.7559 106.355   3
   1  13  -3 75.6071 134.309   3
  -1  13   3-64.2684 148.996   3
   1  13  -2 366.615 159.740   3
  -1  13   2 130.945 105.957   3
  -1  13   1 716.449 206.365   3
   1  13  -1 490.487 201.549   3
   1  13   0 138.951 141.001   3
  -1  13   0 34.5217 170.644   3
   1  13   1-14.6263 104.341   3
  -1  13  -1 127.630 171.548   3
   1  13   2 144.193 148.139   3
  -1  13  -2 299.767 149.550   3
   1  13   3 231.892 185.146   3
  -1  13  -3-179.446 140.144   3
  -1  13  -4 609.954 188.717   3
   1  13   4 961.488 263.742   3
   1  13   5 3077.45 399.333   3
  -1  13  -5 1982.20 327.145   3
  -1  13  -6 3979.24 450.495   3
   1  13   6 5479.81 524.691   3
   1  13   8 3267.39 403.096   8
   2   0 -22 48.7001 114.225   1
   2   0 -21 54.7966 112.057   1
   2   0 -20 4645.07 349.117   1
   2   0 -19 194.023 90.8880   1
  -2   0  19 136.350 121.791   6
   2   0 -18 1465.23 195.248   1
  -2   0  18 1364.71 238.745   6
  -2   0  18 1307.31 171.375   9
  -2   0  17-47.4153 89.4487   6
   2   0 -17 54.2169 70.8429   1
  -2   0  17 6.03706 52.4869   9
   2   0 -16 4026.03 280.838   1
  -2   0  16 4373.69 293.598   9
  -2   0  16 4161.25 357.662   6
   2   0 -15-75.9769 70.9414   1
  -2   0  15 55.5309 82.6905   6
  -2   0  15-71.1412 70.8040   9
  -2   0  14 15.9502 65.3984   6
  -2   0  14 171.869 76.3336   9
   2   0 -14 59.4481 79.0455   1
  -2   0  13-64.3573 73.5143   6
   2   0 -13 10.2907 56.3213   1
  -2   0  13 23.5575 47.0211   9
   2   0 -12 7850.31 325.083   1
  -2   0  12 7059.49 378.092   6
  -2   0  12 7172.04 349.581   9
  -2   0  11 26.6010 52.6226   6
   2   0 -11 15.5264 50.1458   1
  -2   0  11-8.38803 60.5696   9
  -2   0  10 117.294 46.9615   6
  -2   0  10 281.311 72.4749   9
   2   0 -10 149.144 61.7244   1
   2   0  -9-94.5200 50.1357   1
  -2   0   9-17.5805 71.7955   9
  -2   0   9 49.9335 72.8783   6
  -2   0   8 186786. 1457.49   6
  -2   0   8 191812. 1600.22   9
  -2   0   7 25.7887 92.2250   9
  -2   0   7 20.7123 51.0643   6
   2   0  -7 189.782 43.3651   8
  -2   0   6 76988.7 761.676   6
   2   0  -6 78879.4 832.179   8
  -2   0   6 77170.1 944.025   9
  -2   0   6 78131.4 899.205   1
  -2   0   5 9.30543 24.6839   6
   2   0  -5-12.2854 24.5190   8
  -2   0   5-16.7573 36.0469   9
  -2   0   5-36.1322 35.8981   1
  -2   0   4 3038.17 125.427   8
  -2   0   4 3051.82 109.494   6
  -2   0   4 2890.64 171.854   9
  -2   0   3 30.5375 17.9529   8
  -2   0   3 26.1511 31.0706   9
   2   0  -2 6673.66 238.986   2
   2   0  -1 4.72383 27.9538   2
   2   0   0 173086. 721.562   6
   2   0   0 181321. 1188.95   2
  -2   0  -1-60.6532 36.0056   4
   2   0   1 34.0817 24.5695   2
   2   0   1-44.9367 29.8327   9
   2   0   1-12.4540 21.9556   6
  -2   0  -2 18874.9 396.942   4
   2   0   2 17570.8 337.517   6
   2   0   2 18210.0 373.222   2
   2   0   2 19168.1 344.430   9
   2   0   2 18377.3 292.681   5
   2   0   3 17.6799 21.4369   5
   2   0   3-17.2986 26.6536   2
  -2   0  -3-78.3228 58.6692   4
   2   0   3-15.2202 26.5648   9
   2   0   3 5.16285 31.4936   6
   2   0   4 64474.1 689.661   2
   2   0   4 67976.9 605.738   9
   2   0   5 3.51352 31.8065   2
   2   0   5-7.09405 27.1824   9
  -2   0  -6 37371.8 634.949   2
   2   0   6 38052.1 706.956   7
   2   0   6 38067.0 408.049   9
  -2   0  -7-83.5448 83.1260   2
   2   0   7-81.8094 90.8697   6
   2   0   7-160.933 90.5098   7
   2   0   7 98.2302 29.0577   9
   2   0   8 209708. 1953.22   6
   2   0   8 204623. 832.466   9
   2   0   8 217674. 1792.87   7
  -2   0  -8 212724. 1618.90   2
  -2   0  -9-136.851 97.7660   2
   2   0   9-109.413 91.1176   7
  -2   0 -10 1919.74 167.547   2
   2   0  10 2036.83 188.048   7
   2   0  10 2270.79 243.020   6
   2   0  11-61.7203 71.5755   6
   2   0  11-32.0951 67.7896   7
  -2   0 -11 18.5837 63.7381   2
   2   0  12 12367.4 588.526   6
   2   0  12 11524.0 458.344   7
   2   0  13-128.241 109.947   6
   2   0  13-85.1256 68.5218   7
  -2   0 -13-36.6460 67.8941   2
   2   0  14 11682.5 483.888   7
   2   0  14 11625.3 629.555   6
  -2   0 -14 11197.9 471.002   2
   2   0  15-12.1323 83.2936   6
   2   0  15-72.2780 76.4123   7
  -2   0 -15 53.1047 103.224   2
   2   0  16 109.050 101.748   6
  -2   0 -16 236.663 99.7459   2
   2   0  17-144.445 111.224   6
  -2   0 -17 42.2396 81.6767   2
  -2   0 -18 190.878 109.383   2
   2   0  18 480.887 165.200   6
   2   0  19-93.7347 134.342   6
  -2   0 -19-12.9775 75.5341   2
   2   0  20 44.9903 111.300   6
  -2   0 -20-154.107 129.735   2
  -2   0 -21 15.7507 88.7235   2
  -2   1  23 343.564 172.855   6
  -2   1  22 206.630 110.416   6
   2   1 -22 178.975 88.8810   1
  -2   1  21 127.074 117.763   6
   2  -1 -21 103.618 120.777   1
   2   1 -21-6.78704 111.409   1
   2   1 -20 742.872 162.738   1
  -2   1  20 878.460 195.950   6
   2  -1 -20 1069.12 192.486   1
  -2   1  19-153.552 116.573   6
   2  -1 -19-92.1708 116.042   1
   2   1 -19-0.09318 81.9479   1
  -2   1  18 293.550 109.546   9
  -2   1  18 168.580 114.410   6
   2   1 -18 243.171 95.4801   1
   2  -1 -18 247.721 106.231   1
   2   1 -17 12.6464 100.590   1
   2  -1 -17 208.517 103.890   1
  -2   1  17 341.931 137.377   6
  -2   1  17 306.361 96.0005   9
   2   1 -16-168.153 100.130   1
  -2   1  16 123.382 93.1519   6
  -2   1  16-35.5285 73.3321   9
   2  -1 -16-97.6886 71.5655   1
   2  -1 -15 1407.08 169.954   1
  -2   1  15 943.675 161.737   6
   2   1 -15 1457.35 170.940   1
  -2   1  15 981.334 148.391   9
  -2   1  14 11167.6 515.758   6
   2   1 -14 11685.5 434.297   1
   2  -1 -14 11778.6 442.233   1
  -2   1  14 10961.0 458.736   9
   2   1 -13 174.472 88.3021   1
  -2   1  13 91.1654 64.1535   6
   2  -1 -13 70.8542 61.6424   1
  -2   1  13 169.765 69.4425   9
   2  -1 -12 9498.47 370.211   1
  -2  -1  12 9511.68 388.263   9
  -2   1  12 8842.74 420.207   6
   2   1 -12 8872.52 347.711   1
  -2   1  12 9125.09 400.304   9
   2   1 -11 436.588 80.0171   1
  -2   1  11 535.405 94.4829   9
   2  -1 -11 567.699 102.839   1
  -2   1  11 431.615 95.6851   6
  -2  -1  11 494.980 94.5698   9
   2   1 -10 645.920 40.5978   7
   2   1 -10 870.596 103.303   1
  -2   1  10 762.793 115.228   6
   2  -1 -10 776.364 109.180   1
  -2  -1  10 703.282 104.631   9
  -2   1  10 830.317 116.095   9
  -2   1   9 58689.9 919.616   6
   2   1  -9 59317.4 763.230   1
  -2   1   9 58271.9 925.114   9
  -2  -1   9 57155.7 883.675   9
   2  -1  -9 58784.8 815.271   1
  -2   1   8 20958.1 518.106   8
   2   1  -8 22247.0 443.618   1
   2   1  -8 22334.6 522.564   8
  -2  -1   8 22026.1 533.283   9
   2   1  -8 21324.5 489.259   6
  -2   1   8 22319.7 522.239   6
   2   1  -7 46192.0 607.638   1
   2   1  -7 45529.8 665.966   6
  -2   1   7 44920.7 707.260   8
  -2   1   7 46796.2 690.385   6
   2   1  -7 47049.0 700.259   8
  -2  -1   7 45673.1 745.418   9
  -2  -1   6 7915.71 268.965   1
   2   1  -6 7705.80 247.370   6
  -2   1   6 7544.56 268.158   8
  -2  -1   6 7990.78 300.396   9
   2   1  -6 7890.87 258.181   8
   2   1  -6 7538.86 232.538   1
   2   1  -5 12625.1 290.375   1
  -2  -1   5 12994.8 370.789   9
   2   1  -5 13047.8 293.873   8
   2  -1  -5 12288.7 273.462   3
  -2  -1   5 13209.6 331.629   1
  -2   1   5 11956.7 316.837   8
   2   1  -5 12341.3 270.962   6
   2   1  -4 1648.50 103.193   1
   2   1  -4 1499.30 83.4306   6
   2   1  -4 1649.58 89.6603   8
  -2   1   4 1511.55 105.202   8
   2  -1  -4 1632.63 88.8164   3
   2   1  -3 505.725 38.8324   8
   2  -1  -3 464.940 49.8503   7
   2  -1  -3 400.180 40.2118   3
   2   1  -3 379.617 52.9328   1
   2  -1  -3 571.791 78.5678   2
   2   1  -2 3307.12 91.4816   3
  -2   1   2 3341.02 96.8381   3
   2  -1  -2 3582.24 184.407   2
   2  -1  -1 2682.36 156.944   2
   2   1  -1 2717.00 141.994   2
   2   1  -1 2662.06 84.1884   3
   2   1   0 910.515 83.5073   2
   2  -1   0 932.465 75.1142   4
  -2  -1   0 973.575 85.1561   2
   2  -1   0 900.150 91.5413   2
   2  -1   1 58184.7 713.445   2
   2   1   1 59807.5 636.516   2
  -2  -1  -1 59714.5 751.702   4
   2  -1   1 58108.7 577.522   4
  -2   1  -1 60080.6 634.609   9
  -2   1  -1 57875.5 605.160   4
  -2  -1  -1 57213.1 662.316   2
   2   1   2 122575. 830.240   5
  -2  -1  -2 126653. 1116.91   4
  -2   1  -2 126114. 926.094   4
  -2  -1  -2 119222. 970.367   2
  -2   1  -2 118620. 932.323   6
   2  -1   2 123113. 1027.41   2
   2   1   2 123837. 897.377   2
  -2  -1  -2 120909. 825.180   8
  -2   1  -2 124513. 863.021   9
  -2  -1  -3 829.060 84.9964   2
  -2   1  -3 824.151 68.2520   9
  -2  -1  -3 806.599 76.8000   8
  -2  -1  -3 934.977 100.700   4
   2   1   3 814.738 74.7311   2
  -2   1  -3 841.814 86.2849   6
   2  -1   3 806.407 87.4917   2
  -2  -1  -3 805.645 73.2614   5
   2   1   4 6581.99 203.969   2
   2  -1   4 6423.04 122.635   5
  -2  -1  -4 6509.44 234.234   2
  -2   1  -4 6503.72 264.429   6
   2  -1   4 6628.56 234.960   2
  -2  -1  -4 6810.07 200.402   5
  -2  -1  -4 6634.73 243.701   8
  -2   1  -4 6597.31 168.393   9
  -2  -1  -5 4179.96 193.726   2
  -2   1  -5 4175.45 227.347   6
   2   1   5 4052.50 182.628   1
   2   1   5 4341.72 167.549   2
  -2  -1  -5 4083.14 150.494   5
  -2  -1  -5 4109.31 210.122   8
  -2  -1  -6 214480. 1460.84   2
   2  -1   6 210429. 1772.90   6
  -2  -1  -6 213901. 1054.60   5
   2   1   6 214041. 1771.30   6
   2  -1   6 212963. 1657.16   7
  -2  -1  -7 1235.58 81.3967   5
  -2   1  -7 1310.83 129.705   2
  -2  -1  -7 1312.54 114.967   2
   2  -1   7 1422.56 172.783   6
   2  -1   7 1190.95 157.683   7
   2   1   7 1434.90 157.701   6
   2   1   8 14740.6 537.548   6
  -2  -1  -8 13285.9 389.172   2
   2  -1   8 13580.4 447.746   7
   2  -1   8 14780.3 535.479   6
  -2   1  -8 13171.2 424.404   2
  -2   1  -9 23239.6 584.516   2
   2   1   9 26062.6 744.236   6
   2  -1   9 26431.2 755.430   6
   2  -1   9 24042.4 607.346   7
  -2  -1  -9 24375.5 554.962   2
   2   1  10 1386.03 193.701   6
   2  -1  10 1744.68 220.404   6
  -2  -1 -10 1728.19 156.616   2
   2   1  10 1403.23 160.921   7
  -2   1 -10 1426.35 155.915   2
   2  -1  11 9765.56 509.118   6
   2   1  11 9099.11 404.471   7
   2   1  11 9431.64 494.451   6
   2  -1  11 9081.97 396.728   7
  -2   1 -11 8904.32 391.413   2
  -2  -1 -11 9589.50 376.233   2
  -2   1 -12 3765.33 261.412   2
   2   1  12 3464.90 314.373   6
  -2  -1 -12 3302.74 231.616   2
   2  -1  12 3476.11 255.296   7
   2   1  12 3511.26 260.703   7
   2  -1  12 3774.40 331.198   6
   2  -1  13 2893.21 315.722   6
   2   1  13 2310.34 263.703   6
  -2   1 -13 2223.14 214.482   2
   2   1  13 2397.55 219.621   7
  -2  -1 -13 2114.49 190.881   2
   2  -1  14 383.642 128.770   6
   2   1  14 198.939 109.100   6
  -2   1 -14 185.334 62.6569   2
   2   1  14 267.560 86.7719   7
  -2  -1 -14 171.897 72.1197   2
   2   1  15 2757.47 313.344   6
  -2   1 -15 2497.38 236.309   2
   2   1  15 2505.94 236.047   7
   2  -1  15 3131.81 350.972   6
  -2  -1 -15 2508.44 231.654   2
   2  -1  16 207.202 114.892   6
  -2   1 -16 445.890 116.356   2
   2   1  16 324.667 144.137   6
   2   1  16 283.335 90.3752   7
  -2  -1 -16 213.465 64.1602   2
  -2  -1 -17 486.255 116.119   2
   2   1  17 455.716 172.624   6
  -2   1 -17 355.126 99.6592   2
   2   1  17 378.330 103.958   7
   2   1  18-137.931 126.929   6
  -2  -1 -18 9.29275 64.8326   2
  -2   1 -18-45.3370 85.1261   2
  -2   1 -19 10.4696 96.4809   2
  -2  -1 -19-93.7261 94.7421   2
  -2   1 -20 37.0841 95.6268   2
  -2  -1 -20-78.0059 103.401   2
   2   1  20 93.7598 122.849   6
  -2   1 -21 198.134 122.635   2
  -2  -1 -21 89.4671 104.643   2
  -2   2  23-176.193 149.721   6
  -2   2  22 980.649 233.235   6
   2   2 -22 686.543 153.887   1
   2  -2 -21 9.69574 101.620   1
  -2   2  21 0.53892 96.6937   6
   2   2 -21 230.962 127.458   1
   2  -2 -20 3667.37 322.327   1
   2   2 -20 3666.91 315.106   1
  -2   2  20 3173.60 372.601   6
  -2   2  19 2264.26 299.756   6
   2   2 -19 2167.04 239.441   1
  -2   2  19 1969.66 224.368   9
   2  -2 -19 1967.90 231.344   1
  -2   2  18 13150.6 669.983   6
   2  -2 -18 13624.2 557.982   1
   2   2 -18 13979.3 558.980   1
  -2   2  18 12555.0 552.269   9
   2   2 -17 2494.80 228.611   1
  -2   2  17 2814.07 260.130   9
  -2   2  17 2731.84 310.461   6
   2  -2 -17 2542.06 247.624   1
   2  -2 -16 23.5868 84.9245   1
   2   2 -16-268.209 105.230   1
  -2   2  16-128.319 116.409   6
  -2   2  16-197.448 95.8656   9
   2   2 -15 3061.49 249.642   1
  -2   2  15 2648.97 245.817   9
  -2   2  15 2614.12 280.270   6
   2  -2 -15 2961.23 241.591   1
  -2   2  14 34038.0 944.119   6
   2   2 -14 33616.1 747.792   1
   2  -2 -14 34330.6 763.189   1
  -2   2  14 32561.0 816.915   9
   2  -2 -13 7577.57 351.948   1
   2   2 -13 7454.21 331.870   1
  -2   2  13 7054.35 415.914   6
   2   2 -12 343.441 45.6286   7
  -2   2  12 269.730 73.8258   6
   2  -2 -12 428.515 91.2343   1
   2   2 -12 285.109 74.1452   1
  -2   2  11 70.9018 52.5868   6
  -2   2  11 91.9076 68.7166   8
   2   2 -11 96.0582 54.9533   1
   2  -2 -11-21.5073 65.9525   1
   2  -2 -10 51991.6 820.329   1
   2   2 -10 49705.7 726.076   1
  -2   2  10 50108.0 923.815   6
  -2   2   9 16704.8 514.875   8
   2  -2  -9 18219.2 475.967   1
   2   2  -9 17681.1 408.794   1
   2   2  -8 11608.3 308.552   1
  -2   2   8 11513.8 405.659   8
  -2  -2   7 2673.02 154.905   1
   2   2  -7 2376.71 133.631   1
  -2   2   7 2596.25 183.520   8
   2  -2  -7 2540.12 162.933   3
   2   2  -7 2336.90 158.599   6
   2   2  -6 77030.7 701.374   1
   2  -2  -6 77932.9 843.385   3
  -2   2   6 77408.9 940.606   8
   2   2  -6 77933.1 862.480   6
  -2  -2   5 26923.3 442.085   1
   2  -2  -5 26288.2 458.638   3
   2   2  -5 25795.6 375.185   1
  -2   2   5 26221.3 368.169   7
   2   2  -4 2423.15 108.642   1
   2  -2  -4 2325.70 127.518   3
  -2  -2   4 2363.75 126.545   1
  -2   2   4 2316.72 127.391   3
  -2   2   4 2586.92 123.016   7
   2   2  -3 9181.88 198.632   1
   2  -2  -3 9203.45 240.701   3
  -2   2   3 9378.31 239.828   3
   2  -2  -3 9771.40 326.561   2
  -2   2   3 9685.76 254.596   7
   2   2  -2 5184.58 144.187   1
  -2   2   2 5154.28 170.449   3
   2  -2  -2 5468.43 235.836   2
  -2   2   2 5756.17 207.491   7
   2   2  -2 5060.61 165.954   3
   2  -2  -1 128.333 46.2511   2
  -2   2   1 101.640 30.6769   7
   2   2  -1 102.204 32.3424   3
   2   2  -1 111.939 34.6946   2
   2  -2   0 17651.4 415.115   2
  -2  -2   0 17940.1 399.452   5
   2  -2   0 16548.5 250.926   4
  -2  -2   0 16138.1 317.336   3
   2   2   0 16919.3 320.460   3
   2   2   0 16905.8 321.093   2
   2   2   0 16802.8 249.849   8
  -2   2   0 18290.9 404.849   7
   2  -2   1 35626.5 582.315   2
  -2  -2  -1 33616.9 464.341   2
  -2  -2  -1 35024.4 543.230   5
   2   2   1 33393.5 408.897   8
  -2  -2  -1 34557.4 498.724   3
  -2   2  -1 35403.8 595.603   7
   2   2   1 34458.2 444.825   2
   2   2   2 77851.2 649.767   2
   2   2   2 75727.4 705.374   8
  -2  -2  -2 78296.1 948.868   4
  -2  -2  -2 79699.9 796.333   5
  -2  -2  -2 76138.4 717.411   2
   2  -2   2 77025.5 850.192   2
  -2  -2  -2 79253.1 810.269   3
  -2   2  -2 77337.2 912.676   7
  -2  -2  -3 1293.44 99.6967   2
  -2   2  -3 1307.31 120.543   6
  -2  -2  -3 1329.07 109.961   3
  -2  -2  -3 1285.07 102.223   8
   2   2   3 1398.04 89.5254   1
   2   2   3 1345.80 107.511   8
   2  -2   3 1485.68 117.527   2
  -2  -2  -3 1260.41 99.8015   5
   2   2   3 1379.81 85.3948   2
  -2  -2  -4 33853.9 506.012   2
   2   2   4 33936.6 466.456   1
  -2  -2  -4 34622.8 508.453   5
  -2  -2  -4 35144.7 584.204   8
   2   2   4 34669.5 422.321   2
  -2  -2  -5 9011.87 254.681   5
   2   2   5 9209.62 265.579   1
  -2   2  -5 9483.34 202.038   9
  -2  -2  -5 8664.60 316.274   8
  -2  -2  -5 9307.70 277.659   2
  -2   2  -6 4545.37 121.119   9
  -2  -2  -6 4357.18 196.598   2
  -2  -2  -7 150671. 1214.13   2
  -2   2  -7 153544. 1465.67   2
  -2  -2  -8 53029.7 762.890   2
  -2   2  -8 52500.2 881.765   2
   2   2   8 54401.2 1035.96   6
   2   2   9 2295.24 225.177   6
  -2  -2  -9 2072.65 156.623   2
  -2   2  -9 2152.87 196.167   2
   2   2  10 366.681 105.573   6
  -2   2 -10 207.863 82.8329   2
  -2  -2 -10 456.438 82.5817   2
   2   2  11 1037.50 175.954   6
  -2   2 -11 1142.53 156.635   2
  -2  -2 -11 901.451 116.363   2
  -2   2 -12 1055.89 136.678   2
  -2  -2 -12 1422.76 148.198   2
   2   2  12 1247.96 207.312   6
  -2  -2 -13 1452.14 161.151   2
  -2   2 -13 1480.18 181.622   2
   2   2  13 1673.16 242.576   6
   2   2  13 1645.35 188.254   7
   2   2  14 88.9211 98.0410   6
  -2   2 -14 23.6781 82.1324   2
   2   2  14-12.5449 56.5990   7
  -2  -2 -14-30.2964 58.8281   2
  -2  -2 -15 692.241 122.736   2
  -2   2 -15 940.485 164.743   2
   2   2  15 896.164 189.022   6
   2   2  15 495.394 117.448   7
   2   2  16 269.418 93.0003   7
  -2  -2 -16 387.672 104.431   2
  -2   2 -16 417.284 122.717   2
   2   2  16 425.192 159.078   6
   2   2  17-219.727 155.181   6
  -2   2 -17-24.4587 98.0998   2
  -2  -2 -17-6.56389 64.0258   2
   2   2  17 61.4610 79.6738   7
   2   2  18-222.679 173.498   6
  -2  -2 -18-108.922 92.7172   2
  -2   2 -18 105.794 95.3727   2
  -2  -2 -19 150.185 102.377   2
  -2   2 -19 47.4353 104.491   2
   2   2  19-0.73977 108.198   6
   2   2  20-0.19950 117.301   6
  -2   2 -20 153.211 130.853   2
  -2  -2 -20-43.1064 79.1021   2
  -2  -2 -21 283.556 119.550   2
  -2   3  23 452.631 183.585   6
  -2   3  22 881.300 220.555   6
  -2   3  21 278.387 163.762   6
   2   3 -21 134.886 116.423   1
   2  -3 -21 214.340 133.680   1
  -2   3  20 717.590 197.279   6
   2   3 -20 532.945 147.396   1
   2  -3 -20 605.562 149.536   1
  -2   3  19 3779.24 325.657   9
   2   3 -19 3803.34 311.062   5
   2   3 -19 3472.29 293.522   1
   2  -3 -19 3961.34 329.301   1
  -2   3  19 3555.07 380.929   6
  -2   3  18-93.6444 125.598   6
  -2   3  18 70.7924 66.6038   9
   2   3 -18 34.1327 77.1364   5
   2   3 -18-239.108 108.238   1
   2  -3 -18-46.5005 71.7897   1
  -2   3  17 376.336 131.503   6
   2   3 -17 150.539 101.377   5
   2   3 -17 294.237 91.6646   1
   2  -3 -17 142.879 90.6365   1
  -2   3  17 240.747 101.232   9
   2   3 -16 54.9705 74.6447   1
   2   3 -16 166.550 86.4861   5
   2  -3 -16 67.5901 93.6633   1
  -2   3  16 15.6100 88.3194   6
  -2   3  15 3849.29 343.077   6
   2  -3 -15 3895.14 277.823   1
   2   3 -15 4320.87 287.345   1
  -2   3  14 19637.8 729.273   6
   2  -3 -14 18348.4 572.030   1
   2   3 -14 19053.5 555.272   1
  -2   3  13 933.901 162.529   8
  -2   3  13 1135.34 186.513   6
   2  -3 -13 1229.25 157.276   1
   2   3 -13 1223.26 144.384   1
   2  -3 -12 776.462 122.492   1
  -2   3  12 771.927 156.047   8
   2   3 -12 783.217 106.630   1
   2  -3 -11 16967.4 499.634   1
   2   3 -11 17622.9 470.567   1
   2  -3 -10 992.922 124.542   1
   2   3 -10 850.018 128.037   5
   2   3 -10 985.450 107.730   1
  -2   3  10 803.269 138.628   8
   2  -3  -9 14190.0 442.851   1
  -2   3   9 14030.0 501.786   8
   2   3  -9 14414.5 476.732   5
   2   3  -9 15495.3 380.790   1
   2  -3  -8 19573.8 508.213   1
   2   3  -8 19363.4 533.489   5
   2   3  -8 19367.2 400.326   1
  -2   3   8 19638.5 564.938   8
  -2   3   7 1067.43 132.468   8
   2   3  -7 828.097 116.862   5
  -2  -3   7 1086.30 93.9984   1
   2  -3  -7 965.267 121.220   1
   2   3  -7 1041.39 87.2821   1
  -2  -3   6 73873.1 731.840   1
   2   3  -6 72971.5 661.200   1
   2   3  -6 73255.1 976.936   5
   2  -3  -6 73149.4 907.038   3
  -2  -3   5 64.0959 29.6023   1
   2   3  -5 72.2595 26.0163   1
   2   3  -5-11.9121 45.0420   5
   2  -3  -5 55.8401 35.5138   3
  -2   3   5 55.7687 42.6631   3
   2  -3  -4 13289.3 406.095   2
  -2  -3   4 13452.3 270.152   1
   2   3  -4 13401.4 226.466   1
   2  -3  -4 13620.4 360.960   3
  -2   3   4 13198.3 352.020   3
   2  -3  -3 46133.4 735.646   2
   2   3  -3 45168.7 361.593   1
   2  -3  -3 44548.4 641.134   3
  -2   3   3 43476.2 616.015   3
   2  -3  -2 34658.9 626.020   2
   2   3  -2 33426.5 267.497   1
   2   3  -2 33414.1 527.996   3
  -2   3   2 33608.5 534.720   3
   2   3  -1 6837.47 199.787   2
  -2  -3   1 7229.66 280.002   5
   2   3  -1 6875.10 242.156   3
   2  -3  -1 6191.77 259.494   2
  -2   3   1 6975.19 248.313   3
   2   3  -1 6396.50 114.712   1
   2  -3   0 44751.2 690.006   2
   2   3   0 44562.5 476.740   2
  -2  -3   0 46381.3 690.146   5
  -2  -3   0 44790.8 628.050   3
   2   3   0 44054.5 627.408   3
   2   3   1 4590.65 111.362   1
   2   3   1 4540.93 145.029   2
  -2  -3  -1 4420.86 149.518   2
  -2  -3  -1 4711.48 218.373   5
   2   3   1 4520.69 209.320   3
  -2  -3  -1 4359.21 203.135   3
   2  -3   1 4674.46 221.450   2
   2   3   2 84699.0 841.841   8
  -2  -3  -2 84866.5 688.590   2
   2   3   2 85658.7 567.390   1
  -2  -3  -2 87990.5 953.795   3
  -2  -3  -2 87673.1 911.450   5
   2   3   2 86290.6 586.370   2
  -2  -3  -3 30205.1 427.928   2
   2   3   3 31283.6 382.495   1
  -2  -3  -3 29485.1 523.451   5
   2   3   3 29465.0 333.247   2
  -2  -3  -3 29886.9 588.570   3
   2   3   3 29747.5 537.191   8
  -2  -3  -4 1454.95 100.392   2
   2   3   4 1473.49 129.826   8
  -2  -3  -4 1580.72 122.591   5
   2   3   4 1584.34 95.7836   1
  -2  -3  -5 27556.1 454.076   2
   2   3   5 26678.0 580.998   8
  -2  -3  -6 9622.64 282.407   2
   2   3   6 9771.60 372.003   8
   2  -3   6 9004.29 151.898   5
  -2   3  -7 33622.0 712.608   2
  -2  -3  -7 32591.6 548.454   2
   2   3   7 33607.0 733.416   8
  -2  -3  -8 22377.6 477.037   2
  -2   3  -8 21894.7 596.476   2
  -2   3  -9-71.4528 91.8136   2
  -2  -3  -9-91.9112 62.3558   2
  -2  -3 -10 3734.01 216.534   2
  -2   3 -10 3842.52 265.314   2
   2   3  11 5927.30 397.468   6
  -2  -3 -11 5317.75 269.634   2
  -2   3 -11 5457.94 327.615   2
   2   3  12 5190.07 400.616   6
  -2   3 -12 5239.44 328.864   2
  -2  -3 -12 5469.52 281.620   2
  -2   3 -13 604.642 138.347   2
   2   3  13 380.094 123.506   6
  -2  -3 -13 415.418 99.1469   2
   2   3  14 1508.71 239.520   6
  -2  -3 -14 1185.94 148.077   2
  -2   3 -14 1556.76 192.366   2
   2   3  15 46.7957 110.833   6
  -2  -3 -15 118.128 64.8403   2
  -2   3 -15-67.0001 61.7431   2
  -2   3 -16 70.9369 63.6295   2
   2   3  16 108.177 130.988   6
  -2  -3 -16 142.992 103.872   2
   2   3  16 123.976 77.9764   7
   2   3  17-0.28772 62.6952   7
  -2  -3 -17 61.5743 70.7417   2
  -2   3 -17 8.76555 92.6311   2
   2   3  17-107.589 126.738   6
  -2  -3 -18 264.367 109.217   2
   2   3  18 277.138 163.698   6
  -2   3 -18 181.144 117.728   2
   2   3  19 120.373 104.952   6
  -2  -3 -19 297.227 109.341   2
  -2   3 -19 66.1849 103.504   2
  -2  -3 -20-82.6039 110.518   2
  -2   3 -20 72.8397 82.0634   2
   2   3  20-89.1904 112.309   6
  -2  -3 -21 133.119 82.2744   2
  -2  -3 -22 72.0371 91.8262   2
  -2   4  22 691.837 226.637   6
  -2   4  21 2475.31 346.640   6
   2  -4 -21 2567.84 288.850   1
  -2   4  20 1262.25 256.002   6
   2  -4 -20 958.678 168.518   1
  -2   4  19 406.452 161.284   6
   2  -4 -19-240.295 117.175   1
  -2   4  18 165.832 113.001   6
   2   4 -18 246.796 93.3419   5
   2  -4 -18 215.344 119.394   1
   2   4 -18 196.100 99.0542   1
  -2   4  17 1054.63 215.591   6
   2   4 -17 1078.67 166.771   5
   2  -4 -17 1164.21 172.795   1
   2   4 -17 1103.92 173.317   1
  -2   4  16 6465.55 470.918   6
   2   4 -16 6429.98 381.578   5
   2  -4 -16 6455.29 375.851   1
   2   4 -16 6493.80 361.704   1
   2   4 -15 4609.62 292.359   1
   2   4 -15 4887.99 325.863   5
   2  -4 -15 4546.80 306.259   1
  -2   4  15 5511.47 426.196   6
  -2   4  14 2410.10 271.051   8
   2   4 -14 2786.62 248.795   5
   2  -4 -14 2674.21 238.558   1
   2   4 -14 2679.78 217.820   1
   2   4 -13 4244.38 265.567   1
   2   4 -13 4169.03 299.895   5
   2  -4 -13 4079.24 283.840   1
  -2   4  13 3940.02 330.658   8
   2   4 -12 23457.0 666.228   5
   2  -4 -12 22442.4 615.867   1
   2   4 -12 23788.9 572.039   1
  -2   4  12 22480.2 755.971   8
   2   4 -11 358.994 85.9808   5
   2   4 -11 540.423 95.6461   1
   2  -4 -11 216.191 83.6319   1
  -2   4  11 417.071 109.849   8
   2   4 -10 177.849 80.1334   5
  -2   4  10 137.183 83.3628   8
   2  -4 -10 126.274 76.1229   1
   2   4 -10 166.228 53.1127   1
   2   4  -9 205.883 56.3038   5
   2  -4  -9 224.167 68.1120   1
   2   4  -9 276.871 62.3295   1
  -2   4   9 234.275 84.3545   8
  -2   4   8 188.711 71.3079   8
   2  -4  -8 197.194 77.9344   1
   2   4  -8 204.283 49.8333   1
   2   4  -8 252.281 70.9225   5
   2  -4  -7 35376.9 712.064   1
  -2  -4   7 35686.2 528.247   1
   2   4  -7 36177.9 724.660   5
   2   4  -7 35729.5 512.119   1
  -2   4   6 180.745 64.7832   3
  -2  -4   6 115.733 36.2025   1
   2   4  -6 216.343 67.7479   5
   2   4  -6 176.374 42.3042   1
   2  -4  -6 109.201 74.3431   1
  -2  -4   5 8706.59 221.223   1
   2   4  -5 9046.45 209.290   1
  -2   4   5 8481.90 326.947   3
   2  -4  -5 8440.31 343.310   1
   2   4  -5 8894.70 346.353   5
   2   4  -4 2140.91 165.343   5
  -2   4   4 1905.78 157.182   3
   2   4  -4 2073.02 87.5230   1
   2   4  -3 36635.2 297.204   1
   2   4  -3 37055.0 653.770   3
  -2   4   3 37344.1 655.681   3
  -2   4   2 58192.6 860.485   2
   2  -4  -2 59248.1 842.023   2
  -2   4   2 58262.7 822.223   3
   2   4  -2 58762.3 812.843   3
  -2   4   1 155.445 51.0543   3
   2  -4  -1 50.0072 35.4448   2
   2   4  -1 98.4268 56.8812   3
  -2   4   1 111.737 56.2854   2
   2   4  -1 130.019 34.2546   2
   2   4   0 527.198 48.1128   2
  -2   4   0 517.602 94.1215   2
   2   4   0 455.251 82.2092   4
  -2  -4   0 407.668 67.6947   3
   2   4   0 472.679 78.8428   3
  -2  -4  -1 30.8587 36.8065   3
   2   4   1-0.57648 10.4074   2
   2   4   1 2.17318 6.91554   1
   2   4   1-72.6763 75.0278   4
   2   4   1 36.2479 45.9817   3
  -2   4  -1 4.48795 43.5404   2
  -2  -4  -2 1481.79 74.7648   2
   2   4   2 1576.36 146.052   4
   2   4   2 1539.30 146.119   3
   2   4   2 1623.51 61.3348   2
  -2   4  -2 1563.26 150.576   2
   2   4   2 1556.40 68.0207   1
  -2   4  -3 3767.24 230.385   2
  -2  -4  -3 3556.26 130.264   2
   2   4   3 3211.88 213.435   3
   2   4   3 3480.04 205.477   8
   2   4   3 3869.78 127.620   1
   2   4   4 25454.6 575.600   8
  -2  -4  -4 25875.6 382.139   2
   2   4   4 27037.5 387.687   1
  -2   4  -4 25959.4 613.093   2
  -2  -4  -5 13029.0 291.381   2
  -2   4  -5 13711.1 450.626   2
   2   4   5 13607.2 445.533   8
  -2   4  -6 104563. 1284.88   2
  -2  -4  -6 104078. 890.406   2
   2  -4   7 16333.6 273.648   5
   2   4   7 17647.9 559.133   8
  -2  -4  -7 17042.2 381.242   2
  -2   4  -7 17066.6 535.771   2
  -2   4  -8 6253.22 331.894   2
   2   4   8 6375.33 355.467   8
  -2  -4  -8 5928.19 235.655   2
   2   4   9 1083.83 158.472   8
  -2   4  -9 1186.85 162.244   2
  -2  -4  -9 1174.89 116.389   2
  -2  -4 -10 2088.98 159.516   2
  -2   4 -10 2423.53 229.159   2
  -2   4 -11 306.491 103.953   2
  -2  -4 -11 444.605 89.0760   2
  -2  -4 -12 492.086 87.7052   2
  -2   4 -12 560.034 122.952   2
  -2  -4 -13-57.1175 74.2794   2
  -2   4 -13-165.861 115.784   2
   2   4  13 71.9034 108.658   6
  -2  -4 -14 1979.56 190.047   2
  -2   4 -14 2403.78 258.130   2
   2   4  14 2440.34 313.204   6
  -2   4 -15 1188.72 181.118   2
   2   4  15 1079.08 197.929   6
  -2  -4 -15 833.498 134.643   2
   2   4  16 1778.24 294.873   6
  -2   4 -16 1262.25 205.471   2
  -2  -4 -16 1431.10 176.116   2
   2   4  17-44.4984 93.3665   7
  -2  -4 -17 230.359 94.7735   2
  -2   4 -17-129.308 113.602   2
   2   4  17 5.61014 128.216   6
  -2   4 -18-45.3439 114.120   2
   2   4  18 8.67740 130.478   6
  -2  -4 -18 38.5057 64.2962   2
   2   4  19 605.143 195.562   6
  -2   4 -19 872.753 209.057   2
  -2  -4 -19 923.454 175.916   2
  -2  -4 -20 210.861 95.0746   2
  -2  -4 -21 99.9811 105.119   2
  -2  -4 -22 353.922 151.000   2
  -2   5  21 227.307 160.706   6
   2  -5 -20 236.033 122.894   1
  -2   5  20 321.016 179.319   6
  -2   5  19 88.8051 101.730   6
   2  -5 -19-31.9834 122.300   1
  -2   5  18 560.527 175.326   6
   2   5 -18 321.382 80.9488   5
   2  -5 -18 672.867 149.351   1
  -2   5  17 1239.20 221.518   6
   2  -5 -17 1318.05 194.725   1
   2   5 -17 1383.93 193.326   5
  -2   5  16 593.656 156.066   6
  -2   5  16 1081.41 212.957   8
   2   5 -16 890.622 158.187   5
   2  -5 -16 634.560 133.801   1
   2   5 -15 1464.26 179.042   5
  -2   5  15 1461.12 227.456   8
   2  -5 -15 1674.90 199.707   1
   2   5 -14 289.911 103.162   5
   2  -5 -14 290.505 116.389   1
  -2   5  14 127.077 108.375   8
   2   5 -13 21969.4 670.953   5
   2  -5 -13 23380.7 660.569   1
  -2   5  13 21849.4 801.138   8
   2   5 -12 3094.26 257.963   5
   2  -5 -12 3481.09 261.626   1
  -2   5  12 3184.57 301.802   8
   2   5 -11 9331.99 425.273   5
   2  -5 -11 9467.34 407.697   1
  -2   5  11 9520.85 494.738   8
   2   5 -10 362.787 95.8091   5
   2  -5 -10 184.669 79.2388   1
  -2   5  10 231.232 93.5291   8
   2  -5  -9 1938.89 184.874   1
  -2   5   9 1782.55 200.205   8
   2   5  -9 1787.83 183.417   5
   2   5  -8 621.157 103.085   5
   2  -5  -8 440.318 97.6234   1
  -2  -5   7 1303.96 100.042   1
   2   5  -7 1386.27 157.135   5
   2  -5  -7 1163.17 140.266   1
  -2   5   7 1316.80 150.434   3
   2  -5  -6 2265.88 194.898   1
   2   5  -6 2599.63 197.385   5
  -2   5   6 2309.05 200.198   3
  -2  -5   6 2564.82 126.716   1
  -2  -5   5 3769.96 136.237   1
   2   5  -5 3860.07 238.013   5
   2  -5  -5 3613.62 238.242   1
  -2   5   5 3593.93 240.026   3
   2   5  -4 52252.7 841.373   5
  -2   5   4 53191.2 895.905   3
   2   5  -3 7544.77 334.094   3
  -2   5   3 7789.05 339.053   3
  -2   5   2 94178.2 1144.75   2
   2   5  -2 94873.5 1179.75   3
  -2   5   2 96888.5 1191.46   3
   2   5  -1 27338.2 348.181   2
  -2   5   1 28004.9 645.599   3
  -2   5   1 27575.3 627.328   2
   2   5  -1 27493.3 674.086   4
   2   5  -1 28011.6 635.638   3
   2   5   0 1859.04 71.8953   2
   2   5   0 1858.91 180.817   4
   2   5   0 2043.55 176.084   3
  -2   5   0 1931.65 168.869   2
   2   5   1 92.5437 76.9201   4
  -2   5  -1 122.350 52.3221   2
   2   5   1 92.2293 65.6730   3
   2   5   2 47.8929 67.7967   4
  -2   5  -2 36.1299 55.6488   2
   2   5   2 7.56227 49.0841   3
   2   5   2 16.3348 14.5230   1
  -2   5  -3 38688.5 779.032   2
   2   5   3 37900.4 412.658   1
   2   5   4 5273.97 288.549   8
  -2   5  -4 5412.50 299.535   2
  -2  -5  -4 4936.73 141.761   2
   2   5   4 5230.14 172.859   1
  -2  -5  -5 4566.95 157.638   2
   2   5   5 4927.51 288.226   8
  -2   5  -5 4752.76 287.278   2
   2   5   5 4287.54 174.329   1
   2   5   6 7781.12 380.767   8
  -2  -5  -6 7343.95 240.541   1
  -2   5  -6 7192.80 352.312   2
  -2  -5  -6 7527.79 222.622   2
  -2  -5  -7 1739.03 118.313   2
  -2   5  -7 1661.03 179.209   2
   2   5   7 1725.12 191.946   8
  -2  -5  -7 1906.00 133.023   1
  -2   5  -8 5942.26 341.177   2
   2  -5   8 5455.18 192.113   5
  -2  -5  -8 5584.22 240.683   1
   2   5   8 5846.45 350.301   8
  -2  -5  -8 5299.74 217.326   2
  -2  -5  -9 14005.8 404.002   1
  -2   5  -9 15166.6 558.999   2
   2   5   9 14756.4 586.391   8
  -2  -5  -9 14452.3 381.222   2
  -2  -5 -10 7881.89 322.563   1
   2   5  10 8189.40 458.357   8
  -2   5 -10 7956.92 421.982   2
  -2  -5 -10 7678.03 294.218   2
  -2  -5 -11 24.0486 53.1391   2
  -2  -5 -11 15.2540 59.0195   1
  -2   5 -11-3.94988 79.7874   2
   2   5  11-132.253 106.037   8
  -2  -5 -12 1277.71 145.816   1
  -2   5 -12 1184.87 179.138   2
  -2  -5 -12 1186.80 133.982   2
  -2  -5 -13 546.797 100.074   2
  -2   5 -13 492.097 134.082   2
  -2  -5 -14 124.101 51.0659   2
  -2   5 -14 300.127 127.187   2
  -2   5 -15 111.931 113.361   2
  -2  -5 -15-41.7342 73.4092   2
   2   5  15 23.2362 95.8366   6
   2   5  16 78.4270 112.121   6
  -2  -5 -16-57.6323 67.8210   2
  -2   5 -16 88.1698 70.8343   2
   2   5  17 134.966 123.731   6
  -2   5 -17 236.865 123.452   2
  -2  -5 -17-25.7709 68.0963   2
   2   5  18 612.625 173.079   6
  -2  -5 -18 414.214 126.773   2
  -2   5 -18 309.246 138.412   2
   2   5  19 251.031 149.021   6
  -2  -5 -19 212.170 101.431   2
  -2   5 -19 249.463 176.448   2
  -2   6  21 206.210 146.859   6
   2  -6 -20-161.284 137.452   1
  -2   6  20 78.6540 110.576   6
   2  -6 -19 2555.18 278.693   1
  -2   6  19 2957.04 374.219   6
  -2   6  18 631.955 158.841   6
   2  -6 -18 686.677 148.547   1
   2   6 -17 11653.7 516.785   5
   2  -6 -17 11628.4 535.628   1
  -2   6  17 10603.6 657.809   8
   2   6 -16 485.491 133.657   5
   2  -6 -16 583.057 134.992   1
  -2   6  16 656.447 179.002   8
   2   6 -15 6018.86 367.880   5
  -2   6  15 5243.35 439.917   8
   2  -6 -15 5605.75 359.592   1
  -2   6  14 1425.13 240.010   8
   2   6 -14 1113.94 155.016   5
   2  -6 -14 1322.39 176.929   1
  -2   6  13 8371.06 516.506   8
   2   6 -13 7482.48 395.309   5
   2  -6 -13 8233.53 407.240   1
   2   6 -12 17616.8 590.623   5
   2  -6 -12 18311.1 593.616   1
  -2   6  12 16919.4 706.968   8
   2   6 -11 15.9863 84.2508   5
   2  -6 -11-43.7662 72.3529   1
  -2   6  11-125.383 98.0765   8
   2  -6 -10 6522.62 345.457   1
   2   6 -10 6490.72 348.945   5
  -2   6  10 5888.24 402.315   8
   2  -6  -9 8692.00 391.587   1
   2   6  -9 8619.74 391.315   5
  -2   6   9 8921.15 474.645   8
   2  -6  -8 1137.08 149.576   1
   2   6  -8 1276.23 146.250   5
   2  -6  -7-60.9844 66.3956   1
  -2  -6   7-1.94564 27.7306   1
  -2   6   7-6.96788 64.0355   3
   2  -6  -6 2121.47 200.669   1
  -2  -6   6 2167.66 113.653   1
  -2   6   6 2080.29 207.827   3
  -2  -6   5 422.859 44.8335   1
   2  -6  -5 555.646 107.136   1
  -2   6   5 536.144 120.120   3
   2   6  -4 29600.3 735.536   3
  -2   6   4 26853.4 697.735   3
  -2   6   3 987.730 146.728   3
   2  -6  -3 951.004 64.9553   4
   2   6  -3 1181.33 160.000   3
  -2   6   2 4747.82 268.954   2
   2   6  -2 4604.63 284.157   3
  -2   6   2 4797.95 294.971   3
  -2   6   1 876.477 129.478   3
   2   6  -1 906.340 57.4393   2
   2   6  -1 1021.59 141.635   4
   2   6  -1 1033.40 145.923   3
  -2   6   1 964.697 129.552   2
  -2   6   0 14354.7 483.344   2
   2   6   0 13955.8 500.189   4
  -2   6   0 14438.3 522.463   3
   2   6   0 14318.5 503.084   3
  -2   6  -1 4636.27 282.420   2
   2   6   1 4711.54 291.207   3
   2   6   1 4101.72 273.160   4
   2   6   2-4.19586 83.8120   3
   2   6   2 3.36469 70.4473   4
  -2   6  -2 71.3630 56.3973   2
  -2   6  -3 22416.7 626.345   2
   2   6   3 21526.0 650.749   3
  -2   6  -4 628.056 110.649   2
   2   6   4 350.837 48.2941   1
   2   6   4 637.028 124.906   3
  -2   6  -5 2724.92 227.822   2
   2   6   5 2666.25 147.328   1
  -2  -6  -5 2366.44 87.0459   2
  -2  -6  -5 2746.89 136.129   1
   2   6   5 2719.17 238.588   8
   2   6   6 1837.84 135.830   1
  -2   6  -6 2018.72 203.583   2
   2   6   6 2171.77 216.356   8
  -2  -6  -6 1993.14 102.576   2
  -2  -6  -6 1970.80 124.907   1
  -2  -6  -7 3044.76 142.857   2
   2  -6   7 3013.74 164.258   5
  -2  -6  -7 3346.81 176.684   1
   2   6   7 3586.32 282.333   8
  -2   6  -7 3116.70 257.670   2
   2  -6   8 345.318 61.3598   5
  -2  -6  -8 312.717 54.2534   2
  -2   6  -8 206.528 79.9060   2
   2   6   8 323.341 94.1396   8
  -2  -6  -8 316.658 63.1859   1
  -2   6  -9 2455.25 234.817   2
   2   6   9 2344.46 252.271   8
  -2  -6  -9 2331.65 165.967   1
  -2  -6  -9 2345.20 149.439   2
  -2  -6 -10 363.825 69.3310   1
   2   6  10 386.920 120.949   8
  -2  -6 -10 253.723 57.1782   2
  -2   6 -10 460.137 124.657   2
   2   6  11 1324.94 209.562   8
  -2   6 -11 1271.41 183.113   2
  -2  -6 -11 1544.87 137.545   2
  -2  -6 -11 1421.63 145.781   1
  -2   6 -12 168.799 90.4498   2
  -2  -6 -12 198.074 77.3864   1
  -2  -6 -12 311.775 73.0656   2
   2   6  12 305.194 105.762   8
  -2   6 -13 271.553 131.589   2
  -2  -6 -13 115.968 59.9817   2
  -2  -6 -13 89.5095 71.2395   1
  -2   6 -14 1025.62 185.353   2
  -2  -6 -14 1029.77 130.657   2
  -2   6 -15 409.492 129.706   2
  -2  -6 -15 313.655 78.7504   2
   2   6  16 227.826 126.364   6
  -2   6 -16 333.586 142.562   2
   2   6  17 474.383 190.221   6
  -2   6 -17 260.801 117.958   2
   2   6  18 413.447 167.032   6
  -2   6 -18 428.617 145.616   2
  -2   7  20 989.056 246.058   6
  -2   7  19 292.249 161.024   6
   2  -7 -19 434.539 130.089   1
   2  -7 -18 32.7728 113.392   1
  -2   7  18-187.650 192.163   8
   2  -7 -17 5815.66 397.373   1
  -2   7  17 5860.74 506.446   8
   2  -7 -16 596.442 139.865   1
  -2   7  16 703.514 206.074   8
   2  -7 -15 113.614 82.5652   1
  -2   7  15-78.8342 129.250   8
   2  -7 -14 511.407 124.231   1
  -2   7  14 403.337 140.945   8
   2  -7 -13 10991.3 486.902   1
  -2   7  13 11303.7 636.383   8
   2  -7 -12 4087.71 293.483   1
  -2   7  12 3670.29 349.536   8
   2  -7 -11 15529.9 549.896   1
  -2   7  11 15242.4 689.600   8
   2  -7 -10 1981.70 211.817   1
  -2   7  10 2078.68 267.349   8
   2  -7  -9 3568.53 262.603   1
   2  -7  -8 2327.25 212.688   1
  -2   7   8 2058.80 229.297   3
  -2  -7   7 1042.91 87.1984   1
  -2   7   7 1049.31 169.246   3
   2  -7  -7 1080.91 154.366   1
  -2   7   6 36.5793 81.3656   3
  -2  -7   6 76.2732 29.1135   1
   2  -7  -6 111.558 59.7236   1
  -2  -7   5 404.439 43.6556   1
   2  -7  -5 418.091 61.4176   4
   2  -7  -5 356.343 96.1041   1
  -2   7   5 374.206 86.2277   3
  -2   7   4 247.705 93.0410   3
   2  -7  -4 484.304 55.8271   4
   2   7  -4 564.438 127.482   3
   2   7  -3 5857.48 167.398   2
   2   7  -3 6084.23 363.589   3
  -2   7   3 5650.49 352.963   3
   2   7  -2 741.621 135.298   4
  -2   7   2 834.368 129.046   2
   2   7  -2 635.625 136.153   3
  -2   7   2 789.552 154.883   3
   2   7  -2 639.305 50.8256   2
  -2   7   1 26847.5 678.864   2
   2   7  -1 25144.2 714.261   4
  -2   7   1 24937.9 736.224   3
   2   7  -1 25956.4 739.705   3
  -2   7   0 17960.2 563.641   2
   2   7   0 16111.3 569.198   4
  -2   7   0 16435.4 606.438   3
   2   7   0 16156.4 586.951   3
   2   7   1 2207.91 213.994   4
  -2   7  -1 2680.76 230.132   2
  -2   7  -1 2569.42 244.521   3
   2   7   1 2528.33 247.840   3
   2   7   2 47592.9 965.536   4
  -2   7  -2 47795.0 944.029   2
   2   7   2 47435.4 1024.89   3
   2   7   3 325.356 109.159   3
  -2   7  -3 271.350 34.3368   4
  -2   7  -3 436.297 113.191   2
  -2   7  -4 4050.76 285.512   2
   2   7   4 4240.37 321.524   3
  -2  -7  -4 4093.07 146.011   1
  -2   7  -5 21245.3 661.321   2
  -2  -7  -5 20393.9 367.074   1
   2   7   5 21735.6 733.522   3
  -2  -7  -6 9501.68 274.865   1
  -2   7  -6 9456.93 453.871   2
   2   7   6 10135.7 497.372   8
   2   7   7 207.310 105.828   8
  -2   7  -7 156.085 88.0080   2
  -2  -7  -7 139.389 29.8645   2
  -2  -7  -7 162.235 49.0702   1
  -2   7  -8 5800.62 370.020   2
   2   7   8 5739.68 395.112   8
  -2  -7  -8 5275.58 186.024   2
  -2  -7  -8 5256.74 232.222   1
  -2  -7  -9 316.874 76.5029   1
  -2  -7  -9 336.721 61.4910   2
  -2   7  -9 168.916 99.4938   2
   2   7   9 191.314 103.403   8
  -2  -7 -10 1.33903 34.6880   2
  -2   7 -10-39.0019 86.5651   2
   2   7  10-7.36467 84.6671   8
  -2  -7 -10-16.8316 55.4917   1
   2   7  11-100.545 87.6339   8
  -2  -7 -11 69.3476 54.5596   1
  -2   7 -11-128.865 127.559   2
  -2   7 -12 2436.53 262.465   2
   2   7  12 2495.92 300.971   8
  -2  -7 -12 2290.98 193.857   1
  -2  -7 -13 1675.91 180.240   1
  -2   7 -13 1715.45 228.531   2
   2   7  13 1527.76 240.437   8
  -2  -7 -14 40.7289 66.2050   1
  -2   7 -14-17.3967 105.324   2
  -2   7 -15-168.477 118.530   2
  -2   7 -16-17.8039 110.330   2
  -2   7 -17 1636.77 271.684   2
   2   7  17 1806.16 326.274   6
   2   8 -19 1836.70 236.779   2
   2  -8 -18 1830.99 249.065   1
   2   8 -18 1876.70 223.568   2
  -2   8  18 1586.86 306.351   8
   2  -8 -17 2250.18 257.715   1
  -2   8  17 2498.05 360.818   8
   2  -8 -16 6118.54 406.575   1
  -2   8  16 5682.94 501.523   8
  -2   8  15-95.2875 124.286   8
   2  -8 -15-49.9175 101.650   1
  -2   8  14 82.4381 110.240   8
   2  -8 -14 50.4930 69.8639   1
   2  -8 -13 54.3978 67.2340   1
  -2   8  13 196.885 134.623   8
   2  -8 -12 599.771 129.501   1
  -2   8  12 644.558 179.290   8
  -2   8  11 3627.40 362.103   8
   2  -8 -11 4204.87 295.501   1
  -2   8  10 134.031 112.141   8
   2  -8 -10 147.984 83.3749   1
   2  -8  -9 584.884 123.961   1
   2  -8  -8 278.707 91.6717   1
  -2   8   8 79.7593 79.0170   3
   2  -8  -7 11291.8 469.802   1
  -2   8   7 10915.2 543.410   3
   2  -8  -6 832.281 143.571   1
  -2   8   6 801.460 160.561   3
   2   8  -6 698.735 76.9028   2
   2   8  -5 652.604 74.5204   2
   2  -8  -5 742.075 137.178   1
  -2   8   5 765.118 156.826   3
   2   8  -5 575.969 139.348   3
   2   8  -4 413.495 59.0239   2
  -2   8   4 489.194 136.288   3
   2   8  -4 449.890 116.369   3
   2  -8  -4 408.239 107.338   1
   2   8  -3-81.9139 91.2268   4
   2   8  -3 75.7362 25.5875   2
  -2   8   3 9.25837 88.7377   3
   2   8  -3 135.106 79.0107   3
   2   8  -2 2152.71 225.141   4
   2   8  -2 2191.38 94.4165   2
   2   8  -2 2566.56 254.666   3
  -2   8   2 2497.82 261.405   3
  -2   8   1 26235.2 696.501   2
   2   8  -1 24909.0 734.434   4
  -2   8   1 25636.9 805.866   3
   2   8  -1 25025.2 780.395   3
  -2   8   0 1992.07 204.656   2
   2   8   0 2094.16 221.401   4
   2   8   0 2141.16 241.734   3
  -2   8   0 2041.62 240.485   3
   2   8   1 2186.01 219.647   4
  -2   8  -1 2350.52 222.390   2
  -2   8  -1 2551.79 272.937   3
   2   8   1 2354.09 259.931   3
  -2   8  -2 5240.79 336.872   2
   2   8   2 4829.18 357.992   3
   2   8   3 829.803 163.155   3
  -2   8  -3 1151.42 165.627   2
  -2   8  -4-28.2677 76.9332   2
   2   8   4 171.045 97.7201   3
  -2  -8  -4 114.679 32.7659   1
  -2   8  -5 2088.45 222.782   2
  -2  -8  -5 2176.02 120.415   1
   2   8   5 1948.69 247.064   3
  -2   8  -6 6470.45 390.835   2
   2   8   6 6854.61 436.005   8
  -2  -8  -6 5931.43 218.556   1
  -2   8  -7 9864.38 494.130   2
   2   8   7 9263.71 514.999   8
  -2  -8  -7 9050.80 288.963   1
   2   8   8 1250.06 203.496   8
  -2  -8  -8 1497.65 127.796   1
  -2  -8  -9 1340.98 128.428   1
  -2   8  -9 1516.48 211.653   2
   2   8   9 1801.34 251.588   8
   2   8  10-2.82543 96.7079   8
  -2   8 -10 82.4078 87.5152   2
  -2  -8 -10 13.0726 47.6401   1
  -2  -8 -11 77.7062 52.8745   1
  -2   8 -11 104.047 123.734   2
   2   8  11 135.906 111.967   8
  -2   8 -12 3680.86 355.703   2
   2   8  12 3503.57 368.985   8
  -2  -8 -12 3575.39 243.901   1
  -2  -8 -13 577.377 117.947   1
  -2   8 -13 297.455 130.446   2
   2   8  13 490.995 164.136   8
  -2  -8 -14 1573.30 182.267   1
  -2   8 -14 1837.33 260.110   2
   2   8  14 1745.26 280.942   8
  -2   8 -15 2685.25 324.994   2
  -2   8 -16 108.075 143.765   2
  -2   8 -17 205.920 140.798   2
   2   9 -18 351.830 136.262   2
   2  -9 -18 192.768 121.662   1
   2  -9 -17-101.773 104.517   1
   2   9 -17-52.6063 88.3725   2
   2  -9 -16 5223.76 380.273   1
  -2   9  16 4700.81 479.379   8
   2   9 -16 4808.45 344.878   2
   2   9 -15 29.8998 87.9895   2
  -2   9  15 70.5733 134.766   8
   2  -9 -15-113.002 95.1521   1
   2   9 -14-4.44591 68.6115   2
   2  -9 -14 18.7697 73.6098   1
  -2   9  14 4.68619 105.763   8
   2   9 -13 1515.74 183.359   2
   2  -9 -13 1553.06 208.197   1
  -2   9  13 1437.23 260.915   8
   2   9 -12 267.192 85.1113   2
   2  -9 -12 306.782 109.231   1
  -2   9  12 325.382 148.285   8
   2   9 -11 72.6702 61.4289   2
  -2   9  11-75.8128 104.816   8
   2  -9 -11 23.7245 64.1242   1
   2  -9 -10 481.355 111.411   1
   2   9 -10 779.166 121.327   2
   2   9  -9 933.723 122.322   2
   2  -9  -9 1156.02 165.130   1
  -2   9   9 675.885 165.986   3
   2  -9  -8 3744.71 294.890   1
  -2   9   8 3307.66 333.583   3
   2   9  -8 4363.39 238.077   2
   2   9  -7 2641.43 290.518   3
   2  -9  -7 2414.11 227.905   1
  -2   9   7 2160.76 259.163   3
   2   9  -7 2754.41 181.584   2
   2  -9  -6 848.270 145.295   1
  -2   9   6 838.427 176.259   3
   2   9  -6 991.975 105.660   2
   2   9  -6 788.915 174.951   3
   2  -9  -5 1471.85 188.479   1
  -2   9   5 1610.51 224.977   3
   2   9  -5 1613.05 213.297   3
   2   9  -4 497.545 130.178   3
  -2   9   4 267.422 95.1955   3
   2   9  -4 477.767 127.894   4
   2  -9  -4 300.205 111.261   1
   2   9  -3 2437.57 279.801   3
  -2   9   3 1995.44 245.627   3
   2   9  -3 2560.13 256.910   4
   2   9  -2 17610.4 660.494   4
   2   9  -2 18648.7 728.354   3
  -2   9   2 18268.6 725.052   3
  -2   9   1 7706.19 395.945   2
   2   9  -1 7212.43 423.449   4
  -2   9   1 7443.40 473.893   3
   2   9  -1 7611.29 471.638   3
  -2   9   0 2383.58 275.457   3
  -2   9   0 2374.95 231.830   2
   2   9   0 2489.63 253.415   4
   2   9   0 2596.82 281.728   3
  -2   9  -1 5687.77 354.300   2
   2   9   1 5878.31 379.542   4
  -2   9  -1 5265.44 412.764   3
   2   9   1 5233.54 399.669   3
  -2   9  -2 23597.2 733.025   2
  -2   9  -2 22400.6 831.634   3
   2   9   2 21582.5 801.703   3
  -2   9  -3 8772.69 455.500   2
   2   9   3 8147.33 494.206   3
  -2   9  -4 4092.19 314.819   2
   2   9   4 3719.16 349.625   3
  -2   9  -5 31.0108 84.8354   2
   2   9   5-72.7458 83.6848   3
   2   9   6 2979.75 296.675   8
   2   9   6 2587.96 312.384   3
  -2   9  -6 3176.15 291.771   2
  -2   9  -7 194.607 99.8012   2
   2   9   7 127.602 80.1330   8
  -2   9  -8 176.951 88.8649   2
   2   9   8-81.8465 93.9041   8
  -2   9  -9 349.564 119.930   2
   2   9   9 79.0309 97.7353   8
   2   9  10-16.3796 109.835   8
  -2   9 -10-132.042 114.443   2
  -2   9 -11-53.8515 98.5254   2
   2   9  11 30.7911 111.981   8
   2   9  12-72.9791 131.375   8
  -2   9 -12 24.2719 96.3701   2
   2   9  13 284.229 128.679   8
  -2   9 -13 31.2072 107.112   2
  -2   9 -14 321.764 106.616   2
   2   9  14 209.650 116.522   8
  -2   9 -15 705.811 180.868   2
   2   9  15 591.069 158.949   8
  -2   9 -16-21.2184 140.170   2
   2 -10 -17 192.619 115.497   1
   2 -10 -16 2059.84 246.899   1
   2 -10 -15 225.336 109.150   1
   2 -10 -14 64.7536 87.1038   1
  -2  10  14-78.2904 125.295   8
  -2  10  13 182.944 119.254   8
   2 -10 -13 240.844 121.568   1
  -2  10  12 499.676 173.085   8
   2 -10 -12 448.957 104.900   1
   2 -10 -11 456.008 136.628   1
  -2  10  11 672.672 195.836   8
   2 -10 -10 99.4084 81.5111   1
  -2  10   9 1518.96 251.244   3
   2 -10  -9 1496.19 193.755   1
   2 -10  -8 20.2580 79.4151   1
  -2  10   8-73.7820 112.290   3
   2  10  -8-55.3798 79.7849   3
  -2  10   7 699.168 175.394   3
   2  10  -7 666.841 166.491   3
   2 -10  -7 492.073 115.245   1
   2 -10  -6 3239.50 275.237   1
   2  10  -6 3184.37 339.563   3
  -2  10   6 3303.68 352.035   3
   2 -10  -5 1967.94 227.564   1
   2  10  -5 1929.44 241.174   4
  -2  10   5 1968.57 266.416   3
   2  10  -5 2042.02 278.730   3
   2 -10  -4 3924.65 310.380   1
   2  10  -4 4008.27 332.848   4
   2  10  -4 4131.69 380.301   3
  -2  10   4 3570.69 359.664   3
   2  10  -3 4992.75 368.794   4
   2  10  -3 5652.47 429.009   3
  -2  10   3 4930.37 411.040   3
   2 -10  -3 4967.19 342.972   1
  -2  10   2-84.8740 129.341   3
   2  10  -2 81.2023 88.8538   4
   2  10  -2 164.379 118.384   3
   2  10  -1 535.055 137.331   4
  -2  10   1 362.480 123.657   3
   2  10  -1 547.344 157.328   3
  -2  10   1 437.449 113.784   2
  -2  10   0 1708.64 200.773   2
  -2  10   0 1788.38 262.824   3
   2  10   0 1730.93 218.969   4
   2  10   0 1734.37 259.498   3
  -2  10  -1 15288.8 596.770   2
  -2  10  -1 15100.4 720.764   3
   2  10   1 13727.8 676.481   3
  -2  10  -2 286.531 166.040   3
  -2  10  -2 165.930 84.6400   2
   2  10   2 320.223 125.161   3
  -2  10  -3 2317.73 253.769   2
  -2  10  -3 2102.18 297.270   3
   2  10   3 2138.74 281.902   3
  -2  10  -4 9346.56 495.963   2
  -2  10  -4 9752.28 589.004   3
   2  10   4 9508.72 578.301   3
   2  10   5 219.460 137.809   3
  -2  10  -5 258.867 90.7349   2
  -2  10  -6 907.122 174.390   2
   2  10   6 760.988 197.246   3
   2  10   7 417.751 133.934   8
  -2  10  -7 711.664 164.669   2
   2  10   8 302.846 135.015   8
  -2  10  -8 185.930 106.775   2
  -2  10  -9 258.490 115.179   2
   2  10   9 148.151 112.655   8
   2  10  10 411.149 146.065   8
  -2  10 -10 152.536 106.467   2
  -2  10 -11 1606.84 254.924   2
   2  10  11 1265.99 238.814   8
  -2  10 -12 377.858 157.212   2
   2  10  12 422.442 176.330   8
  -2  10 -13 333.902 141.634   2
   2  10  13 407.104 188.123   8
  -2  10 -14 803.762 189.730   2
   2  10  14 725.255 203.784   8
  -2  10 -15 1059.10 226.014   2
   2 -11 -16 185.473 114.395   1
   2 -11 -15 96.3241 100.380   1
   2 -11 -14 76.4886 85.6505   1
   2 -11 -13 424.826 129.326   1
   2 -11 -12-122.786 97.2958   1
  -2  11  12-172.967 143.406   8
  -2  11  11 192.789 142.247   8
   2 -11 -11 299.101 109.553   1
   2 -11 -10 1214.21 185.332   1
   2  11 -10 1210.35 244.706   3
   2 -11  -9 21.7041 86.9797   1
   2  11  -9-102.188 116.494   3
  -2  11   9-110.282 152.746   3
   2  11  -8 1850.82 286.540   3
   2 -11  -8 1724.54 210.065   1
  -2  11   8 1933.44 289.899   3
   2 -11  -7 75.6797 67.7949   1
   2  11  -7-14.6119 101.469   3
  -2  11   7 81.7277 100.868   3
   2 -11  -6 2480.49 255.508   1
   2  11  -6 2359.27 279.976   4
   2  11  -6 2221.27 296.460   3
  -2  11   6 2116.03 293.172   3
  -2  11   5 326.860 160.329   3
   2  11  -5 92.0679 101.820   4
   2  11  -5 189.067 135.751   3
   2 -11  -5 157.755 113.107   1
   2  11  -4 1225.02 196.723   4
   2  11  -4 1484.65 253.715   3
   2 -11  -4 1436.26 202.351   1
  -2  11   4 1514.90 258.443   3
   2 -11  -3 3260.95 300.431   1
   2  11  -3 3123.91 310.042   4
   2  11  -3 3292.70 366.237   3
  -2  11   3 3175.09 359.025   3
   2  11  -2-34.4209 132.716   3
   2  11  -2 31.6722 93.1389   4
  -2  11   2 152.648 117.885   3
   2  11  -1 5553.81 395.943   4
  -2  11   1 5199.12 446.960   3
   2  11  -1 5532.28 457.619   3
  -2  11   0 632.013 181.039   3
   2  11   0 656.132 204.952   3
  -2  11  -1 289.401 173.864   3
   2  11   1 3.17312 126.024   3
  -2  11  -2 1044.64 232.518   3
   2  11   2 871.020 206.313   3
   2  11   3 308.317 150.366   3
  -2  11  -3 206.224 132.057   3
  -2  11  -4 4367.49 356.778   2
  -2  11  -4 3429.89 382.578   3
   2  11   4 3562.75 382.309   3
  -2  11  -5 524.139 172.341   3
  -2  11  -5 388.387 101.657   2
   2  11   5 371.952 150.606   3
  -2  11  -6-141.228 90.2337   2
   2  11   6 280.586 174.389   3
   2  11   7 1835.61 282.017   8
  -2  11  -7 1601.78 235.934   2
  -2  11  -8 100.524 104.232   2
   2  11   8-39.7179 144.668   8
   2  11   9 277.746 127.819   8
  -2  11  -9 256.013 92.6446   2
  -2  11 -10-168.937 124.737   2
   2  11  10-147.378 147.672   8
  -2  11 -11 456.380 170.578   2
   2  11  11 323.627 144.238   8
  -2  11 -12-93.4730 104.262   2
   2  11  12 6.25917 123.105   8
  -2  11 -13 1361.34 257.149   2
  -2  11 -14 46.8393 114.936   2
   2  12 -11 1125.75 250.912   3
   2  12 -10 384.639 185.738   3
   2 -12  -9 667.046 140.377   1
   2  12  -9 997.025 237.424   3
   2 -12  -8-75.2727 116.215   1
   2  12  -8-46.3891 131.827   4
   2  12  -8 30.8508 112.336   3
  -2  12   8 23.5706 156.335   3
   2 -12  -7 2402.39 254.527   1
   2  12  -7 2225.55 273.343   4
   2  12  -7 2340.53 328.353   3
  -2  12   7 1931.40 310.515   3
   2 -12  -6 400.510 136.746   1
   2  12  -6 355.873 162.493   4
   2  12  -6 207.117 136.409   3
  -2  12   6 272.715 129.390   3
   2 -12  -5 1028.92 175.317   1
   2  12  -5 714.881 191.623   3
   2  12  -5 694.114 167.087   4
  -2  12   5 819.593 223.279   3
   2  12  -4 203.929 87.9007   4
   2  12  -4 70.1835 109.781   3
  -2  12   4 104.694 107.433   3
   2 -12  -4 210.081 103.087   1
  -2  12   3 342.071 160.872   3
   2  12  -3 284.747 136.155   4
   2  12  -3 131.676 111.818   3
   2 -12  -3 299.474 97.6957   1
   2  12  -2 116.299 118.762   3
   2  12  -2 524.879 146.262   4
   2 -12  -2 226.686 99.7380   1
  -2  12   2 645.575 211.431   3
  -2  12   1 118.089 113.463   3
   2  12  -1 307.361 137.111   3
  -2  12   0 2888.95 367.707   3
   2  12   0 2592.74 349.789   3
   2  12   1 2961.44 361.279   3
  -2  12  -1 3112.34 381.102   3
   2  12   2 83.4161 95.4038   3
  -2  12  -2 43.0071 122.128   3
  -2  12  -3 155.205 116.691   3
   2  12   3-17.6094 107.209   3
  -2  12  -4 697.648 187.288   3
   2  12   4 1030.25 242.975   3
  -2  12  -5 902.674 239.636   3
   2  12   5 720.669 193.308   3
  -2  12  -6 670.617 201.173   3
   2  12   6 300.607 154.655   3
  -2  12  -7 590.899 187.886   3
   2  12   7 582.518 181.996   8
   2  12   8 46.1990 107.230   8
   2  12   9 279.672 160.057   8
   2  12  10 4355.69 462.309   8
  -2  13   7 575.330 190.963   3
   2  13  -7 306.201 160.669   3
   2  13  -6 590.023 186.240   3
  -2  13   6 808.520 217.410   3
   2  13  -5 256.908 127.137   3
  -2  13   5-170.717 204.011   3
  -2  13   4 718.446 224.541   3
   2  13  -4 1210.59 249.682   3
  -2  13   3 347.622 178.094   3
   2  13  -3-71.9165 140.134   3
   2  13  -2 1107.97 252.200   3
  -2  13   2 1359.37 287.648   3
  -2  13   1-116.084 134.808   3
   2  13  -1-59.3073 132.698   3
  -2  13   0 53.0720 125.281   3
   2  13   0 137.143 147.540   3
   2  13   1 68.8887 122.356   3
  -2  13  -1-34.1562 124.213   3
  -2  13  -2-178.609 163.650   3
   2  13   2 302.739 169.544   3
  -2  13  -3-68.4758 126.815   3
   2  13   3 9.50240 126.594   3
  -2  13  -4 83.3426 115.303   3
   2  13   4-191.162 173.456   3
  -2  13  -5 71.1540 109.251   3
   2  13   5 72.1824 170.976   3
   2  13   7 692.565 203.161   8
   2  13   8 893.957 231.191   8
   3   0 -21 776.032 168.627   1
   3   0 -20-111.090 115.043   1
   3   0 -19 71.7086 81.9282   1
   3   0 -18 133.867 94.9198   1
  -3   0  18-7.65809 63.2020   9
  -3   0  17 4520.42 340.030   9
  -3   0  17 5239.23 403.379   6
   3   0 -17 4688.33 324.175   1
   3   0 -16-59.4512 74.2657   1
  -3   0  16 85.9680 85.6703   6
  -3   0  16-64.1759 101.576   9
  -3   0  15 4791.46 356.375   6
   3   0 -15 4796.14 299.073   1
  -3   0  15 4786.07 342.306   9
   3   0 -14-79.7609 85.3095   1
  -3   0  14-61.5362 65.1683   6
  -3   0  14 15.0844 79.6528   9
  -3   0  13-43.1183 63.2194   9
  -3   0  13-24.2309 83.1146   6
   3   0 -13 38.7809 62.3120   1
  -3   0  12-66.2068 77.8702   9
  -3   0  12-17.0563 61.8694   6
   3   0 -12 5.30700 64.6503   1
   3   0 -11 9857.36 373.904   1
  -3   0  11 9797.82 449.403   9
  -3   0  11 9971.99 403.563   6
  -3   0  10-21.0292 46.7015   6
   3   0 -10 25.9925 53.9693   1
  -3   0  10-13.4104 51.5050   9
  -3   0   9 735.766 128.374   9
   3   0  -9 681.294 100.351   1
  -3   0   9 739.504 95.3998   6
  -3   0   8 13.8695 27.5933   6
   3   0  -8 72.7552 50.5195   1
  -3   0   8 19.4082 45.8963   9
   3   0  -8-55.4370 43.5032   8
   3   0  -8-1.25936 12.4592   7
   3   0  -7 7682.71 298.808   1
  -3   0   7 8406.13 256.680   6
  -3   0   7 7675.88 362.575   9
   3   0  -7 7287.46 199.069   7
   3   0  -6-98.9939 63.9874   1
  -3   0   6-119.350 70.4061   9
   3   0  -5 259735. 1668.18   1
  -3   0   5 247759. 1947.64   9
  -3   0   4 175.189 120.865   9
  -3   0   4-7.90270 24.2881   8
  -3   0   3 90742.4 1117.59   9
  -3   0   3 87454.3 538.322   8
  -3   0   2-34.1473 60.3639   9
  -3   0   1 32936.3 619.777   9
  -3   0   0-9.65602 32.6807   9
   3   0   0 30.1762 26.9575   9
   3   0   0 29.5110 54.2547   4
  -3   0  -1 82.8768 52.9133   2
   3   0   1 60.1323 27.0582   6
   3   0   1 33.8346 42.5727   4
   3   0   1 40.5076 28.9719   9
   3   0   2 13.6414 24.0510   6
  -3   0  -2-0.81817 43.0928   4
   3   0   2 16.2250 29.1677   9
  -3   0  -2 1.74435 42.2122   2
   3   0   3 285.983 52.3596   5
   3   0   3 373.944 60.9870   9
   3   0   3 237.775 58.0617   6
  -3   0  -3 153.235 64.0793   2
   3   0   4 4.45805 26.3436   9
   3   0   4-40.1892 57.2379   6
  -3   0  -4 0.60142 45.1657   2
   3   0   4-6.44524 33.1124   5
   3   0   5 5510.33 306.896   7
  -3   0  -5 5550.19 289.678   2
   3   0   5 4883.55 264.338   6
   3   0   5 5056.16 206.273   9
  -3   0  -6 43.4059 54.3949   2
   3   0   6-51.9653 61.4675   6
   3   0   6-5.85290 26.2465   9
   3   0   6-75.1447 54.7260   7
  -3   0  -7 4079.80 264.577   2
   3   0   7 4092.36 169.591   9
   3   0   7 4006.67 279.714   7
   3   0   8 30.3852 80.0291   6
  -3   0  -8 23.1313 64.0157   2
   3   0   8-37.7485 28.5642   9
   3   0   8-126.479 96.3861   7
  -3   0  -9 5165.55 314.001   2
   3   0   9 5808.38 368.660   6
   3   0   9 5292.19 332.064   7
  -3   0 -10 88.9925 72.5559   2
   3   0  10-123.453 103.381   6
   3   0  10-26.2084 74.9696   7
  -3   0 -11 2468.94 236.377   2
   3   0  11 2894.00 290.160   6
   3   0  11 2788.03 248.682   7
   3   0  12-9.52415 97.3295   6
  -3   0 -12 45.2576 91.2470   2
   3   0  12-18.4941 77.0926   7
  -3   0 -13 9116.90 480.354   2
   3   0  13 9790.28 483.556   7
   3   0  14 76.4239 80.4959   7
   3   0  14-182.614 117.927   6
  -3   0 -14-7.90206 93.9155   2
   3   0  15 1717.58 278.601   6
  -3   0 -15 1334.91 183.156   2
   3   0  15 1483.27 204.539   7
   3   0  16-5.23117 82.6196   7
   3   0  16 49.9073 112.483   6
  -3   0 -16-43.2869 100.343   2
   3   0  17 1047.84 177.401   7
  -3   0 -17 898.526 177.810   2
   3   0  17 1356.08 252.699   6
   3   0  18-155.073 135.600   6
  -3   0 -18-42.0598 70.6258   2
   3   0  19 606.881 185.152   6
  -3   0 -19 350.068 119.984   2
  -3   0 -20-15.3705 98.1834   2
  -3   1  21 40.6858 95.7723   6
   3   1 -21 299.845 127.912   1
   3  -1 -21-31.9346 117.952   1
   3   1 -20 191.590 119.860   1
   3  -1 -20 172.192 105.975   1
   3   1 -19 149.578 100.589   1
  -3   1  19-5.50423 109.687   6
   3  -1 -19-52.1796 77.2364   1
  -3   1  19-226.585 125.830   9
  -3   1  18 1382.60 225.598   6
   3  -1 -18 1257.07 186.302   1
   3   1 -18 1219.60 185.138   1
  -3   1  18 988.880 172.696   9
  -3   1  17 366.954 139.562   6
   3  -1 -17 104.657 95.6611   1
   3   1 -17 248.172 109.424   1
  -3   1  16 361.469 115.195   6
   3  -1 -16 469.974 110.188   1
   3   1 -16 519.398 112.414   1
  -3   1  16 453.658 113.472   9
  -3   1  15-23.2829 78.1887   9
  -3   1  15-113.943 89.7284   6
   3   1 -15 91.1773 76.0438   1
   3  -1 -15-37.7451 65.6492   1
  -3   1  14 5013.70 342.495   9
   3  -1 -14 5242.16 306.731   1
   3   1 -14 5334.81 296.044   1
  -3   1  14 5615.72 357.840   6
   3   1 -13 245.767 71.6159   1
  -3   1  13 45.4190 52.9894   6
  -3   1  13 61.3420 61.9731   9
   3  -1 -13 174.340 83.2685   1
  -3   1  12 1475.14 166.827   6
   3  -1 -12 1482.38 164.846   1
  -3  -1  12 1508.29 184.288   9
   3   1 -12 1341.79 151.062   1
  -3   1  12 1415.56 180.559   9
  -3   1  11 3863.37 249.507   6
   3  -1 -11 3787.98 238.654   1
  -3   1  11 3761.35 280.715   9
   3   1 -11 3858.33 229.663   1
  -3  -1  11 3417.68 268.043   9
  -3   1  10 237.819 72.0257   6
  -3   1  10 252.573 79.8546   9
   3  -1 -10 304.070 85.7895   1
  -3  -1  10 177.273 70.1329   9
   3   1 -10 260.559 72.5258   1
  -3   1   9 5370.25 258.338   6
   3  -1  -9 4933.89 259.740   1
   3   1  -9 5466.15 247.337   1
  -3  -1   9 4897.30 301.242   9
  -3   1   9 5054.41 310.283   9
   3  -1  -8 1637.44 150.663   1
  -3   1   8 1959.81 141.273   6
   3   1  -8 1510.07 130.570   1
  -3  -1   8 1321.80 152.003   9
   3   1  -8 1542.06 129.777   8
  -3   1   8 1930.32 187.288   9
  -3   1   8 1608.18 144.092   8
  -3   1   7 1067.73 94.9311   6
   3   1  -7 1118.12 109.247   1
  -3   1   7 1129.01 109.453   8
   3  -1  -7 1080.66 127.236   1
   3  -1  -7 1156.84 90.3725   3
  -3   1   7 1099.12 135.863   9
  -3  -1   7 1125.04 142.960   9
   3   1  -7 1116.03 102.030   8
  -3   1   6 46181.3 549.836   6
   3   1  -6 43945.5 649.657   1
   3  -1  -6 46629.8 769.512   1
   3   1  -6 45033.3 526.917   6
  -3  -1   6 44412.2 833.078   9
   3  -1  -6 45119.4 524.593   3
   3   1  -6 45588.9 558.604   8
  -3   1   6 44100.1 843.416   9
   3  -1  -6 44824.7 513.798   7
  -3   1   6 44879.8 646.383   8
   3   1  -5 880.442 61.3827   6
  -3   1   5 945.906 90.7106   8
   3   1  -5 991.922 101.809   1
   3  -1  -5 914.246 67.3666   3
  -3   1   5 860.460 130.174   9
   3   1  -5 812.989 64.6694   8
   3  -1  -5 777.830 75.4725   7
  -3   1   4 114888. 1281.53   9
   3   1  -4 114878. 1021.44   1
   3  -1  -4 112146. 940.492   7
   3  -1  -3 11612.3 321.835   7
  -3   1   3 11924.4 405.710   9
  -3   1   2 32.6537 14.1964   3
   3  -1  -2 29.5621 30.3392   7
   3   1  -2 30.2779 31.8173   2
   3   1  -1 1099.08 113.093   2
  -3   1   1 1355.28 131.865   9
  -3  -1   0 14608.2 416.255   2
   3   1   0 14420.2 395.398   2
   3   1   0 14095.4 374.820   5
   3  -1   0 14137.7 358.495   4
  -3   1   0 15160.6 415.967   9
   3   1   1 19813.6 373.122   6
  -3   1  -1 19797.4 375.362   6
   3   1   1 18954.0 448.174   2
  -3  -1  -1 18860.6 478.207   2
   3   1   1 18764.6 419.831   5
   3  -1   1 19055.6 417.560   4
  -3   1  -1 20160.2 464.701   9
   3   1   1 20016.5 488.509   9
   3   1   2 6981.66 255.012   6
  -3   1  -2 7428.66 257.311   6
   3   1   2 7871.32 301.331   9
  -3  -1  -2 7247.88 300.511   2
   3   1   2 7095.60 247.630   5
  -3   1  -2 7467.74 281.870   4
   3   1   2 7171.37 274.322   2
  -3   1  -2 7592.73 274.132   9
  -3  -1  -2 7361.37 218.064   8
   3   1   3 1301.04 120.509   6
  -3  -1  -3 1080.29 121.584   2
   3   1   3 1406.74 110.021   5
  -3   1  -3 1383.30 124.993   6
  -3   1  -3 1267.68 144.600   2
  -3   1  -3 1368.86 124.395   4
   3   1   3 1446.01 128.928   9
  -3  -1  -3 1263.01 103.487   8
  -3   1  -3 1316.68 109.158   9
  -3   1  -4 373.584 68.7623   6
   3   1   4 285.970 65.3879   6
   3   1   4 206.590 38.1691   5
  -3   1  -4 317.215 89.8468   2
  -3  -1  -4 247.874 72.5634   2
   3   1   4 352.485 62.9682   9
  -3  -1  -4 259.066 62.2543   8
  -3   1  -5 19059.1 555.185   2
   3  -1   5 19337.7 286.376   5
   3   1   5 19715.1 541.621   6
  -3  -1  -5 18938.4 518.127   2
  -3  -1  -5 19398.1 481.990   8
   3  -1   5 19859.2 568.120   7
  -3   1  -6 23021.6 624.572   2
  -3  -1  -6 24045.4 593.491   2
   3   1   6 25941.8 669.914   6
   3  -1   6 26489.6 667.275   6
   3  -1   6 24568.5 648.846   7
  -3  -1  -7 2980.85 217.614   2
  -3   1  -7 3329.98 247.759   2
   3   1   7 3298.30 252.956   6
   3  -1   7 3163.02 250.766   6
   3  -1   7 3075.47 244.044   7
   3   1   8 9899.78 452.678   6
   3  -1   8 8937.15 435.767   6
  -3  -1  -8 8512.68 248.794   5
  -3   1  -8 8719.14 404.556   2
  -3  -1  -8 8400.72 372.931   2
   3  -1   8 8519.86 405.686   7
  -3  -1  -9 4493.35 283.909   2
  -3   1  -9 4347.76 295.646   2
   3   1   9 5048.94 343.173   6
  -3  -1  -9 4442.06 178.921   5
   3  -1   9 4688.22 334.261   6
   3  -1   9 4598.81 307.211   7
  -3  -1 -10 2872.17 241.896   2
  -3   1 -10 2561.07 240.494   2
   3   1  10 2603.46 246.112   7
  -3  -1 -10 2447.74 129.435   5
   3   1  10 2724.94 145.278   9
   3   1  10 2521.68 260.422   6
   3  -1  10 2817.98 273.233   6
   3  -1  10 2512.38 237.789   7
  -3  -1 -11 10782.6 465.690   2
  -3   1 -11 11115.4 494.781   2
  -3  -1 -11 9938.75 251.932   5
   3   1  11 10977.3 542.613   6
   3   1  11 10178.4 265.837   9
   3   1  11 10849.3 500.093   7
   3  -1  11 10327.6 476.767   7
  -3   1 -12 10978.6 512.756   2
   3   1  12 10134.7 493.463   7
  -3  -1 -12 10880.8 483.316   2
   3   1  12 11016.2 567.171   6
   3  -1  12 11150.2 497.733   7
   3  -1  13 343.710 132.208   7
   3   1  13 1.34756 106.224   6
   3  -1  13 444.835 161.133   6
  -3  -1 -13 189.983 85.9185   2
  -3   1 -13 410.502 124.464   2
   3   1  13 251.880 93.9163   7
   3   1  14 221.283 115.870   6
  -3  -1 -14-50.9710 80.2104   2
  -3   1 -14 144.833 85.5228   2
   3  -1  14 163.786 91.0333   7
   3  -1  14 202.274 142.531   6
   3   1  14 101.905 88.5294   7
   3   1  15 853.163 163.719   7
  -3  -1 -15 635.901 129.737   2
  -3   1 -15 600.384 142.540   2
   3   1  15 706.871 182.650   6
   3   1  16 1844.05 230.769   7
   3   1  16 1489.97 256.213   6
  -3  -1 -16 1701.03 225.232   2
  -3   1 -16 1539.85 219.112   2
   3   1  17 144.500 70.9855   7
  -3  -1 -17 5.80764 87.4944   2
  -3   1 -17 24.5952 92.5883   2
   3   1  18 462.914 169.781   6
  -3  -1 -18 654.525 170.839   2
  -3   1 -18 581.818 166.778   2
   3   1  18 722.113 156.305   7
   3   1  19-132.927 129.534   6
  -3   1 -19 14.6712 105.882   2
  -3  -1 -19 138.607 107.720   2
  -3  -1 -20 150.041 123.897   2
  -3   1 -20 157.121 105.840   2
  -3   2  23 282.837 132.837   6
  -3   2  22 3.13984 115.570   6
  -3   2  21 2183.34 317.229   6
   3  -2 -21 2308.04 271.141   1
   3   2 -21 2019.50 243.563   1
  -3   2  20 179.901 127.061   6
  -3   2  20-72.0610 115.215   9
   3   2 -20 248.014 92.2152   1
   3  -2 -20 54.5769 74.9768   1
  -3   2  19 923.721 195.672   6
   3   2 -19 1218.14 177.694   1
   3  -2 -19 815.365 177.199   1
  -3   2  19 923.097 182.413   9
  -3   2  18 5917.62 419.425   9
   3  -2 -18 6268.78 391.442   1
  -3   2  18 5300.49 422.641   6
   3   2 -18 6648.57 402.488   1
   3   2 -17 1144.93 168.675   1
  -3   2  17 1133.35 189.300   6
  -3   2  17 1034.03 175.450   9
   3  -2 -17 1254.44 181.740   1
  -3   2  16 2272.44 259.369   6
   3  -2 -16 2400.78 237.283   1
  -3   2  16 2272.28 251.277   9
   3   2 -16 2438.58 221.704   1
  -3   2  15 8879.76 484.520   6
   3  -2 -15 9241.68 430.014   1
   3   2 -15 8754.22 392.984   1
  -3   2  15 7855.73 449.733   9
  -3   2  14 495.599 128.146   6
  -3   2  14 599.208 137.623   9
   3  -2 -14 460.335 99.8921   1
   3   2 -14 579.653 110.700   1
   3  -2 -13 5663.65 320.711   1
   3   2 -13 5272.03 280.318   1
  -3   2  13 4836.04 339.894   9
  -3   2  13 5486.06 348.909   6
  -3   2  12 5870.18 347.521   6
   3  -2 -12 5803.58 315.947   1
   3   2 -12 6021.27 286.389   1
  -3   2  12 6024.13 371.367   9
   3   2 -11 5045.24 249.393   1
  -3   2  11 5254.84 337.293   9
   3  -2 -11 5372.65 297.430   1
  -3   2  11 4677.41 287.522   6
  -3   2  11 4735.95 302.112   8
  -3   2  10 32169.4 704.801   6
   3  -2 -10 31733.7 700.445   1
   3   2 -10 32686.7 608.388   1
  -3   2  10 30348.6 727.291   8
   3  -2  -9 5234.96 281.564   1
   3   2  -9 6071.01 251.234   1
  -3   2   9 5191.42 289.424   8
   3   2  -8 9011.51 311.583   6
   3   2  -8 9768.83 326.059   8
   3   2  -8 9684.24 302.786   1
   3  -2  -8 9097.69 311.815   3
   3  -2  -8 9825.69 382.122   1
  -3   2   8 9757.44 371.065   8
   3  -2  -7 3493.71 231.536   1
   3   2  -7 3353.40 172.150   1
   3  -2  -7 3350.15 177.201   3
   3   2  -7 3556.52 180.318   8
  -3   2   7 3347.11 208.726   8
   3   2  -7 3245.98 168.585   6
   3   2  -6 6697.31 235.543   1
   3   2  -6 6921.95 233.149   6
   3  -2  -6 6619.20 233.282   3
   3   2  -6 6909.82 224.117   8
  -3   2   6 7131.33 287.194   8
   3   2  -5 20864.0 403.044   1
   3   2  -5 21782.2 340.312   8
   3  -2  -5 21554.4 392.091   3
   3   2  -4 21367.9 404.623   1
   3   2  -4 22411.8 352.370   3
  -3   2   4 23019.5 371.697   3
   3   2  -4 21913.9 276.165   8
   3   2  -3 27691.7 580.225   2
   3   2  -3 26226.5 363.391   3
  -3   2   3 26567.6 383.528   3
  -3   2   3 27343.3 541.925   7
   3   2  -2 8217.99 303.645   2
  -3   2   2 8107.42 213.891   3
   3   2  -2 8098.85 203.267   3
  -3   2   2 8328.54 307.390   7
   3  -2  -1 354.728 55.6047   4
   3  -2  -1 307.955 65.6513   7
  -3  -2   1 388.620 49.1673   3
   3   2  -1 356.226 65.8178   2
   3   2   0 44615.4 663.858   2
  -3  -2   0 45148.2 689.396   2
   3  -2   0 44889.6 574.166   4
  -3  -2   0 46247.0 561.949   3
   3   2   1 29083.6 530.815   2
  -3  -2  -1 28116.6 552.658   2
   3   2   1 28215.3 541.714   5
  -3  -2  -1 29496.6 490.340   3
  -3   2  -1 29975.4 591.100   9
   3   2   2 2445.33 152.575   2
  -3   2  -2 2439.54 162.109   6
   3   2   2 2618.32 157.929   5
  -3   2  -2 2692.03 165.822   9
  -3   2  -2 2525.78 151.847   4
  -3  -2  -2 2491.05 155.747   3
  -3  -2  -2 2326.55 164.503   2
   3   2   3 1141.04 106.563   2
  -3   2  -3 1167.67 107.556   4
  -3  -2  -3 1061.44 108.043   3
  -3   2  -3 1139.25 106.153   9
  -3   2  -3 1113.11 121.528   6
  -3  -2  -3 1273.57 126.296   2
  -3  -2  -3 1212.34 104.259   8
  -3  -2  -4 4748.05 242.018   2
  -3   2  -4 4939.91 285.374   2
  -3  -2  -4 4823.18 229.617   5
  -3   2  -4 5266.14 235.729   4
  -3   2  -4 4956.74 207.679   9
  -3  -2  -4 4671.82 221.377   8
   3   2   4 4756.95 202.766   2
  -3   2  -5 37113.3 798.953   2
  -3  -2  -5 37186.6 694.139   2
  -3  -2  -5 38798.2 635.675   5
  -3   2  -5 38329.5 546.889   9
   3  -2   5 36638.5 786.130   7
   3  -2   6 230.051 87.5475   7
   3   2   6 121.674 62.7769   6
  -3  -2  -6 174.855 51.6404   5
   3  -2   6 168.539 22.7010   5
  -3   2  -6 200.592 66.2870   2
  -3  -2  -6 212.539 67.3385   2
   3  -2   7 1322.01 170.184   7
   3   2   7 1295.02 166.505   6
  -3  -2  -7 1190.55 109.941   5
  -3  -2  -7 1213.34 140.278   2
  -3   2  -7 1187.04 161.044   2
  -3  -2  -8 344.303 66.9625   5
  -3  -2  -8 516.053 99.0601   2
  -3   2  -8 455.178 116.125   2
   3  -2   8 350.715 104.639   7
   3   2   8 312.116 110.792   6
  -3  -2  -9 3529.23 246.377   2
  -3   2  -9 3188.10 258.495   2
   3   2   9 3565.84 297.904   6
  -3  -2  -9 3504.83 184.644   5
   3  -2   9 3557.86 280.015   7
  -3  -2 -10 28418.0 719.473   2
  -3   2 -10 28215.7 793.006   2
  -3  -2 -10 26514.9 499.190   5
   3   2  11 867.632 175.279   6
  -3  -2 -11 989.228 99.2446   5
  -3  -2 -11 817.082 132.261   2
  -3   2 -11 915.587 162.523   2
  -3  -2 -12 195.145 79.6052   2
  -3   2 -12 212.095 87.5400   2
   3   2  12 406.600 134.583   6
  -3  -2 -13 2072.78 222.484   2
  -3   2 -13 2157.14 247.068   2
   3   2  13 2496.69 288.130   6
   3   2  13 2192.19 241.913   7
  -3   2 -14 4328.62 344.552   2
   3   2  14 3807.07 364.281   6
  -3  -2 -14 4224.08 325.116   2
   3   2  14 4414.31 343.920   7
  -3  -2 -15 882.251 155.236   2
  -3   2 -15 740.148 160.746   2
   3   2  15 1058.64 196.451   6
   3   2  15 788.747 155.472   7
   3   2  16 255.832 138.619   6
  -3  -2 -16 276.444 111.117   2
  -3   2 -16 318.319 137.236   2
   3   2  16 150.714 89.8105   7
   3   2  17 117.674 91.9619   7
   3   2  17-108.892 111.085   6
  -3  -2 -17-94.9675 100.147   2
  -3   2 -17 39.7788 107.242   2
   3   2  18 320.715 116.915   7
   3   2  18 304.517 143.107   6
  -3  -2 -18 339.141 135.850   2
  -3   2 -18 144.081 120.734   2
  -3  -2 -19 401.653 134.955   2
  -3   2 -19 202.004 131.772   2
   3   2  19 211.035 128.334   6
  -3  -2 -20 144.482 111.690   2
  -3  -2 -21 21.4911 126.559   2
  -3   3  23-72.1857 113.793   6
  -3   3  22 186.911 151.052   6
  -3   3  21 744.063 199.037   6
   3   3 -21 994.848 174.464   1
  -3   3  20 993.195 211.168   6
   3   3 -20 1450.77 215.295   5
   3   3 -20 1669.14 220.759   1
   3  -3 -20 1540.33 224.648   1
  -3   3  20 1163.09 195.447   9
  -3   3  19-11.4747 94.3668   6
   3  -3 -19 17.7752 111.424   1
   3   3 -19 171.141 116.195   5
   3   3 -19 9.54326 100.921   1
  -3   3  19-12.9185 78.5404   9
   3   3 -18 7073.00 454.262   5
   3  -3 -18 6441.03 408.443   1
  -3   3  18 6624.70 485.389   6
   3   3 -18 6998.32 396.493   1
  -3   3  18 6516.30 448.877   9
   3  -3 -17 247.128 102.240   1
  -3   3  17 205.864 104.648   6
   3   3 -17 425.270 133.904   1
  -3   3  17 60.8399 85.6097   9
   3  -3 -16 11279.5 504.618   1
  -3   3  16 10783.3 571.358   6
   3   3 -16 11111.1 468.580   1
  -3   3  16 10173.1 541.947   9
   3  -3 -15 21085.3 663.311   1
   3   3 -15 20735.4 607.599   1
  -3   3  15 20588.7 765.690   6
  -3   3  15 20860.8 752.086   9
  -3   3  14 15320.4 626.459   6
   3  -3 -14 14903.5 545.109   1
   3   3 -14 14920.8 489.484   1
  -3   3  13 4211.27 314.602   6
   3  -3 -13 4392.16 293.490   1
   3   3 -13 4103.95 246.760   1
  -3   3  13 3969.26 313.935   8
  -3   3  12 1505.95 194.778   8
   3   3 -12 1751.06 155.724   1
   3  -3 -12 1474.46 170.269   1
  -3   3  12 1703.25 195.960   6
   3  -3 -11 9629.95 410.801   1
   3   3 -11 9731.32 341.180   1
  -3   3  11 9376.16 446.434   8
   3  -3 -10 37259.7 790.868   1
   3   3 -10 36684.0 629.574   1
  -3   3  10 36505.3 839.563   8
   3   3  -9 339.894 67.6355   1
   3  -3  -9 450.781 102.666   1
  -3   3   9 215.827 75.4803   8
  -3   3   9 293.949 44.5616   7
   3   3  -8 378.696 67.6430   1
   3  -3  -8 361.525 86.3979   1
  -3   3   8 388.563 53.2464   7
  -3   3   8 489.377 97.3222   8
   3  -3  -7 24641.3 628.356   1
   3   3  -7 24699.5 540.862   6
   3   3  -7 23371.2 634.070   5
  -3   3   7 24556.4 614.129   8
   3   3  -7 24892.3 438.530   1
   3  -3  -7 24203.8 527.223   3
  -3   3   7 24472.9 454.078   7
   3   3  -6 5450.88 299.190   5
   3   3  -6 5795.27 200.181   1
   3  -3  -6 5717.61 298.728   1
  -3   3   6 5788.22 230.939   7
  -3   3   5 684.559 81.5431   7
   3   3  -5 774.604 72.4777   1
   3  -3  -5 784.954 92.3757   3
   3   3  -5 691.911 114.227   5
  -3   3   5 819.322 92.0558   3
   3   3  -4 4101.70 154.543   1
   3   3  -4 3964.41 184.837   3
  -3   3   4 4008.68 190.027   3
  -3   3   4 4303.63 214.735   7
   3   3  -3 17268.5 377.208   3
  -3   3   3 16888.8 377.554   3
   3   3  -3 17110.0 305.896   1
  -3   3   2 4926.15 208.861   3
   3   3  -2 4943.90 202.217   3
   3   3  -2 4635.64 159.486   1
   3   3  -2 5248.97 231.868   2
   3   3  -1 27392.5 511.531   2
   3  -3  -1 26416.1 381.845   4
   3   3  -1 26814.0 482.298   3
   3   3   0 13893.8 352.764   2
   3   3   0 13896.7 413.551   5
  -3  -3   0 13872.0 359.177   3
   3   3   0 14087.0 361.311   3
   3   3   0 14140.4 275.051   8
   3   3   1 91774.8 888.323   2
  -3  -3  -1 90355.3 922.002   2
   3   3   1 91256.2 1014.55   5
  -3  -3  -1 92276.0 973.220   3
   3   3   1 88980.7 774.667   8
   3   3   2 40989.3 572.550   2
  -3  -3  -2 40997.1 638.818   2
  -3   3  -2 40161.0 546.084   4
  -3  -3  -2 41252.5 686.025   3
   3   3   2 39757.0 573.211   8
  -3  -3  -3 2000.16 148.412   2
   3   3   3 1597.17 109.988   1
  -3   3  -3 1889.42 127.038   4
   3   3   3 1856.54 137.347   8
   3   3   3 1531.76 109.925   2
  -3  -3  -4 1484.93 131.934   2
  -3   3  -4 1581.85 123.851   4
  -3   3  -4 1842.46 192.697   2
   3   3   4 934.975 84.8532   1
   3   3   4 1218.79 93.9865   2
  -3   3  -5 3052.94 241.106   2
  -3  -3  -5 2701.99 180.566   2
   3   3   5 2884.25 144.564   2
  -3   3  -5 2993.56 166.139   9
  -3   3  -6 358.208 110.106   2
  -3  -3  -6 395.651 81.3110   2
  -3   3  -6 388.519 58.8487   9
  -3  -3  -7 215.331 67.4213   2
  -3   3  -7 51.4320 76.9922   2
  -3   3  -7 89.8830 36.7826   9
  -3   3  -8 12737.4 520.094   2
  -3  -3  -8 11732.1 417.268   2
  -3  -3  -9 32739.7 718.356   2
  -3   3  -9 31880.8 842.748   2
   3   3   9 32754.5 897.406   6
  -3   3 -10 2787.59 264.725   2
   3   3  10 2702.36 279.135   6
  -3  -3 -10 2610.50 215.273   2
  -3  -3 -11 13591.9 502.586   2
   3   3  11 14237.6 647.663   6
  -3   3 -11 12789.7 568.779   2
   3   3  12 3592.00 346.450   6
  -3   3 -12 3016.36 286.786   2
  -3  -3 -12 3642.88 271.282   2
   3   3  13 1125.15 212.265   6
  -3  -3 -13 951.640 153.208   2
  -3   3 -13 1201.94 193.593   2
   3   3  14 1093.15 208.667   6
  -3  -3 -14 718.057 149.661   2
  -3   3 -14 633.702 159.566   2
   3   3  15 38.4198 103.923   6
   3   3  15 152.322 98.2834   7
  -3  -3 -15 309.038 93.9660   2
  -3   3 -15 141.001 87.7628   2
   3   3  16 190.739 129.975   6
  -3  -3 -16 72.0895 82.6015   2
  -3   3 -16 287.773 117.808   2
   3   3  16 178.965 79.6522   7
   3   3  17 116.684 125.968   6
  -3  -3 -17 118.443 72.1234   2
  -3   3 -17 282.267 109.004   2
   3   3  17 285.756 104.075   7
  -3  -3 -18 582.752 156.109   2
  -3   3 -18 315.382 132.692   2
   3   3  18 429.317 132.472   7
   3   3  19 90.9160 110.323   6
  -3  -3 -19 42.5209 109.408   2
  -3   3 -19 15.1686 102.403   2
  -3  -3 -20 167.518 119.598   2
  -3  -3 -21 109.086 103.826   2
  -3   4  23 234.477 144.040   6
  -3   4  22 149.761 108.196   6
  -3   4  21-204.531 145.506   6
   3   4 -21 28.2637 82.1671   1
  -3   4  20 55.6347 121.446   6
   3  -4 -20 205.898 123.416   1
   3   4 -20-72.7455 108.104   1
   3   4 -19 4887.38 346.892   1
  -3   4  19 5038.23 456.322   6
   3   4 -19 4353.48 364.029   5
   3  -4 -19 4444.90 367.074   1
  -3   4  19 4669.43 404.175   9
  -3   4  18 153.159 136.398   6
   3  -4 -18 6.18778 96.5833   1
  -3   4  18 186.268 106.775   9
   3   4 -18 148.912 95.1024   5
   3   4 -18-48.0482 87.5253   1
   3  -4 -17-188.103 118.634   1
  -3   4  17-1.24971 83.4613   6
   3   4 -17 70.4282 63.1157   1
   3   4 -17 5.61231 73.5579   5
  -3   4  16 2661.04 295.089   6
   3  -4 -16 2069.01 223.477   1
   3   4 -16 2591.91 269.896   5
   3   4 -16 2508.38 229.319   1
  -3   4  15 256.571 110.553   6
   3  -4 -15 262.667 107.871   1
   3   4 -15 88.5238 87.9940   5
   3   4 -15 51.0895 82.4825   1
  -3   4  15 314.910 137.895   8
   3   4 -14 18851.3 691.159   5
   3  -4 -14 19148.3 628.242   1
   3   4 -14 20432.5 578.327   1
  -3   4  14 19122.6 732.737   6
  -3   4  14 19553.4 751.274   8
   3   4 -13-33.5850 88.0730   1
   3   4 -13 58.5870 95.5284   5
   3  -4 -13 122.805 107.082   1
  -3   4  13-3.77080 81.5552   8
   3   4 -12 9947.19 479.748   5
   3  -4 -12 10105.2 439.672   1
   3   4 -12 10930.6 386.463   1
  -3   4  12 10314.4 507.801   8
   3  -4 -11 14149.3 509.218   1
   3   4 -11 14082.5 555.887   5
  -3   4  11 14479.9 308.504   7
   3   4 -11 14465.2 420.593   1
  -3   4  11 13997.2 582.909   8
   3  -4 -10 16487.7 550.470   1
   3   4 -10 16490.1 585.275   5
   3   4 -10 17822.1 435.613   1
  -3   4  10 16759.9 612.099   8
  -3   4  10 17570.6 367.330   7
  -3   4   9 289.168 59.9651   7
   3  -4  -9 406.039 119.706   1
   3   4  -9 248.509 87.5085   5
   3   4  -9 247.411 56.4676   1
  -3   4   9 269.416 80.8227   8
   3  -4  -8 15089.6 514.992   1
  -3   4   8 15291.6 539.868   8
   3   4  -8 14622.3 521.724   5
   3   4  -8 15526.4 358.467   1
  -3   4   8 15772.2 389.518   7
  -3  -4   7 7176.80 273.046   1
   3  -4  -7 7145.78 354.382   1
   3   4  -7 7262.62 361.510   5
   3   4  -7 7510.58 229.562   1
  -3   4   7 7294.42 275.180   7
   3  -4  -6 2499.65 210.441   1
   3   4  -6 2456.22 211.990   5
   3   4  -6 2605.76 125.060   1
  -3   4   6 2534.63 182.769   3
  -3   4   6 2747.27 174.047   7
   3   4  -5 30291.1 700.829   5
   3   4  -5 31132.7 394.816   1
  -3   4   5 30845.5 617.910   3
   3   4  -4 18791.1 277.607   1
   3   4  -4 17617.0 453.794   3
  -3   4   4 18704.6 471.962   3
   3   4  -4 18991.8 548.470   5
   3   4  -3 45902.6 820.421   5
   3   4  -3 44138.4 384.909   1
   3   4  -3 43484.9 701.912   3
  -3   4   3 44105.9 719.212   3
  -3   4   2 13635.9 494.678   2
   3   4  -2 14584.4 453.789   5
   3   4  -2 13295.3 204.237   1
  -3   4   2 13400.8 399.082   3
   3   4  -2 13182.0 386.560   3
   3   4  -1 1030.12 96.5971   2
   3   4  -1 1259.07 137.048   5
   3   4  -1 1209.46 160.426   4
  -3   4   1 1185.71 126.476   3
   3   4  -1 1292.22 128.392   3
  -3   4   1 1279.22 160.317   2
   3   4  -1 1079.99 61.9834   1
   3   4   0 18471.8 383.611   2
  -3   4   0 18802.2 588.341   2
   3   4   0 17940.3 568.697   4
  -3  -4   0 18522.7 473.581   3
   3   4   0 18687.7 479.366   3
   3   4   1 29399.4 462.286   2
   3   4   1 27359.4 705.322   4
   3   4   1 28480.2 611.767   3
  -3   4  -1 30476.4 751.889   2
   3   4   1 29298.1 517.569   8
   3   4   1 28638.1 330.985   1
   3   4   2 6453.52 206.274   2
  -3   4  -2 6435.17 345.656   2
  -3  -4  -2 6246.35 226.307   2
   3   4   2 6596.16 259.883   8
   3   4   2 6608.32 346.958   4
   3   4   2 7060.00 179.043   1
  -3   4  -3 2399.23 224.594   2
   3   4   3 2356.47 168.413   8
  -3  -4  -3 2461.45 149.182   2
  -3   4  -3 2297.54 124.821   4
   3   4   3 2476.08 119.277   1
   3   4   3 2228.91 115.842   2
   3   4   4 314.257 45.2007   2
  -3   4  -4 356.492 58.6916   4
  -3   4  -4 309.638 90.7844   2
  -3  -4  -4 384.521 68.1680   2
   3   4   4 352.017 53.2152   1
   3   4   4 285.345 66.3891   8
  -3   4  -5 12152.2 493.941   2
  -3  -4  -5 12364.0 367.649   2
   3   4   5 12619.6 314.607   1
   3   4   5 12724.8 432.293   8
  -3   4  -6 1996.03 213.991   2
  -3  -4  -6 1841.20 149.987   2
   3   4   6 1935.85 187.683   8
  -3   4  -7 7115.74 393.144   2
  -3  -4  -7 7029.57 300.591   2
  -3   4  -8 26427.4 427.546   9
  -3   4  -8 25670.1 766.282   2
  -3  -4  -8 26041.1 602.736   2
  -3  -4  -9 1009.30 127.988   2
  -3   4  -9 1023.95 168.535   2
  -3   4  -9 1051.78 73.6062   9
  -3  -4 -10 10646.0 422.345   2
  -3   4 -10 11901.6 548.419   2
  -3  -4 -11 5096.43 305.686   2
  -3   4 -11 5952.74 400.527   2
   3   4  11 5215.81 412.619   6
  -3   4 -12 2626.51 287.115   2
   3   4  12 2604.22 297.295   6
  -3  -4 -12 2370.43 215.961   2
   3   4  13 77.2539 96.3238   6
  -3  -4 -13 77.9232 75.9138   2
  -3   4 -13 116.013 89.2420   2
   3   4  14 899.218 211.448   6
  -3  -4 -14 947.347 147.131   2
  -3   4 -14 937.694 172.361   2
  -3  -4 -15 75.5723 74.5085   2
  -3   4 -15 227.467 116.337   2
   3   4  15-8.41213 108.961   6
   3   4  16 12.2690 103.478   6
  -3  -4 -16-36.0880 71.7007   2
  -3   4 -16-20.7427 110.218   2
   3   4  17-160.705 137.273   6
  -3  -4 -17-0.41901 93.3847   2
  -3   4 -17-38.0231 136.021   2
   3   4  17 25.1937 75.4502   7
   3   4  18 70.2581 113.884   6
  -3  -4 -18 105.090 77.4429   2
  -3   4 -18 126.709 93.7737   2
  -3  -4 -19 43.0818 76.8646   2
  -3   5  22-45.4028 131.307   6
  -3   5  21 45.3232 113.179   6
  -3   5  20 303.702 149.204   6
   3  -5 -20-85.1158 99.4646   1
  -3   5  20 209.083 126.967   9
   3  -5 -19 158.326 85.3775   1
   3   5 -19 141.033 91.1600   5
   3  -5 -18 1568.41 216.123   1
   3   5 -18 1390.47 208.846   5
   3   5 -18 1049.19 161.154   1
  -3   5  18 1487.03 246.393   6
   3   5 -17 1013.23 155.549   1
  -3   5  17 1052.51 212.828   6
   3   5 -17 1071.49 189.389   5
   3  -5 -17 1113.92 178.687   1
  -3   5  16 1002.58 197.400   6
   3   5 -16 1122.82 181.112   5
   3   5 -16 935.247 149.818   1
   3  -5 -16 1042.16 171.065   1
  -3   5  16 1143.78 224.699   8
   3   5 -15 2218.00 212.962   1
   3   5 -15 1999.97 233.867   5
   3  -5 -15 2180.56 240.084   1
  -3   5  15 1940.26 276.600   8
  -3   5  14 7023.31 474.197   8
   3   5 -14 7616.12 439.286   5
   3  -5 -14 7112.44 401.231   1
   3   5 -14 7453.07 353.148   1
  -3   5  13 4643.65 376.611   8
   3   5 -13 4947.78 352.236   5
   3  -5 -13 5167.26 339.073   1
   3   5 -13 5482.49 289.826   1
   3  -5 -12 3729.07 286.800   1
   3   5 -12 3649.34 294.424   5
  -3   5  12 3657.88 320.708   8
   3   5 -12 3853.71 230.239   1
   3  -5 -11 15338.3 556.357   1
   3   5 -11 15102.0 580.162   5
   3   5 -11 16486.1 450.519   1
  -3   5  11 15238.0 629.792   8
   3  -5 -10 8635.39 414.236   1
   3   5 -10 7912.15 415.861   5
   3   5 -10 8263.99 301.907   1
  -3   5  10 8304.44 454.169   8
   3  -5  -9 6623.62 362.622   1
   3   5  -9 6583.43 369.659   5
  -3   5   9 6728.63 395.996   8
   3   5  -9 7087.76 259.548   1
   3  -5  -8 3647.05 271.802   1
   3   5  -8 3800.28 276.283   5
   3   5  -8 3921.90 180.267   1
   3   5  -7 102.564 62.8377   5
   3   5  -7 208.089 41.0330   1
  -3   5   7 55.0230 53.4606   3
  -3  -5   7 133.015 43.0034   1
   3  -5  -7 94.7220 55.1074   1
   3  -5  -6 5193.91 319.905   1
   3   5  -6 4901.13 294.898   5
   3   5  -6 5600.08 179.487   1
  -3   5   6 5111.79 286.986   3
   3   5  -5 111.770 24.7721   1
   3   5  -5 116.624 58.1091   5
   3   5  -5 199.000 77.2514   3
  -3   5   5 14.3849 49.0010   3
   3   5  -4 1522.98 164.184   5
   3   5  -4 1615.72 155.167   3
  -3   5   4 1359.84 142.738   3
   3   5  -4 1564.15 70.9767   1
   3   5  -3 11403.4 428.370   5
   3   5  -3 10922.5 394.996   3
  -3   5   3 10766.8 397.558   3
   3   5  -2 2306.16 144.141   2
  -3   5   2 2351.06 220.413   2
   3   5  -2 2221.33 188.443   5
  -3   5   2 2168.23 186.274   3
   3   5  -2 2180.66 180.287   3
   3   5  -1 930.595 86.4248   2
   3   5  -1 1073.95 161.892   4
   3   5  -1 754.365 107.308   3
  -3   5   1 849.131 132.181   2
  -3   5   1 960.143 128.358   3
   3   5   0 5510.90 191.296   2
  -3   5   0 5974.46 347.180   2
   3   5   0 5444.07 333.724   4
   3   5   0 5542.66 294.404   3
   3   5   1 1529.82 90.7962   2
  -3   5  -1 1609.69 184.236   2
   3   5   1 1501.90 55.3641   1
   3   5   1 1620.66 181.763   4
   3   5   1 1617.81 163.171   3
  -3   5  -2 1810.17 199.481   2
   3   5   2 1787.24 78.2749   1
   3   5   2 1744.90 152.506   8
   3   5   2 1613.21 187.569   4
   3   5   2 1851.76 90.5944   2
   3   5   2 2066.95 191.746   3
  -3  -5  -3 3456.62 153.257   2
   3   5   3 4045.35 137.066   1
   3   5   3 3668.22 228.594   8
  -3   5  -3 3790.51 286.088   2
  -3   5  -4 4284.23 308.952   2
  -3  -5  -4 4384.16 185.354   2
  -3   5  -4 4316.62 168.965   4
   3   5   4 5015.55 280.922   8
  -3  -5  -5 1320.40 110.252   2
   3   5   5 1449.56 104.760   1
   3   5   5 1435.12 155.315   8
  -3   5  -5 1346.60 180.222   2
  -3   5  -6 7718.10 425.189   2
  -3  -5  -6 7688.96 284.302   2
   3   5   6 7817.72 384.802   8
  -3   5  -7 2808.92 257.761   2
  -3  -5  -7 2628.34 175.611   2
   3   5   7 2248.73 219.301   8
  -3   5  -8 2208.69 245.523   2
  -3  -5  -8 2303.16 172.426   2
   3   5   8 2267.67 234.394   8
  -3  -5  -9 3379.47 217.345   2
  -3   5  -9 3717.67 314.983   2
  -3  -5 -10 15861.7 495.162   2
  -3   5 -10 16228.6 659.389   2
  -3  -5 -11 6681.85 336.267   2
  -3   5 -11 6915.01 442.778   2
  -3  -5 -12 294.282 93.3378   2
  -3   5 -12 386.439 132.958   2
   3   5  13 899.034 185.142   6
  -3  -5 -13 762.429 127.112   2
  -3   5 -13 572.253 138.137   2
   3   5  14 62.9628 109.753   6
  -3  -5 -14 98.3191 68.0625   2
  -3   5 -14 42.2438 117.127   2
  -3  -5 -15 516.178 121.319   2
  -3   5 -15 686.823 184.251   2
   3   5  16-106.492 149.257   6
  -3  -5 -16 4.86595 62.6663   2
  -3   5 -16 115.004 103.356   2
   3   5  17 402.404 165.807   6
  -3   5 -17-24.4877 86.4224   2
   3   5  18-66.8980 129.152   6
  -3   5 -18 288.739 154.214   2
  -3   6  21 553.594 188.737   6
  -3   6  20-128.647 179.352   6
   3  -6 -19 1359.15 224.424   1
  -3   6  19 1570.68 270.565   6
   3  -6 -18 147.389 116.322   1
  -3   6  18 211.335 118.397   6
   3   6 -18-21.5136 98.5771   5
  -3   6  17 171.017 115.466   6
   3  -6 -17 57.7980 100.908   1
   3   6 -17 180.128 109.517   5
  -3   6  17 213.704 143.047   8
   3  -6 -16 297.427 111.280   1
   3   6 -16 291.937 95.3907   5
  -3   6  16 241.619 133.401   8
  -3   6  15 677.875 163.044   8
   3   6 -15 575.010 137.581   5
   3  -6 -15 423.918 112.155   1
   3   6 -14 739.018 155.948   5
  -3   6  14 1302.27 241.633   8
   3  -6 -14 1105.69 176.436   1
   3  -6 -13 22871.8 717.707   1
   3   6 -13 23371.2 765.311   5
  -3   6  13 23003.8 866.208   8
   3   6 -12 308.204 134.472   5
   3  -6 -12 249.831 97.7974   1
  -3   6  12 233.172 108.048   8
   3  -6 -11 4233.02 309.755   1
   3   6 -11 4599.56 331.645   5
  -3   6  11 4564.44 363.401   8
   3  -6 -10 1504.78 197.783   1
   3   6 -10 1456.78 192.272   5
  -3   6  10 1824.75 238.271   8
   3  -6  -9 67363.8 1181.53   1
   3   6  -9 66927.9 1195.80   5
   3  -6  -8 1767.07 201.938   1
  -3  -6   8 1899.92 138.066   1
   3   6  -8 1974.99 216.096   5
  -3  -6   7 6903.75 241.517   1
   3  -6  -7 7129.83 385.433   1
   3   6  -7 6821.70 366.038   5
  -3   6   7 6879.72 368.984   3
   3  -6  -6 3509.83 273.377   1
   3   6  -6 3736.68 273.591   5
  -3   6   6 3616.64 265.291   3
   3   6  -5 1653.22 175.009   5
   3   6  -5 1758.39 190.310   3
  -3   6   5 1569.36 180.469   3
   3   6  -4 1374.25 164.841   3
  -3   6   4 1083.14 149.805   3
  -3   6   3-34.3373 75.4403   3
   3   6  -3 28.3080 53.8819   3
   3   6  -2 393.617 57.3449   2
   3   6  -2 684.701 130.353   3
   3   6  -2 776.012 141.409   4
  -3   6   2 698.331 123.095   3
  -3   6   2 664.535 136.511   2
   3   6  -1 2206.04 117.352   2
  -3   6   1 2282.23 227.840   2
   3   6  -1 2330.67 231.680   4
  -3   6   1 2292.26 218.167   3
   3   6  -1 2115.92 202.349   3
   3   6   0 5498.34 156.314   2
  -3   6   0 5626.30 351.933   2
   3   6   0 5172.53 341.492   4
  -3   6   0 5439.55 330.320   3
   3   6   0 5753.04 329.438   3
  -3   6  -1 2503.59 246.007   2
   3   6   1 2452.48 237.591   4
   3   6   1 2232.67 209.004   3
   3   6   1 2177.31 75.7049   2
  -3   6  -2 9299.50 456.835   2
   3   6   2 9917.59 467.947   4
   3   6   2 10202.1 447.226   3
  -3   6  -3 10760.7 491.672   2
   3   6   3 10614.9 211.377   1
   3   6   3 11827.6 444.492   8
   3   6   3 11244.2 487.192   3
   3   6   4 64.1215 28.5702   1
  -3   6  -4 85.0337 72.7901   2
   3   6   4-7.72835 56.2250   8
  -3  -6  -5 3445.38 148.699   2
   3   6   5 3463.16 158.020   1
   3   6   5 3648.91 270.399   8
  -3   6  -5 3806.23 304.935   2
  -3   6  -6 13627.9 572.584   2
  -3  -6  -6 12869.0 324.670   2
   3   6   6 14248.7 545.601   8
   3   6   7 149.265 84.4509   8
  -3   6  -7 100.343 83.9456   2
  -3  -6  -7-24.8516 46.0215   2
  -3   6  -8 7039.91 435.558   2
  -3  -6  -8 6904.42 276.940   2
   3   6   8 7409.94 419.530   8
  -3   6  -9 15122.0 646.959   2
  -3  -6  -9 14039.4 422.702   2
   3   6   9 15250.8 626.151   8
  -3  -6 -10 39.8745 47.1365   2
  -3   6 -10-101.071 134.492   2
   3   6  10 124.239 86.8479   8
  -3  -6 -11 685.807 116.457   2
  -3   6 -11 532.880 172.914   2
  -3  -6 -12 74.9178 56.2511   2
  -3   6 -12-41.2987 92.1250   2
  -3   6 -13 1439.38 234.088   2
  -3   6 -14 843.363 184.091   2
   3   6  15 116.481 111.519   6
  -3   6 -15 14.8392 131.681   2
  -3   6 -16 19.9823 117.091   2
   3   6  16 47.4266 113.382   6
   3   6  17 248.978 189.104   6
  -3   6 -17 86.8104 105.580   2
  -3   7  20-328.242 196.780   6
  -3   7  19-40.5701 129.474   6
   3  -7 -18 1010.86 195.376   1
  -3   7  18 1251.60 260.249   8
   3   7 -18 1118.32 191.656   5
   3   7 -17 0.10987 87.5387   5
   3  -7 -17-12.8902 99.0519   1
  -3   7  17-6.28061 87.4473   8
   3   7 -16 3296.20 305.990   5
   3  -7 -16 3349.43 306.533   1
  -3   7  16 3099.08 359.384   8
   3   7 -15 7998.15 470.087   5
   3  -7 -15 7798.94 450.891   1
  -3   7  15 7577.26 549.606   8
  -3   7  14 1252.63 227.685   8
   3   7 -14 1437.15 202.284   5
   3  -7 -14 1728.92 226.607   1
   3  -7 -13 10822.9 513.300   1
   3   7 -13 11514.5 544.459   5
  -3   7  13 11621.7 641.142   8
   3  -7 -12 6610.92 395.082   1
   3   7 -12 7287.51 427.484   5
  -3   7  12 7721.45 509.073   8
   3  -7 -11 1053.68 176.635   1
   3   7 -11 1103.37 174.484   5
  -3   7  11 1066.46 199.534   8
   3  -7 -10 666.900 144.627   1
   3   7 -10 792.495 148.629   5
  -3   7  10 607.625 161.077   8
   3   7  -9 15202.0 587.833   5
   3  -7  -9 16601.0 610.456   1
   3  -7  -8 46287.6 1016.67   1
  -3   7   8 41959.3 1006.67   3
  -3   7   7 1383.65 201.119   3
   3  -7  -7 1512.60 196.398   1
   3  -7  -6 633.958 132.577   1
   3   7  -6 876.224 151.839   3
  -3   7   6 608.172 129.450   3
   3   7  -5 9449.20 454.799   3
  -3   7   5 9485.50 458.553   3
   3   7  -4 4396.51 314.019   3
  -3   7   4 4529.04 323.839   3
   3   7  -3 2753.99 269.171   4
   3   7  -3 2530.33 227.084   3
  -3   7   3 2609.89 247.419   3
   3   7  -2 964.776 80.9584   2
   3   7  -2 1014.16 154.835   4
   3   7  -2 754.851 151.757   3
  -3   7   2 1010.12 162.968   3
  -3   7   2 1006.16 158.688   2
   3   7  -1 1022.69 165.172   3
   3   7  -1 778.862 57.8748   2
  -3   7   1 700.574 133.071   3
   3   7  -1 944.492 162.815   4
  -3   7   1 755.741 137.473   2
  -3   7   0 3429.38 283.503   2
   3   7   0 3160.80 285.528   4
  -3   7   0 2788.94 258.301   3
   3   7   0 2956.50 261.093   3
  -3   7  -1 2606.97 259.323   2
   3   7   1 1987.41 226.246   4
   3   7   1 2339.08 238.771   3
  -3   7  -2 70.4462 97.7829   2
   3   7   2 58.5124 79.7285   4
   3   7   2 139.921 99.8744   3
  -3   7  -3 2208.18 239.755   2
   3   7   3 2657.20 267.031   3
  -3   7  -4-93.8863 119.415   2
   3   7   4-22.9070 89.1727   8
  -3   7  -5 687.656 150.884   2
   3   7   5 691.649 132.516   8
  -3   7  -6 7032.81 436.529   2
   3   7   6 7146.68 413.851   8
  -3   7  -7 3542.91 319.238   2
   3   7   7 3829.93 314.882   8
  -3   7  -8 276.211 88.9762   2
   3   7   8 420.211 135.162   8
   3   7   9-91.9886 101.942   8
  -3   7  -9 14.3200 109.293   2
  -3   7 -10 11106.4 594.784   2
   3   7  10 12314.1 616.240   8
  -3   7 -11 718.198 151.081   2
   3   7  11 721.534 161.848   8
  -3   7 -12 67.1847 106.452   2
  -3   7 -13 1591.75 250.938   2
  -3   7 -14-248.799 159.535   2
  -3   7 -15 249.892 158.812   2
   3   7  16 11.2720 128.454   6
  -3   7 -16 154.043 110.341   2
   3  -8 -17 27.4917 105.250   1
  -3   8  17 171.187 161.319   8
   3  -8 -16 6792.25 438.217   1
  -3   8  16 6754.31 554.292   8
   3  -8 -15 55.9473 89.4872   1
  -3   8  15-226.075 152.103   8
   3  -8 -14 109.266 93.3607   1
  -3   8  14 168.483 108.257   8
  -3   8  13 1853.10 274.014   8
   3  -8 -13 1499.29 207.637   1
   3  -8 -12 1031.26 167.110   1
  -3   8  12 1175.77 221.127   8
  -3   8  11 93.4600 101.724   8
   3  -8 -11-216.307 136.379   1
   3  -8 -10 3858.01 312.601   1
   3  -8  -9 1321.33 185.273   1
   3  -8  -8 298.299 115.394   1
  -3   8   8 234.570 113.116   3
   3  -8  -7 5741.29 378.079   1
   3   8  -7 5732.13 398.160   3
  -3   8   7 5622.29 392.176   3
   3   8  -6 92.1916 71.9403   3
  -3   8   6 127.556 95.2314   3
   3  -8  -6-137.703 100.071   1
   3   8  -5 2317.41 246.156   3
  -3   8   5 1991.59 237.438   3
   3  -8  -5 2306.31 244.302   1
   3   8  -4 5924.09 384.063   3
  -3   8   4 5651.19 386.259   3
   3   8  -3 337.338 129.170   4
   3   8  -3 183.867 76.8419   3
  -3   8   3 365.309 127.368   3
  -3   8   2 5158.84 353.090   2
   3   8  -2 4505.30 350.757   4
  -3   8   2 4546.15 353.948   3
   3   8  -2 5210.42 357.794   3
  -3   8   1 3013.74 276.002   2
   3   8  -1 2476.91 270.490   4
  -3   8   1 2713.34 273.701   3
   3   8  -1 2722.92 262.435   3
  -3   8   0 389.179 130.040   3
   3   8   0 720.822 150.557   4
   3   8   0 554.070 126.332   3
  -3   8   0 778.938 155.153   2
  -3   8  -1 1021.69 171.001   2
   3   8   1 882.463 160.615   3
   3   8   1 751.276 153.712   4
  -3   8  -1 1102.90 192.364   3
  -3   8  -2 10604.6 526.923   2
   3   8   2 10928.6 548.149   4
   3   8   2 10640.2 538.867   3
  -3   8  -3 20153.9 734.004   2
   3   8   3 18907.7 723.778   3
  -3   8  -4 22308.9 777.001   2
   3   8   4 24308.3 831.478   3
   3   8   4 23928.4 759.824   8
  -3   8  -5 1165.71 202.387   2
   3   8   5 1253.72 205.795   8
  -3   8  -6 30170.0 942.618   2
   3   8   6 30126.3 911.090   8
  -3   8  -7 4073.30 351.574   2
   3   8   7 4284.17 351.900   8
  -3   8  -8 1551.68 221.460   2
   3   8   8 1896.95 249.221   8
  -3   8  -9 672.511 176.584   2
   3   8   9 550.536 151.864   8
  -3   8 -10 708.608 185.036   2
   3   8  10 734.463 170.336   8
  -3   8 -11 67.5658 113.821   2
   3   8  11-531.904 163.524   8
  -3   8 -12 213.719 115.024   2
   3   8  12 544.242 168.058   8
  -3   8 -13 40.8059 95.6418   2
  -3   8 -14 92.5047 78.1975   2
  -3   8 -15-118.318 172.637   2
   3  -9 -17 424.261 145.642   1
   3  -9 -16 1483.45 215.799   1
  -3   9  16 1928.02 314.686   8
   3  -9 -15 756.506 168.808   1
  -3   9  15 763.101 218.366   8
   3  -9 -14 5815.41 404.495   1
  -3   9  14 5986.48 517.642   8
   3  -9 -13 989.542 189.388   1
  -3   9  13 907.429 217.053   8
   3  -9 -12 2601.86 269.314   1
  -3   9  12 2547.11 326.377   8
   3  -9 -11 997.711 191.076   1
  -3   9  11 854.785 186.689   8
   3  -9 -10 79.3580 83.1676   1
   3  -9  -9 708.441 142.352   1
   3   9  -9 758.573 157.702   3
  -3   9   9 509.280 146.905   3
   3  -9  -8 1014.46 177.621   1
   3   9  -8 1186.64 198.425   3
  -3   9   8 1068.30 191.044   3
   3  -9  -7 2715.54 271.279   1
   3   9  -7 2351.15 273.713   3
  -3   9   7 2500.83 290.251   3
   3  -9  -6 435.454 127.480   1
  -3   9   6 585.346 164.702   3
   3   9  -6 219.093 102.163   3
   3   9  -5 303.206 103.299   3
  -3   9   5 266.577 144.547   3
   3  -9  -5 462.102 136.561   1
   3   9  -4 2228.80 265.826   4
   3   9  -4 2543.65 272.318   3
  -3   9   4 2207.37 260.128   3
  -3   9   3 33.8588 85.5918   3
   3   9  -3 181.641 81.2341   4
   3   9  -3 238.351 113.987   3
   3   9  -2 51.1834 80.8797   4
  -3   9   2 303.343 94.8378   3
   3   9  -2 387.392 129.650   3
  -3   9   1-35.0621 130.723   3
  -3   9   1 48.5139 73.2431   2
   3   9  -1-77.8964 93.5103   4
   3   9  -1-82.1674 107.851   3
  -3   9   0 745.048 161.245   3
   3   9   0 771.417 173.070   4
   3   9   0 789.872 167.363   3
  -3   9   0 713.008 150.831   2
  -3   9  -1 3592.00 320.491   2
   3   9   1 3048.88 298.669   4
  -3   9  -1 3531.46 347.643   3
   3   9   1 3731.84 336.579   3
  -3   9  -2 1689.24 250.459   3
  -3   9  -2 1766.35 232.120   2
   3   9   2 2038.17 254.394   3
  -3   9  -3 209.348 131.586   2
   3   9   3-93.1350 113.093   3
   3   9   4 389.966 155.896   3
  -3   9  -4 282.091 105.593   2
  -3   9  -5 1878.42 240.120   2
   3   9   5 1360.01 204.556   8
  -3   9  -6 319.787 132.541   2
   3   9   6 195.987 105.447   8
  -3   9  -7 957.636 201.313   2
   3   9   7 1233.29 213.940   8
  -3   9  -8 1120.69 206.038   2
   3   9   8 1259.59 215.952   8
   3   9   9 363.079 135.586   8
  -3   9  -9 286.251 134.172   2
  -3   9 -10 270.288 129.572   2
   3   9  10 174.191 126.827   8
  -3   9 -11 350.034 157.057   2
   3   9  11 277.536 141.065   8
  -3   9 -12 914.467 208.749   2
   3   9  12 889.531 196.493   8
  -3   9 -13 945.410 213.954   2
   3   9  13 919.447 224.368   8
  -3   9 -14 534.707 193.002   2
   3 -10 -15 322.420 101.164   1
   3 -10 -14 118.780 80.0670   1
  -3  10  14 106.500 99.6289   8
   3 -10 -13 273.810 118.115   1
  -3  10  13 408.598 183.353   8
   3 -10 -12 686.343 138.551   1
  -3  10  12 296.829 142.447   8
   3 -10 -11 2363.35 259.426   1
  -3  10  11 2421.58 322.049   8
   3 -10 -10 398.053 128.304   1
   3  10 -10 514.186 170.200   3
   3 -10  -9-131.366 110.563   1
   3  10  -9 74.9895 129.575   3
  -3  10   9 145.905 129.436   3
   3 -10  -8 1880.28 240.094   1
  -3  10   8 2021.74 279.946   3
   3  10  -8 1844.47 256.219   3
   3 -10  -7 263.512 109.660   1
  -3  10   7 124.476 130.040   3
   3  10  -7 330.557 141.513   3
  -3  10   6 730.677 180.410   3
   3 -10  -6 648.211 133.079   1
   3  10  -6 627.980 151.302   3
   3  10  -5 91.9663 108.730   4
   3  10  -5-65.6978 102.504   3
  -3  10   5-45.9715 85.3976   3
   3 -10  -5 226.498 106.810   1
   3  10  -4 1298.57 216.245   4
   3  10  -4 1854.06 252.441   3
  -3  10   4 1429.53 232.388   3
   3 -10  -4 1595.88 216.583   1
   3  10  -3 621.269 153.863   3
   3  10  -3 792.387 175.470   4
  -3  10   3 794.371 180.857   3
   3  10  -2 802.905 162.159   4
  -3  10   2 438.713 149.314   3
   3  10  -2 630.247 179.096   3
   3  10  -1 1987.56 262.755   4
   3  10  -1 1860.83 258.977   3
  -3  10   1 1523.53 242.017   3
  -3  10   1 1801.62 233.861   2
  -3  10   0 1994.85 253.840   2
  -3  10   0 2369.96 299.964   3
   3  10   0 2088.39 252.696   4
   3  10   0 2265.30 280.048   3
  -3  10  -1 602.730 149.312   2
   3  10   1 640.448 172.786   3
  -3  10  -1 583.963 162.210   3
  -3  10  -2 5222.21 408.167   2
  -3  10  -2 4780.94 418.984   3
   3  10   2 5057.67 428.977   3
  -3  10  -3 1729.28 264.278   3
  -3  10  -3 1593.75 235.388   2
   3  10   3 1315.15 233.083   3
  -3  10  -4 4032.99 363.599   2
   3  10   4 4764.28 415.495   3
  -3  10  -5 1009.12 200.379   2
   3  10   5 1399.60 227.076   8
  -3  10  -6 79.7195 107.932   2
   3  10   6 122.566 100.494   8
  -3  10  -7 45.0571 109.220   2
   3  10   7 354.656 144.705   8
  -3  10  -8 178.822 108.561   2
   3  10   8 109.930 108.023   8
   3  10   9 5.49189 131.559   8
  -3  10  -9 316.335 149.126   2
   3  10  10 38.4159 116.730   8
  -3  10 -10 195.171 133.001   2
  -3  10 -11 313.204 120.172   2
   3  10  11 427.562 143.911   8
  -3  10 -12 14.6896 129.396   2
   3  10  12-16.1261 129.591   8
  -3  10 -13 19.4200 114.034   2
   3  10  13 25.9013 131.429   8
   3  10  14-167.972 127.840   8
   3 -11 -14 266.434 132.046   1
   3 -11 -13 82.3665 81.6182   1
   3 -11 -12 182.887 122.437   1
   3  11 -12-61.3827 125.593   3
  -3  11  12 196.918 147.257   8
   3 -11 -11 57.1638 89.6467   1
   3  11 -11 117.972 133.999   3
  -3  11  11-62.4214 108.510   8
   3 -11 -10 9.69173 81.7378   1
   3  11 -10 61.0345 102.220   3
   3 -11  -9 48.5193 80.8917   1
   3  11  -9-161.515 98.3805   3
  -3  11   9 154.443 141.592   3
   3 -11  -8 1419.93 209.055   1
   3  11  -8 1117.73 223.035   3
  -3  11   8 1332.06 241.686   3
   3 -11  -7 4603.60 366.893   1
   3  11  -7 3924.78 382.046   4
   3  11  -7 3995.27 402.424   3
  -3  11   7 4919.44 443.269   3
   3  11  -6-10.4813 144.832   4
  -3  11   6-21.6370 107.060   3
   3  11  -6-17.3332 109.812   3
   3 -11  -6-38.1097 102.124   1
   3 -11  -5 2827.07 296.045   1
   3  11  -5 2458.79 311.704   4
   3  11  -5 2494.37 310.252   3
  -3  11   5 2327.96 304.326   3
   3  11  -4 123.914 129.799   4
   3  11  -4 166.999 119.399   3
   3 -11  -4 25.5453 80.2877   1
  -3  11   4 169.138 110.393   3
   3  11  -3 2156.67 272.301   4
   3  11  -3 2075.04 280.205   3
  -3  11   3 2188.32 295.677   3
   3  11  -2 1464.24 239.866   4
  -3  11   2 1830.33 282.251   3
   3  11  -2 1476.01 240.471   3
   3  11  -1 2533.64 304.104   4
  -3  11   1 2145.11 294.627   3
   3  11  -1 2318.93 301.863   3
  -3  11   0 3361.09 321.125   2
   3  11   0 3247.20 339.229   4
  -3  11   0 3381.47 379.540   3
   3  11   0 2958.81 342.425   3
  -3  11  -1 235.676 154.290   3
   3  11   1 117.925 129.579   3
  -3  11  -1 20.9913 102.298   2
  -3  11  -2-221.005 161.471   3
   3  11   2-22.3170 120.417   3
  -3  11  -2-114.887 122.499   2
  -3  11  -3-0.47914 128.614   3
  -3  11  -3-78.2948 80.1722   2
   3  11   3 31.3123 107.513   3
  -3  11  -4 4084.99 375.854   2
   3  11   4 4610.16 440.058   3
  -3  11  -4 3875.12 417.179   3
  -3  11  -5-40.3131 129.275   3
   3  11   5 3.73407 119.577   8
   3  11   5 151.750 114.622   3
  -3  11  -5 60.9951 106.919   2
   3  11   6-81.7350 120.564   8
  -3  11  -6-1.54921 78.2336   2
   3  11   7 33.1719 79.4250   8
  -3  11  -7-235.940 130.863   2
  -3  11  -8 173.959 116.173   2
   3  11   8-168.082 104.729   8
  -3  11  -9 361.187 120.451   2
   3  11   9 133.745 119.812   8
  -3  11 -10 126.636 125.826   2
   3  11  10-162.385 109.073   8
  -3  11 -11 78.1506 137.345   2
   3  11  11-111.677 127.304   8
  -3  11 -12 76.0048 127.155   2
   3  11  12 257.837 133.907   8
   3 -12 -13 654.153 167.018   1
   3 -12 -12 181.415 115.655   1
   3 -12 -11 29.8604 79.3498   1
   3  12 -11-143.922 149.039   3
   3 -12 -10 1050.20 194.000   1
   3  12 -10 1056.13 226.602   3
   3  12  -9-195.071 119.717   3
  -3  12   9-262.063 170.846   3
   3 -12  -8 477.577 149.660   1
   3  12  -8 570.058 170.971   4
   3  12  -8 482.373 164.727   3
  -3  12   8 1054.34 249.292   3
   3 -12  -7 614.319 146.365   1
   3  12  -7 612.584 187.573   4
  -3  12   7 243.977 134.492   3
   3 -12  -6 210.561 119.599   1
  -3  12   6 111.189 89.3183   3
   3  12  -6-26.6246 120.279   4
   3  12  -6-62.0277 121.538   3
  -3  12   5 80.4751 131.314   3
   3  12  -5-246.360 125.369   4
   3 -12  -5 0.24097 113.654   1
   3  12  -5-66.5878 143.708   3
   3  12  -4 383.107 156.853   4
   3  12  -4 209.481 146.196   3
  -3  12   4 677.097 196.058   3
   3 -12  -4 355.261 139.087   1
   3  12  -3 67.5415 97.0976   4
   3  12  -3-17.1673 119.012   3
   3 -12  -3 110.832 80.5452   1
  -3  12   3 29.7914 136.102   3
   3  12  -2 3054.12 328.428   4
  -3  12   2 3127.37 376.036   3
   3  12  -2 2679.85 340.310   3
   3  12  -1 938.024 202.082   4
  -3  12   1 991.397 235.754   3
   3  12  -1 753.720 182.157   3
  -3  12   0 74.0475 137.229   3
   3  12   0 198.237 135.042   3
  -3  12  -1 526.764 202.193   3
   3  12   1 623.406 200.271   3
  -3  12  -2 690.830 213.058   3
   3  12   2 658.037 193.275   3
  -3  12  -3 645.326 194.436   3
   3  12   3 520.211 167.421   3
   3  12   4 773.132 191.276   3
  -3  12  -4 699.959 202.943   3
   3  12   5 112.554 115.200   8
   3  12   5-126.688 135.669   3
  -3  12  -6 365.434 143.545   3
   3  12   6-23.1909 116.594   8
   3  12   7 301.641 145.347   8
   3  12   8 134.532 130.735   8
   3  12   9-142.940 139.255   8
   3  12  10 51.1380 124.495   8
   3  13  -7 408.487 180.747   3
  -3  13   7 838.581 227.441   3
  -3  13   6-76.0186 103.896   3
   3  13  -6-34.0427 129.758   3
  -3  13   5 356.235 166.624   3
   3  13  -5-2.33131 127.794   3
   3  13  -4 311.763 117.858   4
   3  13  -4 147.469 120.935   3
  -3  13   4 98.7375 153.432   3
   3  13  -3 29.5309 84.5257   4
   3  13  -3 117.447 138.663   3
  -3  13   3-162.562 133.853   3
   3  13  -2 133.880 119.167   3
   3  13  -2-43.1959 103.415   4
  -3  13   2-37.5786 145.102   3
  -3  13   1 1058.10 242.414   3
   3  13  -1 886.716 228.262   3
  -3  13   0 3454.96 421.492   3
   3  13   0 4195.01 448.768   3
  -3  13  -1 1005.95 229.096   3
   3  13   1 974.934 247.854   3
  -3  13  -2 1100.12 269.313   3
   3  13   2 439.955 175.536   3
  -3  13  -3 1061.84 244.416   3
   3  13   3 784.562 229.155   3
   3  13   5-60.1110 109.449   8
   3  13   6 8.55925 117.950   8
   3  13   7-112.593 149.896   8
   4   0 -21-136.118 112.955   1
   4   0 -20 10.3190 94.2307   1
   4   0 -19-25.5608 64.1917   1
   4   0 -18 1412.13 193.701   1
   4   0 -17 98.4414 88.2399   1
  -4   0  17 41.7563 67.2635   9
   4   0 -16 2227.98 226.273   1
  -4   0  16 2222.32 268.863   9
  -4   0  15 22.1083 72.3053   9
   4   0 -15-174.964 111.666   1
   4   0 -14 14200.1 513.334   1
  -4   0  14 14121.3 627.464   9
  -4   0  13-88.1274 111.735   9
   4   0 -13 110.648 89.8474   1
   4   0 -12 1061.91 141.147   1
  -4   0  12 888.834 165.854   9
   4   0 -11 1.72520 66.9885   1
  -4   0  11-77.8721 87.1006   9
  -4   0  10 965.696 152.317   9
   4   0 -10 956.930 132.663   1
   4   0 -10 806.114 63.2988   7
   4   0  -9 18.7559 21.4914   7
   4   0  -9 22.7439 58.4258   1
  -4   0   9-69.7335 79.7789   9
   4   0  -8-23.9845 54.1662   1
  -4   0   8-79.6471 66.3165   9
   4   0  -8 18.6881 18.3201   3
   4   0  -8 4.16568 23.6674   7
   4   0  -7 78.6152 67.8090   1
  -4   0   7 42.8720 57.6258   9
   4   0  -7 15.6747 18.7333   3
   4   0  -7-36.2560 39.2615   7
   4   0  -6 29588.4 647.795   1
  -4   0   6 30537.0 790.352   9
   4   0  -6 29805.2 557.332   7
  -4   0   5 15.8223 58.2397   9
   4   0  -5 25.1950 50.0038   1
  -4   0   4 1713.83 183.452   9
  -4   0   4 1786.49 83.7167   8
  -4   0   3 6.37678 11.4789   8
  -4   0   3 13.9739 55.4753   9
  -4   0   2 57.7168 52.6566   9
   4   0  -1 30.1058 49.7522   4
  -4   0   1-23.1175 59.2675   2
  -4   0   1-37.9120 51.7513   9
  -4   0   0 4479.96 293.690   2
   4   0   0 4663.64 261.628   4
   4   0   1 88.2397 67.3525   4
  -4   0  -1-16.0244 66.9922   2
   4   0   2-37.9344 33.0213   5
  -4   0  -2 51.3330 59.0812   2
   4   0   3-22.1673 37.3281   6
   4   0   3-28.2652 38.8753   5
  -4   0  -3-46.6147 67.3564   2
   4   0   3-74.1215 83.1751   7
   4   0   4 24950.8 601.683   6
   4   0   4 23668.8 466.259   5
  -4   0  -4 23049.3 673.873   2
   4   0   5-7.52638 54.6786   6
   4   0   5-2.96194 37.1796   5
  -4   0  -5-22.5695 83.9396   2
   4   0   5-185.282 104.519   7
   4   0   6 2063.25 201.946   6
  -4   0  -6 1939.98 204.827   2
   4   0   6 1967.83 152.875   9
   4   0   6 2074.58 219.320   7
   4   0   7-111.338 98.3378   6
  -4   0  -7-60.8566 93.9287   2
   4   0   7 28.0412 71.7483   7
  -4   0  -8 24668.2 756.043   2
   4   0   8 26289.0 790.081   7
   4   0   9 128.098 76.3662   6
  -4   0  -9 36.5550 100.661   2
   4   0   9-90.4078 107.508   7
  -4   0 -10 7883.13 449.433   2
   4   0  10 7860.50 448.562   7
   4   0  11 6.82255 75.9949   7
   4   0  11-101.261 102.356   6
  -4   0 -11-41.6257 92.4436   2
  -4   0 -12 5550.87 403.625   2
   4   0  12 5798.13 439.925   6
   4   0  12 5369.63 394.936   7
   4   0  13 77.3058 106.467   7
   4   0  13-55.5919 92.1322   6
  -4   0 -13-169.488 111.045   2
   4   0  14-120.898 86.1961   7
   4   0  14-57.3643 122.550   6
  -4   0 -14-54.7254 97.1803   2
   4   0  15 207.121 134.341   7
   4   0  15-171.349 155.703   6
  -4   0 -15 93.6809 101.901   2
   4   0  16 1342.82 219.990   7
  -4   0 -16 1516.03 236.144   2
   4   0  17-35.5420 120.956   6
  -4   0 -17 73.0747 112.039   2
   4   0  17 12.1233 107.114   7
  -4   0 -18 472.247 158.164   2
  -4   0 -19-38.8469 105.737   2
   4   1 -21 539.555 131.140   1
   4  -1 -20 119.838 99.4277   1
  -4   1  20-8.22396 104.498   9
   4   1 -20 57.7039 76.0153   1
   4  -1 -19 218.694 124.987   1
   4   1 -19 110.665 75.4419   1
  -4   1  19 106.535 96.3330   9
  -4   1  18 2184.29 280.900   9
  -4   1  18 2492.67 274.882   6
   4  -1 -18 2070.57 236.601   1
   4   1 -18 2143.38 224.092   1
  -4   1  17 8766.68 502.392   6
   4  -1 -17 8687.31 451.346   1
   4   1 -17 8231.09 425.827   1
  -4   1  17 7492.27 494.401   9
  -4   1  16 1791.80 214.581   6
   4  -1 -16 2157.11 225.975   1
  -4   1  16 2190.20 270.880   9
   4   1 -16 2068.68 206.605   1
   4   1 -15 192.294 90.3010   1
  -4   1  15 97.5200 62.6962   6
  -4   1  15 60.3386 84.6169   9
   4  -1 -15 268.192 104.393   1
  -4   1  14 10558.0 476.139   6
   4  -1 -14 10340.6 446.843   1
   4   1 -14 10107.0 423.131   1
  -4   1  14 10153.2 541.587   9
  -4   1  13 2893.37 234.923   6
   4  -1 -13 2862.77 233.155   1
   4   1 -13 2949.37 227.763   1
  -4   1  13 2526.67 272.309   9
  -4   1  12 6938.95 339.980   6
   4  -1 -12 6797.10 354.122   1
   4   1 -12 7427.77 339.351   1
  -4   1  12 7225.00 435.214   9
  -4   1  11 273.144 67.5741   6
   4  -1 -11 37.9773 66.1718   1
  -4   1  11 276.904 107.378   9
   4   1 -11 318.490 86.3336   1
   4   1 -11 204.345 38.1382   7
  -4   1  10 67.5764 32.0995   6
   4  -1 -10 150.154 72.6071   1
   4   1 -10 182.091 77.5627   1
  -4   1  10 68.9332 73.4257   9
   4  -1 -10 146.512 44.0955   3
  -4   1   9 5860.75 241.222   6
   4  -1  -9 5536.04 306.652   1
   4   1  -9 6080.92 288.457   1
   4  -1  -9 5715.93 228.250   3
  -4   1   9 5822.81 368.825   9
   4  -1  -8 23.5879 65.3817   1
  -4   1   8-78.8376 75.6160   9
  -4   1   8 0.18688 24.6645   6
   4   1  -8 85.4619 56.7377   1
   4  -1  -8-17.6718 27.6328   3
  -4   1   8 7.78457 42.0223   8
  -4   1   7 1063.88 149.659   9
  -4   1   7 916.763 73.8283   6
   4   1  -7 857.686 112.601   1
   4  -1  -7 877.443 71.0622   3
  -4   1   7 981.520 102.625   8
   4  -1  -7 913.316 126.422   1
   4  -1  -7 746.734 81.9071   7
   4   1  -6 407.782 86.8695   1
   4  -1  -6 456.953 72.2877   7
  -4   1   6 385.850 38.9511   6
  -4   1   6 452.083 102.059   9
   4  -1  -6 291.639 79.2236   1
  -4   1   6 416.323 66.7526   8
   4   1  -5 5927.49 275.924   1
  -4   1   5 5946.65 343.915   9
  -4   1   5 5833.55 215.950   8
   4  -1  -5 5499.03 242.480   7
   4  -1  -4 53862.4 800.904   7
  -4   1   4 53769.7 1008.22   9
   4  -1  -3 1837.62 150.638   7
  -4   1   3 1959.10 184.238   9
  -4   1   2 27199.6 691.255   9
   4  -1  -2 28037.9 620.544   7
   4   1  -1 7695.49 173.938   6
  -4   1   1 6736.70 366.522   2
  -4   1   1 8031.36 371.317   9
   4   1  -1 7741.00 360.025   4
   4  -1  -1 7426.87 316.271   4
   4  -1  -1 7902.73 344.401   7
  -4   1   0 13931.8 301.040   6
   4   1   0 13448.8 280.963   6
  -4   1   0 13270.7 507.815   2
  -4  -1   0 12995.5 468.704   2
   4   1   0 13899.9 423.242   5
   4   1   0 13745.7 471.876   4
   4  -1   0 12511.6 402.342   4
  -4   1   0 13817.7 472.074   9
   4  -1   0 14721.5 483.100   7
  -4   1  -1 5342.25 211.435   6
   4   1   1 5610.95 213.736   6
  -4   1  -1 4591.39 305.077   2
  -4  -1  -1 5560.86 312.645   2
   4   1   1 5301.17 255.308   5
   4   1   1 5284.73 294.576   4
   4  -1   1 5044.37 255.073   4
  -4  -1  -1 5522.44 203.560   3
  -4   1  -1 5641.56 288.313   9
   4  -1   1 5794.01 312.678   7
  -4   1  -2 4680.54 222.252   6
   4   1   2 4738.61 223.904   6
  -4   1  -2 4411.60 302.996   2
  -4  -1  -2 4331.22 278.800   2
   4   1   2 4353.85 223.340   5
  -4   1  -2 4176.31 240.223   9
   4   1   2 4822.03 283.761   4
  -4  -1  -2 4632.53 186.850   8
   4  -1   2 4900.96 297.760   7
  -4   1  -3 1669.62 144.960   6
   4   1   3 1951.47 157.447   6
  -4   1  -3 1556.19 188.445   2
  -4  -1  -3 1752.52 181.501   2
   4   1   3 1722.58 144.562   5
  -4  -1  -3 1694.39 125.666   8
   4  -1   3 2020.49 202.211   7
   4   1   4 21718.1 558.985   6
  -4   1  -4 20330.8 649.072   2
  -4  -1  -4 21355.5 624.154   2
   4  -1   4 20354.4 418.146   5
   4   1   4 21364.7 462.329   5
  -4  -1  -4 20877.5 486.854   8
   4   1   5 11039.4 425.607   6
  -4   1  -5 9982.90 464.594   2
  -4  -1  -5 9943.36 435.955   2
   4  -1   5 9710.34 266.395   5
   4  -1   5 10588.5 468.424   7
   4   1   6 5643.17 324.426   6
  -4   1  -6 5237.79 344.691   2
  -4  -1  -6 5468.71 333.123   2
   4  -1   6 5343.60 176.835   5
   4  -1   6 5601.54 356.928   7
   4  -1   7 101.122 68.2891   7
   4   1   7 104.304 71.1665   6
  -4   1  -7 213.554 109.092   2
  -4  -1  -7 44.3700 61.2966   2
   4  -1   8 34.8628 77.7091   7
   4   1   8-34.0311 81.2298   6
  -4   1  -8-149.365 113.591   2
  -4  -1  -8 12.0638 72.4101   2
   4   1   8 52.7464 40.4957   9
  -4  -1  -9 3245.91 280.933   2
   4   1   9 2903.42 265.197   6
   4   1   9 3023.07 186.089   9
  -4   1  -9 3143.68 286.401   2
   4   1   9 3111.56 288.368   7
   4  -1   9 3159.70 284.255   7
   4  -1  10 213.981 78.4254   7
   4   1  10 219.946 109.341   6
  -4   1 -10 272.864 123.480   2
  -4  -1 -10 172.807 82.2482   2
   4   1  10 258.942 123.223   7
   4  -1  11 867.321 168.861   7
   4   1  11 935.070 177.061   6
  -4  -1 -11 896.362 162.231   2
  -4   1 -11 1025.24 182.913   2
   4   1  11 1106.46 191.764   7
   4  -1  12-8.31171 76.6108   7
  -4  -1 -12 149.206 110.458   2
  -4   1 -12-25.2325 84.9643   2
   4   1  12-22.5106 71.2340   7
   4  -1  13 2034.30 237.344   7
   4   1  13 1797.53 269.960   6
  -4  -1 -13 1670.58 222.970   2
  -4   1 -13 1627.91 237.904   2
   4   1  13 1634.04 230.781   7
   4   1  14 1896.22 247.451   7
   4  -1  14 2093.25 249.978   7
  -4  -1 -14 1742.88 235.399   2
  -4   1 -14 1716.37 250.280   2
   4   1  15 133.555 87.5857   7
   4  -1  15 173.379 99.6430   7
   4   1  15 29.9482 117.562   6
  -4  -1 -15 155.549 89.1472   2
  -4   1 -15 6.59702 103.876   2
   4   1  16 293.143 112.284   7
   4   1  16 148.953 126.282   6
  -4  -1 -16 303.927 128.936   2
  -4   1 -16 218.459 135.467   2
   4   1  17 1081.44 212.357   7
   4   1  17 1022.44 232.656   6
  -4  -1 -17 1095.78 210.317   2
  -4   1 -17 1130.85 225.078   2
   4   1  18 314.507 124.351   7
   4   1  18 226.183 164.580   6
  -4  -1 -18 86.7322 97.7015   2
  -4   1 -18-4.01608 117.308   2
   4   1  19 152.818 111.269   7
  -4  -1 -19 288.657 130.333   2
  -4   1 -19 476.494 179.912   2
   4   2 -21 107.373 93.5825   1
   4   2 -20 34.4286 89.0414   1
   4  -2 -20 103.201 92.4401   1
  -4   2  20-175.622 133.951   9
  -4   2  19 4.30448 96.5454   6
   4  -2 -19-113.934 109.170   1
  -4   2  19-70.3879 112.843   9
   4   2 -19 23.3672 87.2018   1
   4  -2 -18 845.433 158.505   1
  -4   2  18 934.992 177.946   6
  -4   2  18 608.161 142.676   9
   4   2 -18 477.916 126.579   1
  -4   2  17 560.498 144.804   6
   4   2 -17 336.680 99.3097   1
  -4   2  17 394.877 132.718   9
   4  -2 -17 650.940 141.657   1
  -4   2  16 280.177 95.8561   6
   4   2 -16 250.641 83.8379   1
  -4   2  16 315.472 114.499   9
   4  -2 -16 357.173 106.552   1
  -4   2  15 1713.43 204.281   6
   4   2 -15 1426.32 172.269   1
  -4   2  15 1672.81 233.393   9
   4  -2 -15 1362.89 193.265   1
  -4   2  14 2770.45 242.281   6
   4  -2 -14 2738.14 243.052   1
   4   2 -14 2909.19 221.773   1
  -4   2  14 3221.12 305.561   9
  -4   2  13 6162.52 346.625   6
   4  -2 -13 6961.58 377.863   1
   4   2 -13 6594.79 323.373   1
  -4   2  13 6262.54 424.113   9
  -4   2  12 1072.07 144.276   6
   4   2 -12 1490.28 164.465   1
   4  -2 -12 1132.79 154.291   1
  -4   2  12 1153.51 179.776   9
  -4   2  11 33093.2 718.146   6
   4  -2 -11 31654.9 766.529   1
   4   2 -11 33055.0 670.859   1
  -4   2  11 31452.2 897.873   9
  -4   2  11 31632.7 776.295   8
   4  -2 -10 17520.9 568.045   1
   4   2 -10 18062.3 478.885   1
  -4   2  10 17687.6 495.609   6
  -4   2  10 16877.6 543.282   8
  -4   2  10 16962.9 651.928   9
  -4   2   9 530.548 86.3338   6
   4  -2  -9 434.812 102.757   1
   4   2  -9 435.419 72.5978   8
   4   2  -9 630.919 87.9306   6
   4   2  -9 568.218 92.9588   1
  -4   2   9 645.378 110.567   8
  -4   2   9 699.310 139.997   9
   4  -2  -9 532.128 82.8908   3
   4  -2  -8 20.2869 63.1098   1
  -4   2   8 87.7797 38.4925   6
   4   2  -8 86.2085 31.0521   6
   4  -2  -8 132.991 45.4702   3
   4   2  -8 87.6677 41.0404   1
  -4   2   8 35.7370 44.4950   8
  -4   2   8 58.2382 57.8565   9
   4   2  -8 132.005 41.8420   8
   4   2  -7 134.933 36.7619   6
   4   2  -7 162.918 64.4633   1
   4  -2  -7 7.56497 27.6295   3
  -4   2   7 178.640 78.7222   9
   4   2  -7 105.379 27.8532   8
  -4   2   7 30.4366 37.3903   8
   4  -2  -7 198.200 88.9543   1
   4  -2  -6 14051.3 494.693   1
   4   2  -6 14622.8 287.844   6
   4   2  -6 14690.2 399.324   1
   4   2  -6 14408.1 284.690   3
  -4   2   6 14379.1 551.120   9
  -4   2   6 15501.9 427.590   8
   4   2  -5 10949.8 346.129   1
   4   2  -5 11609.9 228.519   6
   4   2  -5 11322.3 224.081   3
  -4   2   5 11554.0 484.755   9
   4   2  -4 1771.20 140.365   1
   4   2  -4 1885.81 83.9936   3
  -4   2   4 1962.85 197.263   9
   4   2  -3 3045.80 226.510   5
  -4   2   3 3327.99 128.686   3
  -4   2   3 3461.71 255.505   9
   4  -2  -3 3405.19 213.531   7
  -4   2   2 29459.7 767.750   2
   4   2  -2 29217.6 666.187   5
  -4   2   2 29125.0 403.519   3
  -4   2   2 29175.0 722.055   9
   4  -2  -2 30338.7 641.683   7
  -4   2   1 3763.45 169.991   6
  -4   2   1 4010.21 291.703   2
   4   2  -1 3966.65 245.544   5
   4   2  -1 4050.41 279.277   4
   4  -2  -1 3625.15 205.568   4
  -4  -2   1 3902.77 154.092   3
  -4   2   1 3809.65 255.257   9
  -4   2   0 65150.9 757.405   6
  -4   2   0 62593.5 1133.60   2
  -4  -2   0 64067.7 992.981   2
   4   2   0 66010.9 950.209   5
   4   2   0 62794.7 1077.05   4
   4  -2   0 60354.3 812.862   4
  -4  -2   0 63509.9 689.762   3
  -4   2   0 62273.0 999.634   9
   4  -2   0 65566.1 1007.92   7
   4  -2   1 477.182 97.9461   7
  -4   2  -1 490.191 68.1506   6
   4   2   1 676.251 100.436   5
   4   2   1 683.665 125.859   4
  -4   2  -1 431.085 82.5818   9
  -4   2  -1 321.662 113.208   2
  -4  -2  -1 479.952 69.7841   3
  -4  -2  -1 410.916 91.7970   2
  -4   2  -2 6734.71 282.299   6
  -4   2  -2 6946.83 384.530   2
  -4  -2  -2 6606.68 329.726   2
   4   2   2 7504.93 309.922   5
   4   2   2 7031.71 360.662   4
  -4  -2  -2 7129.71 277.612   3
  -4   2  -2 7141.72 320.493   9
   4  -2   2 6775.81 347.211   7
   4   2   3 8128.13 329.706   6
  -4  -2  -3 8176.50 277.198   8
  -4   2  -3 7936.00 410.442   2
  -4  -2  -3 8081.64 372.235   2
   4   2   3 8582.18 321.710   5
  -4   2  -3 8558.83 345.146   9
   4  -2   3 8735.02 402.141   7
   4  -2   4 43.0220 81.9444   7
   4   2   4 160.799 60.9596   6
  -4   2  -4 255.765 99.2449   2
  -4  -2  -4 301.881 88.4229   2
  -4  -2  -4 152.990 53.0151   8
  -4   2  -4 397.376 82.8620   9
   4   2   5 6120.77 331.666   6
  -4   2  -5 5767.75 361.386   2
  -4  -2  -5 5373.15 312.315   2
  -4   2  -5 5284.04 245.893   9
   4  -2   5 5627.72 346.540   7
   4  -2   6 826.095 138.433   7
   4   2   6 668.441 116.232   6
   4  -2   6 680.104 60.7414   5
  -4   2  -6 820.731 155.957   2
  -4  -2  -6 693.573 124.789   2
   4  -2   7-26.4896 73.6450   7
   4   2   7 23.2791 64.4051   6
  -4   2  -7 13.1877 86.9152   2
  -4  -2  -7 15.4643 70.5015   2
   4   2   8 3334.10 290.624   6
  -4   2  -8 2958.42 276.339   2
  -4  -2  -8 2873.12 252.597   2
   4  -2   8 3171.34 280.758   7
   4  -2   9 28.2328 71.8530   7
   4   2   9 41.9012 78.3534   6
  -4   2  -9-108.222 93.2735   2
  -4  -2  -9-63.5181 77.9030   2
   4  -2  10 1636.19 214.050   7
   4   2  10 1845.83 235.108   6
  -4   2 -10 1533.41 219.205   2
  -4  -2 -10 1837.85 218.008   2
   4  -2  11 1541.33 209.642   7
   4   2  11 1637.32 230.882   6
  -4  -2 -11 1317.26 187.712   2
  -4   2 -11 1525.84 222.352   2
   4   2  12 167.365 106.111   6
  -4  -2 -12-4.14725 94.2049   2
   4   2  12 126.297 79.3744   7
   4   2  13 348.931 136.648   6
  -4  -2 -13 294.809 108.698   2
  -4   2 -13 541.566 154.701   2
   4   2  13 388.880 132.857   7
   4   2  14 310.364 152.878   6
  -4  -2 -14 75.0123 84.9910   2
  -4   2 -14 93.3577 100.541   2
   4   2  14-70.9198 96.0173   7
  -4  -2 -15 3523.37 340.040   2
  -4   2 -15 3526.84 367.405   2
   4   2  15 3405.45 373.774   6
   4   2  15 3519.78 345.117   7
   4   2  16 16.6429 145.530   6
  -4  -2 -16 324.031 140.180   2
  -4   2 -16 157.616 139.754   2
   4   2  16 351.272 141.310   7
   4   2  17 1066.03 207.036   7
   4   2  17 792.484 208.775   6
  -4  -2 -17 653.253 152.090   2
  -4   2 -17 1146.55 230.147   2
   4   2  18-95.3063 152.893   7
   4   2  18 167.877 131.528   6
  -4  -2 -18 148.578 119.977   2
  -4   2 -18 41.1772 98.7339   2
  -4  -2 -19 50.8820 124.994   2
  -4  -2 -20-356.123 178.873   2
   4   3 -21 1007.12 207.853   5
  -4   3  21 740.710 169.602   9
   4   3 -21 619.184 144.920   1
   4  -3 -20 1512.54 233.081   1
   4   3 -20 1478.09 245.027   5
   4   3 -20 1477.97 207.852   1
  -4   3  20 1442.45 252.203   9
  -4   3  19 375.736 135.950   9
   4  -3 -19 412.555 124.754   1
  -4   3  19 431.134 141.205   6
   4   3 -19 415.767 149.643   5
   4   3 -19 486.603 127.621   1
   4  -3 -18 1072.74 173.931   1
   4   3 -18 1228.05 175.785   1
  -4   3  18 1367.71 206.890   6
  -4   3  18 1353.85 226.864   9
  -4   3  17 699.819 148.659   6
   4   3 -17 424.578 113.140   1
  -4   3  17 609.440 144.670   9
   4  -3 -17 462.376 136.038   1
  -4   3  16 1769.74 223.074   6
   4  -3 -16 2081.48 240.554   1
   4   3 -16 1650.26 186.932   1
  -4   3  16 1632.49 230.729   9
  -4   3  15 12187.1 563.275   6
   4  -3 -15 11943.7 518.952   1
   4   3 -15 11112.2 449.765   1
  -4   3  15 11276.4 596.222   9
  -4   3  14 1274.67 180.219   6
   4   3 -14 1374.12 161.689   1
   4  -3 -14 1323.05 189.559   1
  -4   3  14 1200.02 202.164   9
  -4   3  13-40.7351 100.613   6
   4   3 -13-15.6299 61.4922   1
  -4   3  13-90.6225 99.4774   9
   4  -3 -13 178.648 98.4921   1
  -4   3  13-64.3895 83.9154   8
  -4   3  12 22352.3 655.373   6
   4  -3 -12 24404.0 697.992   1
  -4   3  12 23292.8 807.036   9
   4   3 -12 23097.7 562.953   1
  -4   3  12 22529.2 723.948   8
  -4   3  11 20446.9 597.496   6
   4  -3 -11 20581.7 640.679   1
   4   3 -11 20672.5 509.641   1
  -4   3  11 20021.9 739.293   9
  -4   3  11 20885.4 666.497   8
   4  -3 -10 1413.41 181.951   1
   4   3 -10 1865.45 150.215   1
  -4   3  10 1908.29 199.492   8
   4  -3  -9 5733.67 333.753   1
   4   3  -9 6165.24 261.505   1
  -4   3   9 5546.75 319.344   8
   4   3  -9 5366.34 245.477   8
   4  -3  -8 3714.77 270.475   1
   4   3  -8 3836.26 207.018   6
   4   3  -8 4055.83 300.819   5
  -4   3   8 4044.24 265.379   8
   4   3  -8 4208.85 210.273   1
   4  -3  -8 3956.27 216.986   3
   4   3  -8 3890.27 189.817   8
   4   3  -7 513.833 72.8636   6
   4   3  -7 312.791 103.006   5
   4   3  -7 581.745 79.4854   1
   4  -3  -7 403.900 66.3249   3
   4  -3  -7 589.335 132.448   1
   4   3  -7 364.711 50.1083   8
  -4   3   7 447.466 88.5819   8
   4   3  -6 14919.4 368.892   1
   4   3  -6 15173.7 546.518   5
   4   3  -6 14917.3 357.485   3
   4   3  -6 14322.0 273.733   8
   4  -3  -6 14758.8 525.691   1
   4   3  -5 5820.75 228.515   1
   4   3  -5 6099.46 338.004   5
   4   3  -5 6073.83 218.814   3
   4   3  -4 4597.51 202.709   1
   4   3  -4 5287.24 304.495   5
   4   3  -4 5012.33 193.585   3
  -4   3   4 5006.20 203.311   3
   4   3  -3 13628.5 347.376   1
   4   3  -3 14324.2 496.526   5
  -4   3   3 14204.1 341.518   3
   4   3  -3 14846.0 333.136   3
  -4   3   2 9761.10 460.559   2
   4   3  -2 10188.6 404.141   5
   4  -3  -2 9043.69 296.728   4
  -4   3   2 9180.25 286.045   3
  -4   3   1 19909.2 651.159   2
   4   3  -1 19482.0 548.125   5
   4   3  -1 19471.6 631.994   4
   4  -3  -1 18065.2 405.141   4
  -4   3   0 4102.16 304.083   2
   4   3   0 3615.44 237.922   5
   4   3   0 3591.03 269.787   4
  -4  -3   0 3498.27 187.517   3
  -4   3   0 3559.49 249.200   9
  -4   3  -1 9496.81 461.833   2
  -4  -3  -1 8768.35 354.264   2
   4   3   1 9554.14 372.694   5
   4   3   1 9718.03 441.601   4
  -4  -3  -1 9001.78 316.960   3
  -4   3  -1 9589.60 395.150   9
  -4   3  -2 6568.40 384.829   2
  -4  -3  -2 6749.13 315.872   2
   4   3   2 6609.40 301.837   5
   4   3   2 6417.88 361.114   4
  -4   3  -2 6470.94 318.640   9
  -4  -3  -3 471.714 94.8945   2
  -4   3  -3 431.171 119.799   2
  -4   3  -3 424.633 78.6001   9
  -4   3  -4 2171.77 231.406   2
  -4  -3  -4 2261.29 199.236   2
  -4   3  -4 2121.11 168.959   9
  -4   3  -5 11643.0 534.080   2
  -4  -3  -5 11728.1 445.818   2
  -4   3  -5 12580.0 400.311   9
  -4  -3  -6 1275.64 164.520   2
  -4   3  -6 1189.55 119.904   9
  -4   3  -6 1304.49 182.448   2
   4   3   7 113.534 70.7693   6
   4  -3   7 27.1489 14.2960   5
  -4   3  -7 111.354 92.6182   2
  -4  -3  -7 0.86449 55.2259   2
  -4   3  -7 4.85737 37.7700   9
   4   3   8 228.663 106.804   6
  -4   3  -8 209.979 101.390   2
  -4  -3  -8 318.118 101.327   2
   4   3   9 9.05326 66.6851   6
  -4   3  -9 108.884 77.0618   2
  -4  -3  -9 104.218 85.5197   2
   4   3  10 93.3539 79.1575   6
  -4   3 -10-23.0809 93.3983   2
  -4  -3 -10 79.4142 90.5693   2
   4   3  11 1737.40 234.093   6
  -4   3 -11 2105.19 255.567   2
  -4  -3 -11 1927.98 223.100   2
   4   3  12 1240.78 223.876   6
  -4  -3 -12 1109.54 175.254   2
  -4   3 -12 1234.48 203.865   2
   4   3  13 577.729 179.886   6
  -4  -3 -13 557.679 152.293   2
  -4   3 -13 249.921 115.627   2
   4   3  14 104.210 84.0911   6
  -4  -3 -14 129.091 83.7849   2
  -4   3 -14-13.2435 134.869   2
   4   3  14 113.585 98.4263   7
   4   3  15-45.4308 103.460   6
  -4  -3 -15 160.271 85.9164   2
  -4   3 -15 162.825 108.248   2
   4   3  15 183.890 100.535   7
   4   3  16-18.6592 129.661   6
  -4  -3 -16 39.0104 99.1695   2
  -4   3 -16 180.185 137.598   2
   4   3  16-220.955 135.581   7
   4   3  17 78.9390 108.938   6
  -4  -3 -17 271.947 106.140   2
  -4   3 -17 88.4554 92.8295   2
   4   3  17-23.1934 108.536   7
   4   3  18-59.3413 119.856   6
  -4  -3 -18 15.3273 93.2368   2
  -4   3 -18-191.174 163.119   2
   4   3  18-128.462 128.712   7
  -4  -3 -19 351.939 140.181   2
  -4  -3 -20 211.367 132.694   2
   4   4 -21-54.7357 112.340   5
   4   4 -21-30.7970 78.7406   1
  -4   4  21 46.0629 111.979   9
   4   4 -20 46.6809 75.0681   1
   4   4 -20 271.310 133.734   5
  -4   4  20-66.5698 115.700   9
   4  -4 -19-93.0248 96.4662   1
  -4   4  19-136.460 138.466   6
   4   4 -19 3.69897 102.810   5
  -4   4  19-48.7488 90.5098   9
   4   4 -19-137.928 119.880   1
  -4   4  18 52.5443 84.7184   6
   4   4 -18 296.918 121.177   5
   4   4 -18 36.8204 70.7990   1
  -4   4  18 344.757 148.588   9
   4  -4 -18 76.0402 96.6679   1
  -4   4  17 397.123 132.354   6
   4   4 -17 438.301 128.906   5
   4   4 -17 425.788 113.551   1
  -4   4  17 266.430 123.542   9
   4  -4 -17 383.936 127.070   1
  -4   4  16 237.950 112.088   6
   4   4 -16 502.255 119.116   1
   4   4 -16 253.055 86.4117   5
  -4   4  16 403.481 126.530   9
   4  -4 -16 613.808 152.121   1
  -4   4  15 823.930 157.665   6
  -4   4  15 879.008 186.014   9
   4   4 -15 705.468 155.172   5
   4  -4 -15 703.013 151.241   1
  -4   4  15 576.091 151.999   8
   4   4 -15 693.982 121.591   1
  -4   4  14 1337.37 196.089   6
   4   4 -14 1656.97 228.537   5
   4  -4 -14 1523.23 201.033   1
   4   4 -14 1751.25 176.607   1
  -4   4  14 1748.70 236.825   8
   4   4 -13 2028.84 249.214   5
   4  -4 -13 1951.72 220.259   1
   4   4 -13 1809.07 171.084   1
  -4   4  13 1811.27 229.248   8
   4  -4 -12 16755.7 607.227   1
   4   4 -12 16901.9 672.812   5
   4   4 -12 17011.9 484.609   1
  -4   4  12 16596.9 647.857   8
   4  -4 -11 2029.48 223.484   1
   4   4 -11 1681.90 221.570   5
   4   4 -11 2045.77 165.185   1
  -4   4  11 1860.55 217.371   8
   4  -4 -10 2569.27 241.635   1
   4   4 -10 2999.02 276.639   5
   4   4 -10 3273.72 199.165   1
  -4   4  10 3225.46 274.632   8
   4  -4  -9 30284.1 799.144   1
   4   4  -9 31583.8 560.213   1
  -4   4   9 30143.1 796.961   8
  -4   4   8 858.254 142.298   8
   4   4  -8 603.573 137.220   5
   4  -4  -8 1081.48 168.270   1
   4   4  -8 969.629 98.4966   1
   4  -4  -7 3817.22 286.289   1
   4   4  -7 3563.02 277.213   5
   4   4  -7 3649.69 174.637   1
   4   4  -6 11603.4 483.337   5
   4   4  -6 11108.0 286.607   1
   4   4  -6 11426.4 364.933   3
   4   4  -5 1399.18 101.333   1
   4   4  -5 1313.62 166.426   5
   4   4  -5 1505.41 132.630   3
  -4   4   5 1364.66 129.609   3
   4   4  -4 2.11247 24.3455   1
   4   4  -4 10.3812 56.8705   5
  -4   4   4 92.4496 49.5685   3
   4   4  -4-58.0465 56.5670   3
   4   4  -3 13686.8 296.882   1
   4   4  -3 15174.6 524.344   5
  -4   4   3 14406.9 408.218   3
   4   4  -3 14259.9 397.298   3
   4   4  -2 3031.48 143.157   1
  -4   4   2 3067.11 275.726   2
   4   4  -2 3073.34 119.689   8
   4   4  -2 3065.71 236.132   5
   4   4  -2 3306.29 286.123   4
   4  -4  -2 3106.00 149.353   4
  -4   4   2 3103.74 196.271   3
   4   4  -2 2945.87 182.526   3
  -4   4   1 766.827 100.309   3
   4   4  -1 800.346 105.006   3
   4   4  -1 999.463 132.822   5
   4  -4  -1 724.632 70.7299   4
   4   4  -1 766.215 131.925   4
   4   4  -1 762.478 65.4148   8
  -4   4   1 906.705 171.688   2
   4   4   0 1334.68 152.246   5
   4   4   0 1426.57 185.696   4
  -4   4   0 1476.33 193.658   2
   4   4   0 1448.15 97.4139   8
  -4   4  -1 7057.93 414.343   2
   4   4   1 7236.03 330.949   5
   4   4   1 7246.42 403.228   4
   4   4   1 7006.48 237.470   8
  -4   4  -2 1745.29 219.018   2
  -4  -4  -2 1635.64 149.617   2
   4   4   2 1591.52 196.576   4
  -4   4  -3 4522.44 336.092   2
  -4  -4  -3 4215.61 242.384   2
   4   4   3 3906.21 175.396   1
  -4  -4  -4 14195.6 456.080   2
  -4   4  -4 14369.9 402.179   4
  -4   4  -4 14853.2 607.541   2
  -4   4  -5 6597.68 416.874   2
  -4  -4  -5 6675.76 322.652   2
  -4   4  -5 7059.15 313.080   9
  -4   4  -6 1306.73 197.599   2
  -4  -4  -6 1036.40 138.847   2
  -4   4  -6 1229.11 128.005   9
  -4   4  -7-22.2308 38.9503   9
  -4   4  -7-82.2724 75.9979   2
  -4  -4  -7-13.3706 49.2628   2
  -4   4  -8 59.5165 30.1487   9
  -4  -4  -8-33.5280 67.7931   2
   4   4   9 2009.88 242.862   6
  -4   4  -9 1484.62 222.454   2
  -4  -4  -9 1505.05 177.126   2
   4   4  10 2423.70 277.383   6
  -4  -4 -10 2355.50 226.783   2
  -4   4 -10 2381.83 284.846   2
   4   4  11 1248.12 226.942   6
  -4   4 -11 1402.11 223.621   2
  -4  -4 -11 1060.08 167.736   2
   4   4  12 550.285 165.215   6
  -4   4 -12 584.513 190.056   2
  -4  -4 -12 417.456 121.043   2
  -4  -4 -13 9671.58 503.448   2
  -4   4 -13 10123.2 603.810   2
   4   4  13 10496.5 638.918   6
   4   4  14 1098.18 234.357   6
  -4  -4 -14 896.075 163.553   2
  -4   4 -14 874.810 211.408   2
   4   4  15 1200.10 258.417   6
  -4  -4 -15 660.453 154.848   2
  -4   4 -15 843.445 187.335   2
   4   4  16 158.242 138.664   6
  -4  -4 -16-0.35902 73.4127   2
  -4   4 -16-78.2497 108.647   2
   4   4  16-13.3136 111.011   7
   4   4  17 153.184 129.087   6
  -4  -4 -17 3.15565 90.6670   2
  -4   4 -17 268.427 146.189   2
   4   4  17 76.3172 98.4672   7
   4   4  18 298.468 111.721   7
  -4   5  21 14.4621 113.932   9
   4   5 -20 65.0534 82.4323   5
  -4   5  20-206.540 162.033   9
   4  -5 -19 2230.19 267.810   1
   4   5 -19 2542.26 305.667   5
   4   5 -19 2617.07 258.625   1
  -4   5  19 2213.85 311.404   9
  -4   5  18 207.685 120.701   6
   4   5 -18 54.5330 94.1997   5
   4   5 -18 107.079 85.6639   1
  -4   5  18 200.960 114.487   9
   4  -5 -18 79.1069 92.4329   1
  -4   5  17 332.399 125.995   6
   4   5 -17 449.371 118.866   1
   4   5 -17 514.596 142.660   5
   4  -5 -17 558.448 148.698   1
  -4   5  16 770.074 157.288   6
   4   5 -16 610.426 121.325   1
   4   5 -16 844.558 169.894   5
   4  -5 -16 806.956 165.444   1
  -4   5  16 612.595 152.866   8
  -4   5  15 806.963 170.662   6
  -4   5  15 877.035 187.932   8
   4   5 -15 1003.01 174.654   5
   4  -5 -15 622.882 152.840   1
   4   5 -15 844.458 130.884   1
   4   5 -14 3037.75 295.944   5
   4  -5 -14 2890.00 270.912   1
   4   5 -14 3184.55 231.928   1
  -4   5  14 2971.07 313.397   8
   4   5 -13 783.165 126.545   1
   4   5 -13 398.337 119.680   5
   4  -5 -13 507.368 136.975   1
  -4   5  13 576.398 152.213   8
   4  -5 -12 2036.65 224.005   1
   4   5 -12 1745.36 225.564   5
   4   5 -12 1839.20 159.295   1
  -4   5  12 1747.13 224.709   8
   4  -5 -11 11861.7 523.091   1
   4   5 -11 11567.3 555.315   5
   4   5 -11 13114.9 400.434   1
  -4   5  11 12356.1 571.835   8
   4  -5 -10 53724.3 1110.94   1
  -4   5  10 56119.7 1184.49   8
   4   5 -10 54168.8 1162.72   5
   4  -5  -9 12866.1 548.065   1
   4   5  -9 13292.8 573.650   5
   4   5  -9 14341.8 370.586   1
  -4   5   9 12838.5 560.378   8
   4  -5  -8 5687.97 366.434   1
   4   5  -8 5679.00 368.463   5
   4   5  -8 6081.30 224.328   1
   4  -5  -7 13932.7 563.808   1
   4   5  -7 13311.0 545.328   5
   4   5  -7 13958.6 315.202   1
   4   5  -7 14586.3 474.455   3
   4   5  -6 21090.5 672.447   5
   4   5  -6 22396.3 368.368   1
   4   5  -6 22056.7 571.664   3
  -4   5   6 21762.4 580.423   3
   4   5  -5 3766.93 277.173   5
   4   5  -5 3689.93 137.487   1
   4   5  -5 3639.26 229.545   3
  -4   5   5 3687.23 235.633   3
   4   5  -4 255.769 59.0466   3
   4   5  -4 255.974 36.4274   1
  -4   5   4 140.013 56.8288   3
   4   5  -3-63.5839 68.8879   5
   4  -5  -3 31.1998 18.6564   4
   4   5  -3 3.88125 14.6976   1
  -4   5   3 11.7544 55.5560   3
   4   5  -3 31.2479 47.7470   3
   4   5  -2 120.745 24.1220   1
   4   5  -2 68.6881 59.5510   5
   4   5  -2 202.007 99.7720   4
   4   5  -2 182.807 68.0699   3
  -4   5   2 185.684 59.8684   3
  -4   5   2 251.563 102.528   2
   4   5  -1 8752.43 192.087   1
   4   5  -1 9216.38 322.678   2
  -4   5   1 9707.10 489.924   2
   4   5  -1 9483.88 410.903   5
   4   5  -1 9248.92 473.516   4
  -4   5   1 9985.24 403.329   3
   4   5  -1 9845.26 385.679   3
   4   5  -1 9116.11 278.650   8
   4   5   0 223.411 101.032   4
   4   5   0 178.682 30.4374   1
   4   5   0 286.310 63.1892   2
  -4   5   0 325.568 106.902   2
   4   5   0 136.412 39.4741   8
   4   5   0 342.379 90.3913   3
   4   5   1 3924.87 195.361   2
  -4   5  -1 4422.05 339.987   2
   4   5   1 3922.53 312.196   4
   4   5   1 3888.88 133.371   1
   4   5   1 3968.05 205.624   8
   4   5   2 3077.39 165.640   2
  -4   5  -2 3268.53 297.224   2
   4   5   2 2998.64 283.383   4
   4   5   2 3185.51 133.053   1
   4   5   2 3014.47 190.221   8
   4   5   3 776.937 80.5367   2
   4   5   3 880.244 75.7780   1
   4   5   3 714.492 101.060   8
  -4   5  -3 847.566 161.305   2
  -4   5  -4 2560.89 266.867   2
  -4  -5  -4 2322.22 176.304   2
  -4   5  -4 2320.01 148.811   4
   4   5   4 2461.41 198.639   8
   4   5   4 2484.11 136.590   2
  -4   5  -5 5511.10 390.387   2
  -4  -5  -5 5187.56 264.173   2
  -4   5  -5 5534.58 244.823   4
  -4   5  -6 860.388 182.950   2
  -4  -5  -6 1011.90 125.428   2
  -4   5  -7 400.337 126.736   2
  -4  -5  -7 289.684 70.7436   2
  -4   5  -7 177.300 57.6986   9
  -4   5  -8 832.904 163.976   2
  -4  -5  -8 934.679 138.710   2
  -4   5  -9 4188.33 376.449   2
  -4  -5  -9 4262.50 282.237   2
  -4   5 -10 6636.89 482.739   2
  -4  -5 -10 6066.13 347.595   2
   4   5  11 308.018 137.660   6
  -4   5 -11 183.277 127.935   2
  -4  -5 -11 343.164 85.3121   2
   4   5  12 13533.8 716.730   6
  -4   5 -12 13360.4 702.881   2
  -4  -5 -12 13944.2 571.896   2
   4   5  13 1318.29 257.952   6
  -4   5 -13 1113.54 233.375   2
  -4  -5 -13 1256.32 187.973   2
   4   5  14 334.240 119.859   6
  -4   5 -14 461.497 166.274   2
   4   5  15 825.402 219.489   6
  -4   5 -15 478.659 192.176   2
   4   5  16-102.475 187.487   6
  -4   5 -16 447.440 176.875   2
   4   5  17 304.381 163.746   6
   4   5  18 25.5740 114.791   7
  -4   6  21 2343.34 337.703   9
   4   6 -20 148.635 106.013   5
  -4   6  20 159.992 137.112   9
   4   6 -19 56.6917 108.819   5
  -4   6  19 135.311 139.330   9
  -4   6  18 412.353 139.752   6
   4   6 -18 717.968 181.534   5
   4  -6 -18 524.493 161.121   1
  -4   6  17-158.713 146.443   6
   4   6 -17-104.619 107.351   5
   4  -6 -17-34.9489 87.4089   1
  -4   6  17-39.5531 139.794   8
   4   6 -16 1313.52 221.409   5
   4  -6 -16 926.212 174.642   1
  -4   6  16 1355.50 239.940   8
   4   6 -15 158.977 112.568   5
   4  -6 -15 66.8379 85.2877   1
  -4   6  15 142.032 122.668   8
   4   6 -14 1809.91 251.287   5
   4  -6 -14 1501.95 209.351   1
  -4   6  14 1720.02 247.092   8
   4   6 -13 837.664 168.319   5
   4  -6 -13 1230.82 189.127   1
  -4   6  13 1128.64 200.836   8
   4  -6 -12 18877.4 686.983   1
   4   6 -12 19519.8 742.366   5
  -4   6  12 19411.4 775.272   8
   4  -6 -11 8257.63 462.000   1
   4   6 -11 8606.45 483.826   5
  -4   6  11 8473.23 500.000   8
   4  -6 -10 966.779 174.573   1
   4   6 -10 1069.02 191.975   5
  -4   6  10 985.398 190.222   8
   4   6 -10 1079.28 113.295   1
   4  -6  -9 1933.28 231.323   1
   4   6  -9 2363.96 253.745   5
   4   6  -9 2021.72 138.438   1
   4  -6  -8 23105.9 757.537   1
   4   6  -8 23190.8 740.113   5
   4   6  -8 23190.8 673.436   3
   4   6  -8 23108.7 418.635   1
   4  -6  -7 5697.59 384.973   1
   4   6  -7 5839.85 369.291   5
   4   6  -7 5768.98 333.710   3
   4   6  -7 5846.88 191.181   1
  -4   6   7 5919.76 345.456   3
   4   6  -6 11042.8 499.912   5
   4   6  -6 11366.7 456.801   3
  -4   6   6 10995.6 461.116   3
   4   6  -6 11355.7 234.656   1
   4   6  -5 51278.0 1041.11   5
   4   6  -5 51486.8 954.577   3
  -4   6   5 48769.3 955.760   3
   4   6  -4 15431.1 562.331   5
   4   6  -4 16338.4 538.356   3
  -4   6   4 15123.5 526.164   3
   4   6  -3 103.054 84.0456   5
   4   6  -3 187.359 105.998   4
  -4   6   3 116.015 88.9802   3
   4   6  -3 160.469 80.0283   3
   4   6  -2 1543.65 134.056   2
   4   6  -2 1523.18 205.132   4
   4   6  -2 1461.92 174.491   3
  -4   6   2 1440.95 172.336   3
  -4   6   2 1603.97 211.325   2
   4   6  -1 604.045 146.341   4
   4   6  -1 305.991 56.2264   2
   4   6  -1 432.197 97.4410   3
  -4   6   1 443.942 137.251   2
  -4   6   1 360.081 95.5438   3
  -4   6   0 8396.18 474.458   2
   4   6   0 8695.89 480.168   4
  -4   6   0 9047.20 436.887   3
   4   6   0 8367.77 402.922   3
   4   6   0 8469.59 324.538   8
   4   6   1 4755.48 314.936   3
  -4   6  -1 4535.51 350.517   2
   4   6   1 4818.44 359.528   4
   4   6   1 4344.45 243.705   8
  -4   6  -2 5865.62 402.731   2
   4   6   2 6146.09 407.098   4
   4   6   2 6001.44 296.028   8
  -4   6  -3 7.46505 82.8571   2
   4   6   3 60.6706 50.6303   8
  -4   6  -4 806.137 162.701   2
   4   6   4 959.418 128.970   8
  -4   6  -5 638.364 154.583   2
  -4  -6  -5 655.884 88.0168   2
   4   6   5 1026.38 139.229   8
  -4   6  -6 35.8634 95.1288   2
  -4  -6  -6 100.125 46.3677   2
   4   6   6 61.2360 71.0367   8
  -4  -6  -7 1720.66 156.171   2
  -4   6  -7 1673.72 242.158   2
   4   6   7 1725.67 195.857   8
  -4   6  -8 505.344 134.148   2
  -4  -6  -8 340.183 77.3194   2
  -4   6  -9-148.649 120.732   2
  -4   6 -10 7845.95 526.837   2
  -4   6 -11 226.214 114.613   2
  -4   6 -12 4133.20 414.461   2
   4   6  13-70.4911 129.144   6
  -4   6 -13 22.2744 110.030   2
   4   6  14 8152.80 613.793   6
  -4   6 -14 7414.27 559.873   2
   4   6  15 578.982 192.125   6
  -4   6 -15 711.700 208.790   2
   4   6  16 130.654 132.010   6
   4   7 -19-99.3999 130.944   5
  -4   7  18 1034.87 221.707   6
   4   7 -18 1106.57 203.891   5
  -4   7  18 1402.26 286.276   8
   4   7 -17 71.7147 104.937   5
   4  -7 -17 105.137 105.031   1
  -4   7  17-174.400 124.985   8
   4   7 -16 2162.46 274.445   5
   4  -7 -16 1378.64 214.319   1
  -4   7  16 2026.38 299.555   8
   4   7 -15 909.908 184.583   5
   4  -7 -15 972.754 177.266   1
  -4   7  15 1120.96 203.797   8
   4   7 -14 708.280 163.497   5
   4  -7 -14 661.977 134.064   1
  -4   7  14 652.769 177.895   8
   4   7 -13 756.792 171.513   5
   4  -7 -13 845.949 170.589   1
  -4   7  13 860.963 199.489   8
   4  -7 -12 1918.19 229.745   1
   4   7 -12 1912.86 244.431   5
  -4   7  12 2059.27 270.879   8
   4  -7 -11 27.7710 86.1668   1
   4   7 -11 110.420 82.6955   5
  -4   7  11 90.1930 90.7148   8
   4  -7 -10 3028.10 288.101   1
   4   7 -10 2935.03 287.475   5
  -4   7  10 2854.79 300.510   8
   4  -7  -9 6887.84 429.214   1
   4   7  -9 6411.23 412.592   5
   4   7  -9 7007.29 411.559   3
   4  -7  -8 2769.35 279.746   1
   4   7  -8 2763.96 275.577   5
   4   7  -8 2733.62 257.783   3
  -4   7   8 3201.30 276.722   3
   4  -7  -7 12687.5 584.128   1
   4   7  -7 12011.4 537.349   5
   4   7  -7 11726.1 509.635   3
  -4   7   7 12660.3 537.543   3
   4   7  -6 6530.90 396.767   5
   4   7  -6 7050.90 397.891   3
  -4   7   6 6953.57 399.075   3
   4  -7  -6 6860.77 435.836   1
   4   7  -5 15598.5 575.803   3
  -4   7   5 16118.2 597.866   3
  -4   7   4 2089.83 226.741   3
   4   7  -4 1832.28 203.509   3
   4   7  -3 10526.6 556.025   4
  -4   7   3 10444.9 486.616   3
   4   7  -3 10493.6 476.224   3
   4   7  -2 1374.21 223.035   4
  -4   7   2 1165.47 176.868   3
   4   7  -2 1067.30 173.065   3
  -4   7   2 1528.67 214.194   2
   4   7  -1 216.639 104.607   4
  -4   7   1 148.959 84.9819   3
   4   7  -1 246.429 99.9191   3
  -4   7   1 293.177 120.984   2
  -4   7   0 3166.85 313.928   2
   4   7   0 2962.51 304.926   4
  -4   7   0 2879.81 270.963   3
   4   7   0 3293.97 280.457   3
   4   7   1 73.9238 79.8248   4
  -4   7  -1 75.4198 82.7823   2
   4   7   1 25.7784 58.0244   8
   4   7   1 72.5388 89.4758   3
   4   7   2 2226.72 266.359   4
  -4   7  -2 2150.31 253.729   2
   4   7   2 2266.61 199.490   8
  -4   7  -3 359.765 132.925   2
   4   7   3 405.112 102.467   8
  -4   7  -4-86.3420 123.808   2
   4   7   4-23.8748 52.6410   8
  -4   7  -5 4274.39 375.681   2
   4   7   5 4066.68 299.079   8
  -4   7  -6-122.915 91.9359   2
   4   7   6 21.3496 74.3890   8
  -4   7  -7 3041.15 328.562   2
   4   7   7 2811.90 269.421   8
  -4   7  -8 10817.9 612.970   2
   4   7   8 11094.5 535.407   8
  -4   7  -9 226.469 116.108   2
  -4   7 -10 5981.78 477.807   2
  -4   7 -11 1724.64 282.914   2
  -4   7 -12-209.589 157.448   2
  -4   7 -13 1040.07 222.214   2
   4   7  14 647.414 200.262   6
  -4   7 -14 891.168 186.926   2
   4   7  15-136.407 158.424   6
  -4   7 -15-168.580 171.079   2
   4   8 -18 57.3805 85.6553   5
   4   8 -17 372.982 136.366   5
  -4   8  17 188.916 156.260   8
   4   8 -16 76.0368 86.4829   5
   4  -8 -16 126.206 115.810   1
  -4   8  16 202.917 135.844   8
   4   8 -15 86.8216 94.7816   5
   4  -8 -15 106.130 98.2585   1
  -4   8  15 134.082 114.889   8
   4   8 -14 50.4504 85.3821   5
   4  -8 -14 46.2505 90.5322   1
  -4   8  14-75.8481 109.227   8
   4   8 -13 1026.45 175.396   5
   4  -8 -13 1231.43 207.029   1
  -4   8  13 1074.60 205.728   8
   4  -8 -12-103.080 118.598   1
   4   8 -12 256.620 113.808   5
  -4   8  12-115.936 123.733   8
   4  -8 -11 1007.88 187.163   1
   4   8 -11 1508.60 213.608   5
  -4   8  11 1204.64 232.575   8
   4  -8 -10 9543.40 521.324   1
   4   8 -10 8899.03 502.962   3
   4  -8  -9 262.453 128.025   1
   4   8  -9-68.4721 98.9060   3
   4  -8  -8 2223.54 260.378   1
   4   8  -8 2333.63 253.422   3
  -4   8   8 2754.51 282.417   3
   4  -8  -7 8988.69 505.884   1
   4   8  -7 8378.84 466.222   3
  -4   8   7 8877.89 485.999   3
   4  -8  -6 6153.55 428.571   1
   4   8  -6 5902.22 392.001   3
  -4   8   6 5855.64 401.812   3
   4   8  -5 2978.73 278.354   3
  -4   8   5 3077.61 294.030   3
   4   8  -4 3450.05 351.671   4
   4   8  -4 3522.92 303.692   3
  -4   8   4 3444.22 304.243   3
   4   8  -3 5405.69 416.817   4
  -4   8   3 5054.70 369.536   3
   4   8  -3 6061.57 392.805   3
   4   8  -2 656.834 172.229   4
  -4   8   2 953.557 192.836   3
   4   8  -2 1137.09 185.565   3
  -4   8   2 922.852 181.258   2
  -4   8   1 7588.92 481.472   2
   4   8  -1 7332.77 476.864   4
  -4   8   1 7766.81 465.606   3
   4   8  -1 7622.81 446.211   3
   4   8   0 20.3130 96.3515   4
  -4   8   0 335.825 113.771   3
   4   8   0 243.954 99.6196   3
   4   8   1 239.210 139.176   4
  -4   8  -1 181.205 93.0933   2
  -4   8  -1 43.3105 93.1025   3
   4   8   1 108.358 106.455   3
   4   8   2 312.449 114.799   3
   4   8   2 140.092 102.366   4
  -4   8  -2 117.142 122.023   2
   4   8   2 151.911 70.2941   8
  -4   8  -3 497.711 151.892   2
   4   8   3 82.5553 75.8574   8
  -4   8  -4 1169.02 217.206   2
   4   8   4 1337.85 179.813   8
  -4   8  -5-100.401 125.277   2
   4   8   5 66.0649 80.4013   8
  -4   8  -6 1197.48 211.565   2
   4   8   6 1460.86 198.454   8
  -4   8  -7 763.178 200.368   2
   4   8   7 443.835 127.462   8
  -4   8  -8-176.815 142.533   2
   4   8   8-47.2005 86.5843   8
  -4   8  -9 316.052 133.319   2
   4   8   9 202.359 131.476   8
  -4   8 -10 48.0956 131.204   2
   4   8  10-149.097 132.788   8
  -4   8 -11-43.5889 116.737   2
  -4   8 -12 18.9598 93.3526   2
  -4   8 -13 400.863 168.851   2
  -4   8 -14 112.157 116.845   2
   4  -9 -15-7.40626 92.0119   1
  -4   9  15-140.264 158.792   8
   4  -9 -14 809.440 170.577   1
  -4   9  14 1091.42 244.578   8
   4  -9 -13 320.537 131.155   1
  -4   9  13 240.631 137.560   8
   4  -9 -12 990.169 192.171   1
  -4   9  12 709.570 189.015   8
   4  -9 -11 1329.27 209.301   1
   4   9 -11 1360.63 226.775   3
  -4   9  11 1912.27 290.375   8
   4  -9 -10 298.277 135.611   1
   4   9 -10 301.298 144.551   3
   4  -9  -9 1923.69 255.624   1
   4   9  -9 1856.49 248.944   3
  -4   9   8 79.1565 106.435   3
   4   9  -8-87.5997 110.814   3
   4  -9  -8-68.0284 106.812   1
   4  -9  -7 6004.66 437.410   1
   4   9  -7 5537.08 408.031   3
  -4   9   7 5921.63 432.578   3
   4   9  -6 540.456 125.612   3
   4  -9  -6 881.341 165.191   1
  -4   9   6 1184.90 215.430   3
   4   9  -5 4048.65 385.714   4
   4   9  -5 4719.60 378.280   3
  -4   9   5 4063.18 360.292   3
   4   9  -4 791.357 184.674   4
   4   9  -4 917.336 186.496   3
  -4   9   4 751.215 176.565   3
   4   9  -3 162.774 123.057   4
  -4   9   3 168.648 112.598   3
   4   9  -3 56.1070 78.1850   3
   4   9  -2 680.032 175.324   4
  -4   9   2 615.837 160.836   3
   4   9  -2 609.530 159.623   3
  -4   9   1 3411.88 332.018   2
   4   9  -1 3412.37 349.532   4
  -4   9   1 3244.06 324.761   3
   4   9  -1 3286.68 323.727   3
  -4   9   0 493.062 131.955   3
   4   9   0 863.284 184.752   4
  -4   9   0 902.278 195.133   2
   4   9   0 1018.12 199.661   3
   4   9   1 231.452 107.431   4
  -4   9  -1 35.7522 94.4592   3
  -4   9  -1 21.7099 97.4588   2
   4   9   1 18.3418 96.6274   3
   4   9   2 433.034 110.431   8
  -4   9  -2 343.289 129.256   3
  -4   9  -2 345.507 136.299   2
   4   9   2 295.571 131.716   3
  -4   9  -3 340.254 143.010   2
   4   9   3 443.903 125.587   8
  -4   9  -4 345.399 136.390   2
   4   9   4 626.937 144.709   8
  -4   9  -5 246.390 108.481   2
   4   9   5 28.2134 76.7116   8
  -4   9  -6 4614.08 416.814   2
   4   9   6 5074.54 383.876   8
  -4   9  -7 3260.75 361.161   2
   4   9   7 2956.78 302.428   8
  -4   9  -8 29.9089 127.154   2
   4   9   8 73.0057 84.6393   8
  -4   9  -9 614.760 179.674   2
   4   9   9 491.884 144.278   8
  -4   9 -10 835.041 217.493   2
   4   9  10 703.927 156.500   8
  -4   9 -11 216.367 122.371   2
   4   9  11-70.7174 147.116   8
  -4   9 -12 380.080 191.248   2
  -4   9 -13 1086.76 264.563   2
   4 -10 -14-386.918 148.851   1
   4 -10 -13 4549.48 383.694   1
  -4  10  13 4525.21 464.754   8
   4 -10 -12 702.564 177.234   1
   4  10 -12 550.638 160.208   3
  -4  10  12 648.085 207.023   8
   4 -10 -11 134.210 107.400   1
   4  10 -11 38.7940 92.6188   3
  -4  10  11 2.38188 114.205   8
   4 -10 -10 433.315 139.621   1
   4  10 -10 455.894 152.506   3
   4 -10  -9 1384.87 225.169   1
  -4  10   9 1345.88 240.201   3
   4  10  -9 1404.08 221.587   3
   4 -10  -8 289.975 148.266   1
   4  10  -8 121.296 98.0007   3
  -4  10   8-22.0616 104.906   3
   4  10  -7 49.6644 83.9645   3
  -4  10   7-79.2720 123.034   3
   4 -10  -7 80.7284 95.3049   1
   4  10  -6 972.243 193.276   3
   4  10  -6 921.467 216.363   4
   4 -10  -6 538.974 156.311   1
  -4  10   6 649.664 179.245   3
   4 -10  -5 7.63721 88.1149   1
   4  10  -5 107.549 135.948   4
   4  10  -5 30.1769 93.2267   3
  -4  10   5 217.012 119.642   3
   4  10  -4 291.916 107.557   4
   4  10  -4 308.926 137.848   3
  -4  10   4 339.291 153.778   3
   4  10  -3 1780.93 266.809   4
  -4  10   3 1871.92 265.914   3
   4  10  -3 2033.11 269.757   3
   4  10  -2 813.729 178.316   4
  -4  10   2 745.285 187.885   3
   4  10  -2 1055.47 200.493   3
  -4  10   1-54.3050 102.014   3
   4  10  -1-54.3156 76.6265   4
   4  10  -1 31.4831 91.8585   3
  -4  10   1-29.4903 71.6370   2
   4  10   0 251.240 142.932   4
  -4  10   0-48.1683 109.799   3
   4  10   0 115.598 91.2816   3
  -4  10   0-60.3789 113.040   2
  -4  10  -1 2480.45 310.207   2
   4  10   1 2559.25 309.090   4
   4  10   1 2846.60 326.545   3
  -4  10  -1 2319.22 305.793   3
  -4  10  -2 30.4230 92.9232   2
  -4  10  -2 334.061 143.494   3
   4  10   2 225.779 160.693   3
  -4  10  -3 212.531 103.776   3
  -4  10  -3 245.062 128.921   2
   4  10   3 185.226 96.1820   8
   4  10   3 85.0438 136.191   3
  -4  10  -4 1545.85 267.870   3
  -4  10  -4 1538.33 257.821   2
   4  10   4 2163.82 264.930   8
   4  10   5 1404.62 210.172   8
  -4  10  -5 1638.63 271.144   2
  -4  10  -6-14.2737 106.747   2
   4  10   6-274.237 122.415   8
  -4  10  -7 781.481 214.693   2
   4  10   7 556.339 163.270   8
  -4  10  -8 1373.70 258.903   2
   4  10   8 1225.89 217.930   8
  -4  10  -9 50.6235 114.267   2
   4  10   9 239.108 122.680   8
  -4  10 -10 149.715 153.479   2
   4  10  10-383.806 148.360   8
  -4  10 -11-277.213 179.293   2
   4  10  11-161.731 121.651   8
   4 -11 -12-95.7808 106.242   1
   4 -11 -11 297.595 130.525   1
   4  11 -11 75.7768 111.323   3
  -4  11  11 249.279 133.235   8
   4 -11 -10 2163.29 277.308   1
   4  11 -10 3052.98 360.820   3
   4 -11  -9 84.6705 107.846   1
  -4  11   9-11.2219 92.1519   3
   4  11  -9-61.4202 135.989   3
   4 -11  -8-133.668 114.453   1
   4  11  -8-112.267 151.463   4
   4  11  -8-13.9027 83.8195   3
  -4  11   8 235.282 151.060   3
   4  11  -7 430.548 123.805   4
   4  11  -7 821.718 191.685   3
  -4  11   7 592.227 164.507   3
   4 -11  -7 844.613 181.691   1
   4  11  -6 820.803 187.033   4
   4  11  -6 631.997 171.948   3
  -4  11   6 727.040 183.308   3
   4 -11  -6 526.623 152.345   1
   4  11  -5 2181.70 300.933   4
   4  11  -5 1886.79 279.485   3
   4 -11  -5 1942.59 267.059   1
  -4  11   5 1477.23 241.955   3
   4  11  -4-109.141 138.121   4
   4  11  -4-73.8108 148.892   3
  -4  11   4-16.8433 128.473   3
   4  11  -3 52.6618 134.304   4
  -4  11   3 112.941 93.9069   3
   4  11  -3-196.716 134.221   3
   4  11  -2 75.8734 108.113   4
  -4  11   2 407.427 162.033   3
   4  11  -2 34.4057 129.220   3
   4  11  -1 431.577 154.674   4
  -4  11   1 127.976 125.874   3
   4  11  -1 384.043 160.653   3
   4  11   0-16.8339 103.468   4
  -4  11   0 50.0513 84.8058   3
   4  11   0-16.1617 129.142   3
  -4  11   0 39.0742 119.478   2
  -4  11  -1 504.088 170.445   3
   4  11   1 521.512 178.326   3
  -4  11  -1 316.171 106.727   2
  -4  11  -2 1020.25 241.334   3
  -4  11  -2 763.101 176.908   2
   4  11   2 427.679 132.867   3
  -4  11  -3 2060.86 317.782   3
  -4  11  -3 2326.48 306.299   2
   4  11   3 2188.19 313.058   3
  -4  11  -4 59.2753 117.251   3
  -4  11  -4 381.751 163.883   2
  -4  11  -5 513.382 165.266   3
  -4  11  -5 406.004 168.425   2
  -4  11  -6 3287.07 375.263   2
  -4  11  -7 1466.26 271.923   2
  -4  11  -8 294.640 184.291   2
  -4  11  -9 433.487 162.187   2
  -4  11 -10 70.4652 117.905   2
   4 -12 -10 287.163 136.285   1
   4 -12  -9 198.176 126.823   1
   4  12  -9 40.4126 145.528   4
   4  12  -9-168.529 168.408   3
  -4  12   9-60.7445 96.0546   3
   4 -12  -8-122.988 128.601   1
   4  12  -8-223.731 182.005   4
   4  12  -8 34.4151 128.971   3
  -4  12   8 299.783 112.754   3
   4 -12  -7-0.69939 122.373   1
   4  12  -7 114.434 121.403   4
   4  12  -7-62.3648 147.244   3
  -4  12   7 22.2530 127.930   3
   4  12  -6 362.131 165.823   4
   4  12  -6 151.198 170.709   3
  -4  12   6-181.742 147.616   3
   4 -12  -6-92.1838 116.233   1
   4  12  -5 436.499 180.357   3
   4  12  -5 323.437 97.6298   4
  -4  12   5 701.990 199.516   3
   4 -12  -5 534.870 161.830   1
   4  12  -4 1150.14 241.999   4
   4 -12  -4 1095.71 217.301   1
   4  12  -4 878.547 229.997   3
  -4  12   4 1048.00 240.810   3
   4  12  -3-19.0387 142.818   4
  -4  12   3-51.1636 135.783   3
   4  12  -3 83.1883 113.397   3
   4  12  -2 632.870 188.189   4
  -4  12   2 881.029 222.605   3
   4  12  -2 250.965 137.002   3
   4  12  -1 1900.27 284.335   4
  -4  12   1 2314.45 338.218   3
   4  12  -1 2338.50 333.497   3
  -4  12   0 107.696 124.123   3
   4  12   0-31.0485 111.858   3
  -4  12  -1 373.577 175.311   3
   4  12   1 298.843 145.925   3
   4  12   2-362.920 198.802   3
  -4  12  -2-147.449 142.289   3
  -4  12  -3 1167.19 248.274   3
   4  12   3 1300.14 267.378   3
  -4  12  -4 954.127 257.770   3
  -4  12  -5-19.5331 167.348   3
  -4  12  -6 329.086 149.028   3
   4 -13  -8 1191.65 213.136   1
   4  13  -8 653.585 174.230   4
   4 -13  -7 825.003 190.038   1
   4  13  -7 516.009 168.504   4
   4  13  -6 501.433 156.139   4
   4  13  -6 347.205 139.063   3
  -4  13   6 219.884 176.010   3
   4 -13  -6 501.498 145.942   1
   4  13  -5 1661.86 291.297   4
   4  13  -5 2079.96 325.901   3
  -4  13   5 2382.00 349.767   3
   4 -13  -5 1482.36 239.767   1
   4  13  -4 307.364 164.709   4
   4  13  -4-244.134 159.286   3
  -4  13   4-43.7144 189.485   3
   4 -13  -4 281.757 116.712   1
   4  13  -3-13.3462 117.636   4
   4 -13  -3-41.2682 90.4826   1
  -4  13   3 157.074 118.423   3
   4  13  -3-19.5360 188.229   3
   4  13  -2-30.4178 124.294   4
  -4  13   2 9.28454 137.795   3
   4  13  -2-38.1919 139.544   3
  -4  13   1-139.297 151.900   3
   4  13  -1-348.938 188.543   3
  -4  13   0 85.8217 114.336   3
   4  13   0 363.291 188.678   3
   4  13   1 889.132 233.456   3
   5   0 -20 107.735 108.836   1
   5   0 -19 2065.99 241.682   1
   5   0 -18-184.361 85.0516   1
   5   0 -17 49.2436 83.0334   1
   5   0 -16-69.0145 70.3036   1
  -5   0  15 734.752 176.066   9
   5   0 -15 527.760 130.800   1
   5   0 -14 50.7126 74.9323   1
  -5   0  14 31.1660 95.3265   9
   5   0 -13 25207.6 702.748   1
  -5   0  13 25855.7 913.001   9
   5   0 -12-186.174 89.8296   1
  -5   0  12-12.9416 75.0344   9
   5   0 -11 21.0339 63.4031   1
  -5   0  11 87.7993 96.7197   9
   5   0 -10 27.9737 30.5162   7
   5   0 -10-73.9953 60.8929   1
  -5   0  10-40.6852 78.5267   9
   5   0  -9 1219.30 148.174   1
  -5   0   9 1411.82 196.311   9
   5   0  -9 1532.98 128.152   7
   5   0  -8-42.0271 78.2778   1
  -5   0   8 30.6084 84.1889   9
   5   0  -8 14.2376 34.4949   7
  -5   0   7 2723.06 270.857   9
   5   0  -7 2933.92 231.872   1
   5   0  -7 2704.78 191.874   7
  -5   0   6 1.93383 60.8573   9
   5   0  -6-25.9089 57.5375   1
   5   0  -6-59.9793 62.7676   7
  -5   0   5 7805.85 437.507   9
   5   0  -5 8201.35 364.724   7
  -5   0   4-44.0109 64.6471   9
   5   0  -4-68.7885 62.3397   7
   5   0  -3 163.675 73.0308   7
   5   0  -2 35.9617 62.5905   4
   5   0  -2-19.6931 54.9739   7
  -5   0   1 4113.98 311.844   2
   5   0  -1 3756.17 265.938   4
   5   0  -1 4368.86 300.646   7
   5   0   0-92.5870 81.2325   4
  -5   0   0-2.04198 65.0890   2
   5   0   0 27.4155 72.6459   7
   5   0   1 442.326 110.412   4
  -5   0  -1 541.960 112.400   2
   5   0   1 535.433 124.182   7
   5   0   2-13.3830 50.9687   5
  -5   0  -2 9.46997 72.2388   2
   5   0   2-5.12780 77.2644   7
  -5   0  -3 2283.34 245.174   2
   5   0   3 2596.92 187.952   5
   5   0   3 2778.49 270.193   7
   5   0   4-82.5541 67.1915   5
  -5   0  -4 102.120 74.4843   2
   5   0   4-79.6376 109.103   7
   5   0   5 225.599 55.5911   5
  -5   0  -5 86.6805 67.6095   2
   5   0   5 212.575 99.7858   7
   5   0   6-42.3326 67.4183   6
   5   0   6 20.9358 33.0218   5
  -5   0  -6 35.0936 86.8683   2
   5   0   6 149.310 106.825   7
   5   0   7 41.2043 66.6320   6
  -5   0  -7 73.2474 80.9107   2
   5   0   7-97.6897 104.598   7
   5   0   8-14.1201 89.7658   6
  -5   0  -8 113.775 112.704   2
   5   0   8-132.216 112.978   7
  -5   0  -9 5534.04 418.786   2
   5   0   9 6470.90 437.348   6
   5   0   9 5875.69 422.833   7
   5   0  10-106.958 99.7721   6
  -5   0 -10 59.7881 83.3642   2
   5   0  10 54.6631 109.839   7
   5   0  11 2322.87 300.528   6
   5   0  11 2524.77 291.148   7
  -5   0 -11 2211.97 281.229   2
   5   0  12-14.5462 92.8176   7
   5   0  12 55.2127 111.829   6
  -5   0 -12-114.662 97.5409   2
   5   0  13-133.633 98.9955   7
  -5   0 -13-76.4173 106.925   2
   5   0  14 11.3121 116.062   7
  -5   0 -14-58.3295 125.354   2
   5   0  15 1155.20 208.622   7
  -5   0 -15 1377.99 256.418   2
   5   0  16 38.4409 98.6699   7
  -5   0 -16-1.47948 120.136   2
   5   0  17 976.679 216.365   7
  -5   0 -17 974.071 223.658   2
   5  -1 -20 210.708 105.539   1
   5   1 -20 247.804 98.8704   1
  -5   1  20 467.478 143.461   9
   5   1 -19 219.279 97.5918   1
  -5   1  19 130.287 128.391   9
   5  -1 -18 89.3050 80.2506   1
   5   1 -18 47.4868 99.5375   1
  -5   1  18 130.973 107.317   9
   5   1 -17 243.300 82.4936   1
  -5   1  17 76.1415 82.3709   9
   5  -1 -17 297.926 121.725   1
   5   1 -16 222.623 99.4705   1
  -5   1  16 186.034 97.6312   9
   5  -1 -16 164.677 99.7815   1
   5  -1 -15 2506.24 246.613   1
   5   1 -15 2281.57 220.637   1
  -5   1  15 1977.76 264.859   9
   5  -1 -14 829.586 150.533   1
  -5   1  14 973.583 195.453   9
   5   1 -14 1217.87 162.204   1
  -5   1  13-11.9104 73.7378   9
   5  -1 -13 76.0206 75.5392   1
   5   1 -13-137.844 88.5135   1
   5  -1 -12 557.176 119.300   1
   5   1 -12 278.823 92.5643   1
  -5   1  12 420.306 136.012   9
   5  -1 -11 2808.77 251.348   1
   5   1 -11 2629.75 219.329   1
  -5   1  11 2989.27 312.115   9
   5  -1 -10 8462.15 409.704   1
   5   1 -10 8754.21 384.080   1
  -5   1  10 8500.88 506.715   9
   5   1 -10 8208.73 302.771   7
   5  -1  -9 37900.7 856.177   1
   5   1  -9 39084.1 800.079   1
  -5   1   9 40643.3 1082.11   9
   5  -1  -8 2964.44 254.344   1
   5   1  -8 3106.96 226.579   1
  -5   1   8 2888.61 296.787   9
   5  -1  -8 2791.27 176.034   7
   5  -1  -7 855.050 104.044   7
   5   1  -7 825.652 124.422   1
  -5   1   7 1054.93 178.082   9
  -5   1   7 975.602 99.0829   8
   5  -1  -7 1164.62 161.418   1
   5  -1  -6 279.575 68.0641   7
  -5   1   6 190.189 91.8595   9
  -5   1   6 364.829 59.4331   8
   5   1  -6 298.047 77.3048   1
   5  -1  -6 256.412 82.6548   1
   5   1  -5 4617.49 271.415   1
  -5   1   5 4705.81 348.039   9
  -5   1   5 4763.20 190.628   8
   5  -1  -5 4921.39 267.287   7
  -5   1   4 1048.57 168.984   9
  -5   1   4 788.103 77.7053   8
   5  -1  -4 1110.20 140.802   7
   5  -1  -3 910.168 132.307   7
  -5   1   3 990.366 158.768   9
   5   1  -2-71.7094 91.0444   4
   5  -1  -2-37.6557 77.8772   4
   5  -1  -2 44.7153 62.7234   7
  -5   1   1 24351.1 763.416   2
   5   1  -1 24388.2 707.409   4
   5  -1  -1 24299.9 632.908   4
  -5   1   1 24518.0 719.161   9
   5  -1  -1 24400.6 689.819   7
   5   1   0-14.3818 60.4168   5
   5   1   0-52.8501 84.6330   4
   5  -1   0 170.589 70.3259   4
  -5  -1   0 36.7492 20.0487   3
  -5   1   0-70.9559 108.389   2
  -5  -1   0 158.718 75.6944   2
  -5   1   0 69.9112 54.1120   9
   5  -1   0 52.7933 72.3961   7
   5   1   1 10867.0 316.839   6
  -5   1  -1 10383.1 512.963   2
  -5  -1  -1 10081.9 477.686   2
   5   1   1 10541.8 404.165   5
   5   1   1 10225.9 457.734   4
   5  -1   1 10794.0 424.122   4
  -5  -1  -1 10784.0 302.191   3
  -5   1  -1 9710.72 430.609   9
   5  -1   1 10844.9 483.483   7
   5   1   2 63.5443 49.8238   6
   5   1   2-37.9194 68.6210   5
   5   1   2 231.099 105.016   4
  -5   1  -2-19.8367 72.3821   2
  -5  -1  -2 46.3677 69.6485   2
  -5  -1  -2 45.2706 30.2182   8
  -5  -1  -2 109.723 51.2910   3
   5  -1   2-47.6627 80.6130   7
   5   1   3 6791.89 312.017   6
  -5   1  -3 6447.94 411.212   2
  -5  -1  -3 6565.64 395.860   2
   5   1   3 6696.63 304.434   5
  -5  -1  -3 6260.31 254.350   8
   5  -1   3 6862.64 405.428   7
   5   1   4 5042.77 289.828   6
  -5   1  -4 4710.88 359.273   2
  -5  -1  -4 4575.27 337.881   2
   5  -1   4 4300.80 224.331   5
   5   1   4 4806.34 249.826   5
  -5  -1  -4 4334.37 231.810   8
   5  -1   4 4769.28 339.309   7
   5  -1   5 120.397 93.4574   7
   5   1   5 182.575 71.3640   6
   5  -1   5 7.71826 42.4804   5
   5   1   5 69.2951 52.6947   5
  -5   1  -5 6.03924 85.6468   2
  -5  -1  -5-10.9944 86.4571   2
   5   1   6 5997.75 358.392   6
  -5   1  -6 5258.34 389.790   2
  -5  -1  -6 4882.24 353.673   2
   5  -1   6 5548.32 222.089   5
   5  -1   6 5841.77 401.321   7
   5   1   7 5429.05 357.208   6
  -5   1  -7 5038.15 394.411   2
  -5  -1  -7 4955.82 370.155   2
   5   1   7 5062.84 385.693   7
   5  -1   7 5085.49 383.635   7
   5   1   8 4515.98 355.736   6
  -5   1  -8 4259.09 369.942   2
  -5  -1  -8 4519.04 363.673   2
   5   1   8 4458.30 371.384   7
   5  -1   8 4115.62 349.372   7
   5  -1   9-17.8970 97.9367   7
   5   1   9 26.2853 84.9973   6
  -5   1  -9 183.814 98.8362   2
  -5  -1  -9-65.6674 124.676   2
   5   1   9 116.919 98.6555   7
   5  -1  10 15.7849 86.4372   7
   5   1  10 12.3206 106.167   6
  -5   1 -10 137.108 95.4126   2
  -5  -1 -10-92.5232 92.4121   2
   5   1  10 19.5668 92.8285   7
   5  -1  11 615.911 158.457   7
   5   1  11 659.082 176.076   6
  -5   1 -11 744.461 195.352   2
  -5  -1 -11 525.818 129.069   2
   5   1  11 604.873 145.797   7
   5  -1  12 720.380 170.977   7
   5   1  12 688.344 173.924   6
  -5   1 -12 731.444 189.631   2
  -5  -1 -12 821.429 192.575   2
   5   1  12 544.805 149.349   7
   5  -1  13 96.3900 88.3845   7
   5   1  13 73.0907 101.797   6
  -5   1 -13 112.095 122.277   2
  -5  -1 -13 76.6364 100.530   2
   5   1  13 48.3122 78.8627   7
   5   1  14 235.806 111.930   7
   5  -1  14 702.042 189.878   7
   5   1  14 573.488 174.705   6
  -5   1 -14 368.768 108.893   2
  -5  -1 -14 616.067 159.695   2
   5   1  15 634.570 178.347   7
   5  -1  15 539.153 166.185   7
   5   1  15 940.671 232.685   6
  -5   1 -15 636.955 185.194   2
  -5  -1 -15 981.797 230.323   2
   5   1  16 106.062 109.993   7
   5   1  16 40.6927 148.490   6
  -5   1 -16-81.9978 140.568   2
  -5  -1 -16 261.505 165.725   2
   5   1  17-213.018 140.988   7
   5   1  17-209.178 170.266   6
  -5   1 -17 166.555 126.619   2
  -5  -1 -17-106.647 145.656   2
   5   1  18-5.72410 102.871   7
  -5  -1 -18 95.5728 93.5327   2
   5   1  19 75.1198 113.735   7
  -5   2  21 258.774 135.065   9
  -5   2  20 1228.36 234.075   9
   5   2 -20 1093.33 182.699   1
   5  -2 -19 131.676 100.231   1
   5   2 -19 247.822 112.912   1
  -5   2  19 305.946 154.901   9
  -5   2  18 167.291 92.8594   9
   5   2 -18 61.2141 63.9680   1
   5  -2 -17 3670.92 312.196   1
   5   2 -17 3748.05 290.909   1
  -5   2  17 3794.97 387.471   9
   5   2 -16 965.184 152.373   1
   5  -2 -16 1126.31 180.412   1
  -5   2  16 885.199 190.427   9
   5   2 -15 108.014 69.3756   1
  -5   2  15 73.3267 91.4229   9
   5  -2 -15 1.08857 82.3025   1
   5  -2 -14 1305.87 187.344   1
  -5   2  14 1316.90 226.587   9
   5   2 -14 1408.34 173.969   1
   5  -2 -13 4840.88 332.670   1
  -5   2  13 5533.01 431.623   9
   5   2 -13 5608.96 316.475   1
  -5   2  12 14482.3 454.309   6
   5  -2 -12 14280.9 556.881   1
   5   2 -12 14911.9 490.412   1
  -5   2  12 14997.4 689.321   9
  -5   2  11 614.637 87.8347   6
   5  -2 -11 707.726 136.542   1
   5   2 -11 670.955 116.037   1
  -5   2  11 755.423 164.862   9
  -5   2  10 10221.7 316.497   6
   5  -2 -10 10031.0 463.507   1
   5   2 -10 10319.1 391.743   1
  -5   2  10 9758.88 533.443   9
  -5   2  10 10421.0 421.333   8
  -5   2   9 18754.4 381.542   6
   5  -2  -9 19928.0 646.753   1
  -5   2   9 18783.6 735.709   9
  -5   2   9 19274.3 544.411   8
  -5   2   8 4.77075 30.3362   6
   5   2  -8 61.4343 62.8097   1
  -5   2   8 30.0150 84.1393   9
  -5   2   8 22.6011 66.4073   8
   5  -2  -8 8.74300 90.8071   1
   5  -2  -7 20392.0 654.881   1
  -5   2   7 19472.5 283.157   6
   5   2  -7 20626.9 538.059   1
  -5   2   7 20242.1 736.652   9
  -5   2   7 21205.2 522.022   8
   5   2  -6 1808.36 163.131   1
  -5   2   6 1684.14 208.293   9
  -5   2   6 1798.68 146.496   8
   5   2  -5 14777.0 454.301   1
  -5   2   5 15305.5 612.593   9
   5  -2  -4 23.3241 47.0210   7
   5   2  -4-85.7591 93.0021   5
  -5   2   4 74.6185 87.2141   9
   5   2  -3 8222.89 403.432   5
   5  -2  -3 8344.88 367.188   4
  -5   2   3 6828.20 151.597   3
  -5   2   3 7585.98 429.873   9
   5  -2  -3 8194.12 365.587   7
   5  -2  -2 65.7905 60.3114   7
   5   2  -2 83.1230 18.1799   6
   5   2  -2 197.456 85.0449   5
   5   2  -2 206.090 103.270   4
   5  -2  -2 241.458 80.5272   4
  -5   2   2 64.2063 52.5552   9
  -5   2   2 96.1689 25.6587   3
  -5   2   2 65.4611 77.7205   2
  -5   2   1 2765.65 142.924   6
   5   2  -1 2844.73 135.530   6
  -5   2   1 2839.29 286.265   2
   5   2  -1 2559.02 217.413   5
   5   2  -1 2788.49 255.639   4
   5  -2  -1 2835.37 208.981   4
  -5   2   1 2894.00 254.663   9
   5  -2  -1 2759.43 230.158   7
   5  -2   0 1443.34 172.868   7
  -5   2   0 1289.93 112.158   6
   5   2   0 1408.63 111.872   6
   5   2   0 1154.33 147.590   5
   5   2   0 1422.57 185.281   4
  -5   2   0 1384.20 178.432   9
   5  -2   0 1234.24 140.823   4
  -5  -2   0 1444.77 109.219   3
  -5   2   0 1433.45 198.110   2
   5  -2   1 104.762 95.7925   7
  -5   2  -1 17.2154 34.0199   6
   5   2   1 24.7239 37.7493   6
   5   2   1 110.191 80.2499   5
   5   2   1 22.0708 74.1882   4
  -5   2  -1 17.1914 67.1994   9
  -5  -2  -1 59.2355 37.8339   3
  -5   2  -1 62.6439 77.0522   2
  -5  -2  -1 19.2203 70.9370   2
  -5   2  -2 13868.7 430.180   6
   5   2   2 14975.7 447.339   6
  -5   2  -2 13898.2 607.965   2
  -5  -2  -2 13994.2 550.034   2
   5   2   2 14532.7 475.221   5
   5   2   2 14317.8 569.707   4
  -5  -2  -2 13864.2 405.738   3
  -5   2  -2 14058.4 518.479   9
   5  -2   2 15138.7 575.337   7
   5  -2   3 963.984 155.054   7
   5   2   3 781.928 112.023   6
   5   2   3 969.213 130.536   5
  -5   2  -3 743.028 121.465   9
  -5   2  -3 517.989 142.428   2
  -5  -2  -3 976.477 150.585   2
   5  -2   4 1238.11 174.279   7
   5   2   4 1440.94 165.470   6
   5   2   4 1094.78 129.376   5
  -5   2  -4 1241.18 198.835   2
  -5  -2  -4 1038.17 157.468   2
  -5  -2  -4 1099.96 112.923   8
   5  -2   5 366.457 110.719   7
   5   2   5 445.128 110.713   6
   5  -2   5 443.304 72.5822   5
  -5   2  -5 377.234 136.799   2
  -5  -2  -5 454.994 121.086   2
   5  -2   6-31.5128 76.1049   7
   5   2   6 15.2390 68.0476   6
   5  -2   6-8.27649 29.6006   5
  -5   2  -6-132.091 91.2418   2
  -5  -2  -6 51.0401 78.2475   2
   5   2   7 1912.82 217.104   6
  -5  -2  -7 2139.73 243.691   2
  -5   2  -7 2109.25 260.236   2
   5  -2   7 2381.81 259.078   7
   5  -2   8 71.5220 85.6879   7
   5   2   8 36.3117 83.2858   6
  -5   2  -8 167.886 96.7644   2
  -5  -2  -8 66.2519 89.3512   2
   5   2   9 4776.08 373.304   6
  -5   2  -9 4577.43 393.044   2
  -5  -2  -9 4747.90 376.230   2
   5  -2   9 4664.94 372.232   7
   5  -2  10 631.886 153.813   7
   5   2  10 437.966 126.528   6
  -5   2 -10 516.868 162.351   2
  -5  -2 -10 559.835 147.031   2
   5  -2  11 279.647 122.467   7
   5   2  11 252.262 93.6469   6
  -5   2 -11 279.821 132.215   2
  -5  -2 -11 297.962 127.755   2
   5   2  11 339.738 130.464   7
   5   2  12 1113.95 203.290   6
  -5   2 -12 1177.17 242.306   2
  -5  -2 -12 972.428 199.742   2
   5   2  12 907.029 198.577   7
   5   2  13 116.336 121.049   6
  -5   2 -13 90.1396 126.862   2
  -5  -2 -13 88.3475 116.447   2
   5   2  13 187.277 131.589   7
   5   2  14 373.686 190.128   6
  -5   2 -14 31.2199 140.182   2
  -5  -2 -14 70.1525 95.9918   2
   5   2  14-85.4501 108.852   7
   5   2  15 659.241 209.544   6
  -5   2 -15 273.447 151.127   2
  -5  -2 -15 520.411 182.020   2
   5   2  15 440.881 165.023   7
   5   2  16 43.6632 96.6491   7
   5   2  16 401.257 166.413   6
  -5   2 -16 355.703 166.824   2
  -5  -2 -16-21.3676 131.024   2
   5   2  17 58.8836 124.165   7
   5   2  17 317.508 172.011   6
  -5  -2 -17 134.907 109.924   2
   5   2  18 289.431 139.428   7
  -5  -2 -18-149.786 167.510   2
   5   3 -21 274.978 153.841   5
   5   3 -21 320.506 133.420   1
  -5   3  21 580.864 173.344   9
   5   3 -20 156.064 98.1407   1
   5   3 -20-140.904 147.982   5
  -5   3  20 265.393 133.787   9
   5   3 -19 112.565 90.9490   5
  -5   3  19-61.2822 112.514   9
   5   3 -19 285.982 130.772   1
   5  -3 -19 344.947 146.208   1
   5   3 -18 159.125 127.266   5
  -5   3  18 34.0125 81.3131   9
   5   3 -18 29.9196 74.4681   1
   5  -3 -18 45.7810 75.2666   1
   5   3 -17 117.187 75.3507   1
   5  -3 -17 89.0859 85.8613   1
  -5   3  17 174.121 124.894   9
   5   3 -16 157.691 92.1884   1
   5  -3 -16-28.5080 82.7431   1
  -5   3  16-21.3240 121.120   9
   5  -3 -15 3305.11 293.725   1
   5   3 -15 3723.22 267.482   1
  -5   3  15 3520.35 363.359   9
   5   3 -14 502.571 114.140   1
   5  -3 -14 571.494 141.895   1
  -5   3  14 636.518 149.081   9
   5   3 -13 450.940 93.0765   1
   5  -3 -13 555.333 123.851   1
  -5   3  13 348.720 119.741   9
  -5   3  13 301.487 87.1701   8
  -5   3  12 1829.91 177.302   6
   5  -3 -12 1990.72 222.004   1
   5   3 -12 1734.98 171.640   1
  -5   3  12 1976.35 260.947   9
  -5   3  12 1964.05 220.951   8
  -5   3  11 3613.28 232.025   6
   5  -3 -11 3860.04 305.278   1
   5   3 -11 3690.85 234.272   1
  -5   3  11 3904.49 347.192   9
  -5   3  11 3652.39 279.644   8
   5  -3 -10 387.425 110.267   1
  -5   3  10 292.955 69.6033   6
   5   3 -10 220.438 65.5522   1
  -5   3  10 415.238 122.150   9
  -5   3  10 403.288 98.3527   8
   5  -3  -9 1061.37 186.308   1
  -5   3   9 1279.82 118.423   6
   5   3  -9 1200.72 195.668   5
   5   3  -9 1326.20 136.807   1
  -5   3   9 1062.47 185.003   9
  -5   3   9 1169.94 157.929   8
   5  -3  -8 31486.9 849.953   1
   5   3  -8 32157.7 634.086   1
   5   3  -8 30680.6 881.585   5
  -5   3   8 29762.7 919.953   9
  -5   3   8 32391.1 743.954   8
   5  -3  -7 34782.9 892.728   1
   5   3  -7 36625.9 666.843   1
   5   3  -7 35217.9 928.859   5
   5   3  -7 33715.9 465.825   3
  -5   3   7 34720.2 971.261   9
  -5   3   7 36773.4 768.718   8
   5   3  -6 9259.81 335.753   1
   5   3  -6 8682.81 449.121   5
   5   3  -6 8181.11 215.251   3
  -5   3   6 8501.26 474.689   9
   5   3  -5 4592.75 238.284   1
   5   3  -5 4560.43 317.486   5
  -5   3   5 4547.95 342.644   9
   5   3  -4 3323.05 202.096   1
   5   3  -4 3405.36 271.296   5
  -5   3   4 3602.08 160.174   3
  -5   3   4 3605.36 301.454   9
   5   3  -3 560.365 115.178   5
   5  -3  -3 460.267 87.0408   4
  -5   3   3 636.789 127.456   9
  -5   3   3 521.051 64.7042   3
   5   3  -2 1011.78 150.549   5
   5   3  -2 1154.14 179.752   4
   5  -3  -2 1094.09 120.953   4
  -5   3   2 1084.95 101.664   3
  -5   3   2 1285.93 180.934   9
  -5   3   2 1117.49 188.221   2
  -5   3   1 109.150 44.9888   6
   5   3  -1 70.8700 59.3828   5
   5   3  -1-1.23240 85.7477   4
   5  -3  -1 64.3280 38.9733   4
  -5   3   1 86.7572 47.0200   3
  -5   3   1 52.7678 69.3101   9
  -5   3   1-62.4049 95.4697   2
  -5   3   0 703.301 93.0360   6
   5   3   0 734.169 127.072   5
   5   3   0 721.776 146.524   4
  -5  -3   0 740.252 92.6341   3
  -5   3   0 750.376 137.307   9
  -5   3   0 795.316 166.842   2
  -5   3  -1 8375.81 336.143   6
  -5   3  -1 9407.33 508.543   2
   5   3   1 9291.70 404.060   5
   5   3   1 8910.36 467.502   4
  -5  -3  -1 9006.74 328.442   3
  -5   3  -1 9157.96 431.572   9
   5   3   2 580.921 114.747   5
   5   3   2 474.955 133.418   4
  -5   3  -2 536.202 110.199   9
  -5   3  -2 633.736 147.927   2
  -5  -3  -2 469.250 114.546   2
   5   3   3 1364.63 153.382   6
   5   3   3 1229.21 142.119   5
  -5   3  -3 1535.51 176.756   9
  -5   3  -3 1215.57 201.356   2
  -5  -3  -3 967.081 152.570   2
   5   3   4 2221.00 207.184   6
  -5  -3  -4 1868.61 207.195   2
  -5   3  -4 1957.05 243.427   2
  -5   3  -4 2225.00 200.504   9
   5   3   5 1079.69 151.213   6
  -5   3  -5 1215.76 203.737   2
  -5   3  -5 1240.99 142.034   9
  -5  -3  -5 1162.47 168.375   2
   5   3   6 38.5866 78.5792   6
  -5   3  -6 34.2517 92.8020   2
  -5  -3  -6 106.564 81.5572   2
   5   3   7 2816.57 264.567   6
  -5   3  -7 2809.85 310.417   2
  -5  -3  -7 2060.64 231.320   2
   5   3   8 1220.20 184.052   6
  -5   3  -8 874.825 182.479   2
  -5  -3  -8 1337.09 200.689   2
   5   3   9 1574.45 221.535   6
  -5   3  -9 1394.36 224.938   2
  -5  -3  -9 1396.47 196.408   2
   5   3  10 211.981 109.958   6
  -5   3 -10 249.132 133.542   2
  -5  -3 -10 394.911 144.908   2
   5   3  11 71.9888 84.5188   6
  -5   3 -11 155.240 92.4154   2
  -5  -3 -11-39.6751 112.290   2
   5   3  12 1263.68 236.332   6
  -5   3 -12 1003.43 212.846   2
  -5  -3 -12 1008.29 185.041   2
   5   3  13 1034.94 204.814   6
  -5   3 -13 768.427 161.150   2
  -5  -3 -13 1164.79 215.492   2
   5   3  13 777.944 170.669   7
   5   3  14 2347.12 317.910   6
  -5   3 -14 2453.47 326.443   2
  -5  -3 -14 2669.36 319.032   2
   5   3  14 2242.10 313.466   7
   5   3  15 33.2424 119.590   6
  -5   3 -15-144.600 122.043   2
  -5  -3 -15-293.175 154.727   2
   5   3  15-156.608 120.841   7
   5   3  16 962.040 236.157   6
  -5   3 -16 1451.97 283.144   2
  -5  -3 -16 885.519 197.604   2
   5   3  16 817.767 198.756   7
   5   3  17 855.590 250.720   6
  -5  -3 -17 759.294 178.720   2
   5   3  17 686.021 195.862   7
   5   3  18 242.996 131.560   7
  -5   4  21 315.246 145.428   9
   5   4 -20 584.316 177.884   5
  -5   4  20 598.058 173.412   9
   5   4 -19 598.430 149.734   5
  -5   4  19 443.721 134.636   9
   5   4 -18-229.122 111.193   1
   5   4 -18-173.483 126.098   5
   5  -4 -18-261.924 116.011   1
  -5   4  18-115.106 142.475   9
   5   4 -17 1208.19 198.012   5
   5  -4 -17 1448.39 210.575   1
  -5   4  17 1505.11 268.314   9
   5   4 -17 1527.38 195.419   1
   5   4 -16 681.437 174.953   5
   5  -4 -16 687.466 146.187   1
   5   4 -16 690.144 138.647   1
  -5   4  16 522.878 165.501   9
   5   4 -15-101.106 107.986   5
   5  -4 -15 132.965 88.1626   1
   5   4 -15 59.8901 57.5107   1
  -5   4  15 223.702 124.537   9
   5   4 -14 778.145 169.352   5
   5  -4 -14 826.800 163.718   1
   5   4 -14 809.239 127.441   1
  -5   4  14 676.353 182.349   9
  -5   4  14 704.123 169.704   8
   5   4 -13 321.583 140.657   5
   5   4 -13 455.976 98.2745   1
   5  -4 -13 413.827 115.585   1
  -5   4  13 328.195 133.327   9
  -5   4  13 493.977 125.460   8
  -5   4  12 2954.38 240.109   6
   5  -4 -12 3044.36 284.960   1
   5   4 -12 2834.91 300.048   5
   5   4 -12 2987.51 214.966   1
  -5   4  12 3321.02 297.033   8
  -5   4  12 2690.99 302.669   9
   5  -4 -11 8162.57 455.550   1
   5   4 -11 7590.45 474.067   5
   5   4 -11 8174.90 334.159   1
  -5   4  11 8261.19 523.421   9
  -5   4  11 8181.28 446.706   8
   5  -4 -10 6967.77 418.566   1
   5   4 -10 5686.91 398.551   5
   5   4 -10 7207.48 301.899   1
  -5   4  10 7069.04 484.503   9
  -5   4  10 6769.26 392.794   8
   5   4  -9-164.903 139.671   5
   5   4  -9 25.3608 58.5814   1
  -5   4   9-134.512 124.763   9
  -5   4   9-16.0429 81.6119   8
   5  -4  -9-36.6151 96.0034   1
   5  -4  -8 34851.3 928.094   1
   5   4  -8 35625.0 954.046   5
  -5   4   8 34787.7 1022.68   9
   5   4  -8 36439.5 625.054   1
  -5   4   8 35196.1 845.060   8
   5   4  -7 367.324 161.812   5
   5   4  -7 197.654 66.2276   1
   5   4  -7 120.386 57.7249   3
   5  -4  -7 383.327 141.216   1
   5   4  -6 16645.5 406.281   1
   5   4  -6 16074.4 623.871   5
   5   4  -6 15898.7 389.762   3
   5   4  -5 13176.6 360.336   1
   5   4  -5 13782.8 556.803   5
   5   4  -5 13066.5 349.817   3
  -5   4   5 13737.7 386.301   3
   5   4  -4 1841.40 138.023   1
   5   4  -4 1516.67 191.064   5
  -5   4   4 1836.45 145.073   3
   5   4  -4 1649.77 125.505   3
   5   4  -3 3068.57 176.660   1
   5   4  -3 3467.88 271.641   5
   5   4  -3 3507.80 313.987   4
   5  -4  -3 3216.71 191.026   4
  -5   4   3 3029.17 188.550   3
  -5   4   3 3210.36 284.086   9
   5   4  -2 1219.08 170.102   5
   5  -4  -2 1120.06 113.174   4
   5   4  -2 1220.37 200.508   4
  -5   4   2 1002.71 116.533   3
  -5   4   2 808.239 137.421   9
  -5   4   2 1288.16 199.375   2
  -5   4   1 2630.54 278.010   2
   5   4  -1 2450.34 222.524   5
   5   4  -1 2598.12 273.371   4
  -5   4   1 2664.13 191.944   3
  -5   4   1 2811.10 255.986   9
   5   4   0 153.342 73.9481   5
   5   4   0 44.7593 81.8327   4
  -5   4   0-33.2664 81.4267   9
  -5   4   0-22.2447 92.6818   2
  -5   4  -1 8513.31 502.437   2
   5   4   1 8176.90 384.826   5
   5   4   1 7902.55 460.439   4
  -5   4  -1 7490.68 399.286   9
   5   4   2-25.3388 116.722   4
  -5   4  -2 230.322 137.851   2
  -5   4  -2 98.6794 55.6331   9
  -5   4  -3 7693.43 484.323   2
  -5  -4  -3 6759.51 361.143   2
  -5   4  -3 7394.56 387.450   9
  -5   4  -4-33.7994 106.895   2
  -5   4  -4-130.711 88.4905   9
  -5  -4  -4-2.77012 60.4870   2
  -5   4  -5 7184.42 478.936   2
  -5  -4  -5 6566.91 369.594   2
  -5   4  -5 7251.37 364.453   9
  -5   4  -6 1092.64 140.604   9
  -5   4  -6 1226.85 208.903   2
  -5  -4  -6 927.992 147.861   2
   5   4   7 436.005 132.747   6
  -5   4  -7 451.824 132.009   2
  -5  -4  -7 459.798 115.005   2
   5   4   8 663.908 146.848   6
  -5   4  -8 461.996 143.313   2
  -5  -4  -8 587.983 135.465   2
   5   4   9 3039.73 312.098   6
  -5   4  -9 2610.30 317.369   2
  -5  -4  -9 2530.23 257.194   2
   5   4  10 14.8510 99.0515   6
  -5   4 -10-12.0719 104.899   2
  -5  -4 -10 98.0670 71.4445   2
   5   4  11 37.5779 87.0951   6
  -5   4 -11-21.5265 129.562   2
  -5  -4 -11 49.2201 78.4848   2
   5   4  12 85.7303 116.791   6
  -5   4 -12 199.992 127.262   2
  -5  -4 -12 125.999 89.9110   2
   5   4  13 1513.46 276.699   6
  -5   4 -13 1465.24 281.312   2
  -5  -4 -13 1215.58 206.260   2
   5   4  14 1738.85 293.215   6
  -5   4 -14 1643.94 299.282   2
  -5  -4 -14 1537.46 241.904   2
   5   4  15-165.901 164.159   6
  -5   4 -15 41.1242 105.484   2
   5   4  15 250.769 153.147   7
   5   4  16 1124.46 251.521   6
   5   4  16 1081.29 229.226   7
   5   4  17-58.0449 114.490   7
   5   4  18 18.4304 126.461   7
   5   5 -20 126.688 122.337   5
   5   5 -19 736.574 176.599   5
  -5   5  19 1269.14 263.045   9
   5   5 -18 707.221 174.053   5
  -5   5  18 579.062 170.145   9
   5   5 -17 979.580 195.358   5
   5  -5 -17 630.333 152.201   1
  -5   5  17 962.495 214.699   9
   5   5 -16 1110.62 220.250   5
   5  -5 -16 1123.23 197.714   1
  -5   5  16 1333.02 257.950   9
  -5   5  16 1008.52 199.333   8
   5   5 -15 654.453 174.023   5
   5  -5 -15 783.963 165.044   1
  -5   5  15 874.977 194.402   9
  -5   5  15 750.407 182.613   8
   5   5 -14 97.3958 77.1262   5
   5  -5 -14-65.0109 82.3366   1
  -5   5  14 50.5207 71.9820   9
   5  -5 -13-48.4118 92.6045   1
   5   5 -13 141.239 100.806   5
  -5   5  13-62.5355 84.6581   8
   5  -5 -12 84.2577 85.5222   1
   5   5 -12-69.3905 101.964   5
  -5   5  12 111.396 99.6774   8
   5  -5 -11 98.8834 87.2146   1
   5   5 -11 53.7826 92.8900   5
  -5   5  11 56.9365 86.3249   8
   5  -5 -10 323.253 100.775   1
   5   5 -10 299.916 64.7656   1
   5   5 -10 337.871 103.875   5
  -5   5  10 326.745 120.172   8
   5   5  -9 447.245 70.1083   1
   5   5  -9 362.116 133.999   5
  -5   5   9 634.342 148.540   8
   5  -5  -9 814.947 173.936   1
   5  -5  -8 23013.0 786.356   1
   5   5  -8 23939.1 469.841   1
   5  -5  -7 17069.3 677.388   1
   5   5  -7 16319.4 646.008   5
   5   5  -7 17263.7 382.517   1
   5   5  -7 15347.5 458.480   3
   5   5  -6 3195.65 290.670   5
   5   5  -6 3445.40 164.506   1
   5   5  -6 2983.26 203.834   3
  -5   5   6 3224.15 220.069   3
   5   5  -5 6606.59 218.049   1
   5   5  -5 6679.08 400.680   5
   5   5  -5 6403.78 295.109   3
  -5   5   5 6600.41 310.141   3
   5   5  -4 1914.25 118.274   1
   5   5  -4 1946.28 214.917   5
   5  -5  -4 1851.38 138.163   4
  -5   5   4 1889.91 166.271   3
   5   5  -4 1886.45 160.162   3
   5   5  -3 1172.82 95.0957   1
   5   5  -3 1473.16 191.620   5
   5  -5  -3 1150.94 102.343   4
   5   5  -3 889.546 182.417   4
  -5   5   3 1310.91 148.099   3
   5   5  -3 1100.22 125.815   3
   5   5  -2 9554.51 265.966   1
  -5   5   2 11476.1 588.843   2
   5   5  -2 10461.8 472.154   5
   5   5  -2 10616.4 557.267   4
  -5   5   2 10110.3 400.074   3
  -5   5   1 23254.1 841.038   2
   5   5  -1 21730.1 671.635   5
   5   5  -1 22176.3 794.239   4
  -5   5   1 21760.5 602.848   3
  -5   5   0 7922.07 497.828   2
   5   5   0 7394.96 385.769   5
   5   5   0 7285.71 465.382   4
  -5   5  -1 6456.64 446.865   2
   5   5   1 6422.36 433.316   4
   5   5   2 70.8326 108.491   4
  -5   5  -2-101.571 117.712   2
  -5   5  -3 685.339 160.410   2
  -5   5  -3 612.182 110.901   9
  -5   5  -4 591.057 168.668   2
  -5   5  -4 700.639 123.605   9
  -5  -5  -4 616.800 110.279   2
  -5   5  -5 1275.61 211.302   2
  -5   5  -5 1606.99 176.633   9
  -5  -5  -5 1436.55 165.330   2
  -5   5  -6-44.9678 125.951   2
  -5   5  -6 28.2546 48.7032   9
  -5  -5  -6-8.07122 67.1301   2
  -5   5  -7 397.497 131.734   2
  -5  -5  -7 458.831 110.716   2
  -5  -5  -8 2844.59 255.048   2
  -5   5  -8 2169.59 288.544   2
   5   5   9-157.419 99.2257   6
  -5   5  -9 87.2182 126.971   2
  -5  -5  -9-28.4382 64.8877   2
   5   5  10 79.6240 86.6777   6
  -5   5 -10 276.201 154.177   2
   5   5  11 890.875 197.181   6
  -5   5 -11 693.375 168.596   2
   5   5  12 1322.07 260.365   6
  -5   5 -12 659.029 197.370   2
   5   5  13 417.017 189.776   6
  -5   5 -13 453.509 166.342   2
   5   5  14 1043.96 225.153   6
  -5   5 -14 1381.94 274.647   2
   5   5  15 407.741 142.213   6
   5   5  16 1583.48 312.231   6
   5   5  17 429.882 173.602   7
   5   6 -19 326.927 155.430   5
   5   6 -18 4106.32 409.072   5
  -5   6  18 3360.08 407.023   9
   5   6 -17 149.030 110.090   5
  -5   6  17 38.6890 117.463   9
  -5   6  17 219.338 96.5903   8
   5   6 -16 102.963 105.783   5
   5  -6 -16 101.755 111.044   1
  -5   6  16 49.7269 101.624   9
  -5   6  16-8.47225 90.5089   8
   5  -6 -15 2910.93 310.412   1
   5   6 -15 2896.50 329.568   5
  -5   6  15 3600.41 365.645   8
   5   6 -14-36.1785 98.0115   5
   5  -6 -14-10.2322 90.6555   1
  -5   6  14-68.5003 82.7469   8
   5  -6 -13 21.5884 94.8546   1
   5   6 -13 109.868 108.771   5
   5  -6 -12 1752.04 241.416   1
   5   6 -12 1582.31 246.263   5
  -5   6  12 1811.03 239.835   8
   5  -6 -11-33.1207 86.0117   1
   5   6 -11-36.1288 123.392   5
  -5   6  11 9.83209 74.9565   8
   5  -6 -10 1362.42 209.590   1
   5   6 -10 1392.91 212.157   5
  -5   6  10 1429.27 198.756   8
   5   6  -9 507.677 135.263   5
   5  -6  -9 318.383 94.6993   1
   5   6  -8 98.6345 94.9771   5
   5  -6  -8 78.6338 103.962   1
   5  -6  -7 5409.72 396.969   1
   5   6  -7 5468.46 381.096   5
   5   6  -7 5426.12 304.997   3
  -5   6   7 5901.24 335.722   3
   5   6  -6 13461.0 588.538   5
   5   6  -6 13862.1 481.500   3
  -5   6   6 13182.9 489.482   3
   5   6  -5 191.430 111.324   5
   5   6  -5 174.704 66.0225   3
  -5   6   5 263.055 86.9926   3
   5   6  -4 4350.11 325.462   5
   5   6  -4 3885.98 364.062   4
  -5   6   4 4154.79 280.545   3
   5   6  -4 4648.11 282.869   3
   5   6  -3 6205.35 383.576   5
   5   6  -3 5785.35 435.423   4
  -5   6   3 5885.39 332.054   3
   5   6  -3 6091.32 321.541   3
  -5   6   2 6820.93 475.189   2
   5   6  -2 6462.22 458.758   4
  -5   6   2 6886.98 368.153   3
   5   6  -2 7374.14 360.633   3
   5   6  -1 1624.54 235.929   4
  -5   6   1 1463.20 177.776   3
  -5   6   1 1467.30 226.014   2
  -5   6   0 2672.03 303.480   2
   5   6   0 2909.06 305.687   4
  -5   6   0 2919.87 251.342   3
   5   6   1 1008.24 210.163   4
  -5   6  -1 1043.96 196.138   2
  -5   6  -2 768.595 161.293   2
   5   6   2 362.538 119.816   4
  -5   6  -3 712.348 187.515   2
  -5   6  -4 1898.45 262.661   2
  -5   6  -5-57.7405 101.128   2
  -5   6  -5 97.5050 69.9441   9
  -5   6  -6-76.7725 115.183   2
  -5   6  -6-69.9445 57.1045   9
  -5   6  -7 286.862 137.037   2
  -5   6  -8 238.204 145.401   2
  -5   6  -9 542.937 194.953   2
  -5   6 -10 313.049 122.234   2
   5   6  11-37.5305 128.260   6
  -5   6 -11-200.341 197.928   2
   5   6  12 1028.23 229.648   6
  -5   6 -12 1076.04 239.728   2
   5   6  13-141.016 148.192   6
  -5   6 -13 333.076 201.710   2
   5   6  14 1903.54 320.071   6
   5   6  15 314.469 179.662   6
   5   7 -18 53.1867 97.2662   5
  -5   7  18-132.399 143.857   8
   5   7 -17 662.700 166.239   5
  -5   7  17 866.335 219.936   8
   5   7 -16 1540.91 248.012   5
  -5   7  16 1437.16 261.657   8
   5   7 -15 618.781 162.322   5
   5  -7 -15 378.533 146.897   1
  -5   7  15 806.225 200.255   8
   5   7 -14 1603.68 235.833   5
   5  -7 -14 1583.12 243.103   1
  -5   7  14 1652.39 253.229   8
   5  -7 -13 214.940 89.6381   1
   5   7 -13 79.3898 86.3599   5
  -5   7  13 131.337 107.148   8
   5  -7 -12 427.776 151.250   1
   5   7 -12 663.068 164.850   5
  -5   7  12 517.658 140.876   8
   5  -7 -11-6.83754 80.0144   1
   5   7 -11 2.07434 75.6586   5
  -5   7  11 47.9200 77.1588   8
   5  -7 -10 85.8692 86.5382   1
   5   7 -10 20.7199 87.3200   5
  -5   7  10 65.0836 92.4764   8
   5   7  -9 368.577 146.674   5
   5  -7  -9 699.979 168.039   1
   5  -7  -8 3831.13 353.181   1
   5   7  -8 3850.33 337.456   5
   5   7  -7 661.925 145.421   5
   5  -7  -7 511.376 157.854   1
  -5   7   7 630.762 121.076   3
   5   7  -6 7828.72 460.982   5
   5   7  -6 8081.19 405.856   3
  -5   7   6 7493.19 406.572   3
   5   7  -5-137.943 123.850   5
   5   7  -5-64.6925 105.185   4
   5   7  -5-8.84546 68.1500   3
  -5   7   5 60.1368 85.1444   3
   5   7  -4 1753.63 274.260   4
   5   7  -4 2162.08 217.726   3
  -5   7   4 1701.52 212.087   3
   5   7  -3 28928.2 994.581   4
  -5   7   3 28593.5 797.105   3
   5   7  -3 29623.5 791.332   3
   5   7  -2 429.466 152.525   4
  -5   7   2 362.696 115.409   3
   5   7  -2 634.003 144.131   3
  -5   7   2 422.246 164.510   2
  -5   7   1 10211.8 604.510   2
   5   7  -1 9309.13 564.512   4
  -5   7   1 9674.94 486.399   3
   5   7  -1 9972.14 468.818   3
  -5   7   0 6352.70 473.873   2
   5   7   0 6673.62 480.454   4
  -5   7   0 7154.23 429.660   3
  -5   7  -1 2726.00 318.076   2
   5   7   1 1927.37 266.828   4
  -5   7  -1 2287.94 253.359   3
   5   7   2 983.259 189.521   4
  -5   7  -2 924.419 200.376   2
  -5   7  -3 771.417 188.396   2
  -5   7  -4-141.752 145.161   2
  -5   7  -5 192.946 144.851   2
  -5   7  -6 1048.73 233.867   2
  -5   7  -7 348.104 125.857   2
  -5   7  -8 412.479 158.138   2
  -5   7  -9 11.1597 156.929   2
  -5   7 -10 302.670 176.150   2
  -5   7 -11 192.089 180.231   2
   5   7  12 195.991 105.621   6
  -5   7 -12 419.473 168.105   2
   5   7  13 73.9467 122.309   6
   5   7  14 268.178 117.438   6
  -5   8  17 749.646 204.456   8
   5   8 -16 254.390 108.790   5
  -5   8  16 359.994 145.892   8
   5   8 -15 947.768 209.439   5
  -5   8  15 1294.83 253.799   8
   5   8 -14 223.862 117.430   5
  -5   8  14 293.048 136.662   8
   5  -8 -13-71.5960 110.493   1
  -5   8  13-185.189 96.1135   8
   5  -8 -12 890.967 178.150   1
   5   8 -12 761.764 177.607   5
  -5   8  12 371.045 136.294   8
   5  -8 -11 853.741 165.022   1
   5   8 -11 496.513 133.808   5
  -5   8  11 433.700 137.121   8
   5  -8 -10 634.270 176.606   1
   5   8 -10 759.923 175.119   5
   5   8  -9 726.676 176.383   5
   5  -8  -9 996.650 198.553   1
   5  -8  -8 396.365 156.595   1
  -5   8   8 311.092 100.958   3
  -5   8   7 2099.97 241.479   3
   5  -8  -7 2484.52 301.954   1
   5   8  -6 463.588 110.133   3
  -5   8   6 788.922 163.994   3
   5   8  -5 9503.53 598.182   4
   5   8  -5 9691.99 483.585   3
  -5   8   5 9152.30 491.757   3
   5   8  -4 8626.63 563.345   4
  -5   8   4 7974.52 457.302   3
   5   8  -4 8084.21 445.444   3
   5   8  -3 924.974 230.461   4
  -5   8   3 998.330 183.214   3
   5   8  -3 898.878 174.247   3
   5   8  -2 13500.9 699.092   4
  -5   8   2 14171.4 620.653   3
   5   8  -2 13278.6 582.059   3
   5   8  -1 227.925 152.594   4
  -5   8   1 137.191 116.630   3
   5   8  -1 75.6721 94.2862   3
  -5   8   1 191.864 126.257   2
   5   8   0-137.206 165.651   4
  -5   8   0-9.37559 112.592   3
  -5   8   0 125.789 105.645   2
   5   8   0 134.671 92.9937   3
   5   8   1 2182.58 287.952   4
  -5   8  -1 2537.40 282.601   3
  -5   8  -1 2194.16 292.062   2
  -5   8  -2-53.3832 90.1790   3
  -5   8  -2-46.6885 141.923   2
  -5   8  -3 903.928 227.464   2
  -5   8  -4 879.091 184.442   2
  -5   8  -5 18.7120 108.580   2
  -5   8  -6 131.165 107.926   2
  -5   8  -7 270.425 170.586   2
  -5   8  -8-92.4399 129.926   2
  -5   8  -9 84.1878 109.016   2
  -5   8 -10 364.078 169.578   2
  -5   8 -11 1063.56 254.886   2
   5   8  13 128.862 99.7591   6
  -5   9  15 698.337 178.686   8
  -5   9  14 1175.83 231.731   8
   5  -9 -13 1191.51 202.316   1
  -5   9  13 1482.87 274.101   8
   5  -9 -12 215.834 118.967   1
  -5   9  12-13.6027 98.7986   8
   5  -9 -11 357.668 124.703   1
  -5   9  11 450.039 175.338   8
   5  -9 -10 1179.78 211.347   1
   5  -9  -9 436.193 149.635   1
  -5   9   8 671.798 155.688   3
   5  -9  -8 542.570 169.995   1
   5  -9  -7 28.2820 115.047   1
  -5   9   7 223.928 118.394   3
   5  -9  -6 1599.64 259.627   1
   5   9  -6 1841.62 290.218   4
  -5   9   6 1703.26 237.530   3
   5   9  -5 2419.50 326.876   4
   5   9  -5 2600.94 278.527   3
  -5   9   5 2579.54 295.522   3
   5   9  -4 3147.45 357.058   4
  -5   9   4 2862.59 304.466   3
   5   9  -4 3286.30 313.291   3
   5   9  -3 100.422 101.407   4
  -5   9   3 321.737 132.984   3
   5   9  -3 109.871 99.4054   3
   5   9  -2 3806.65 388.709   4
  -5   9   2 4029.87 351.500   3
   5   9  -2 3724.57 333.257   3
   5   9  -1 49.2363 99.0885   4
  -5   9   1-79.6848 110.287   3
   5   9  -1 6.20332 85.5151   3
  -5   9   1-9.10591 96.1754   2
   5   9   0 340.143 141.584   4
  -5   9   0 433.137 145.856   3
   5   9   0 562.924 152.001   3
  -5   9   0 611.686 164.425   2
   5   9   1 1731.20 276.126   4
  -5   9  -1 1585.32 253.352   3
  -5   9  -1 1508.22 248.612   2
  -5   9  -2 28.4407 84.8100   3
  -5   9  -2 117.908 123.544   2
  -5   9  -3 320.891 100.350   3
  -5   9  -3 97.7150 139.307   2
  -5   9  -4 167.572 110.125   2
  -5   9  -5 1666.11 284.746   2
  -5   9  -6 1013.64 229.953   2
  -5   9  -7-106.948 102.528   2
  -5   9  -8 127.349 118.061   2
  -5   9  -9 6.16128 115.189   2
  -5   9 -10 1195.86 283.924   2
  -5  10  13 5.82356 117.007   8
  -5  10  12 777.519 213.356   8
   5 -10 -11 4.78002 111.901   1
  -5  10  11 333.162 137.012   8
   5 -10 -10 902.330 195.316   1
   5 -10  -9 816.805 192.424   1
   5  10  -8 323.557 128.919   4
  -5  10   8 196.076 97.2803   3
   5 -10  -8 438.069 162.028   1
   5  10  -7-194.229 136.137   4
   5 -10  -7 43.3985 111.334   1
  -5  10   7-35.6061 102.585   3
   5 -10  -6 3696.23 394.514   1
   5  10  -6 3042.40 373.289   4
  -5  10   6 3301.08 347.210   3
   5  10  -5 2637.41 350.247   4
  -5  10   5 2674.33 312.596   3
   5  10  -4 474.584 189.673   4
  -5  10   4 209.101 126.176   3
   5  10  -3 2563.58 334.638   4
   5  10  -3 2924.00 314.686   3
  -5  10   3 2722.85 316.845   3
   5  10  -2 425.549 178.022   4
  -5  10   2 328.874 115.300   3
   5  10  -2 382.438 111.167   3
   5  10  -1 978.833 194.581   3
  -5  10   1 851.012 175.892   3
   5  10   0 202.439 142.948   4
  -5  10   0 134.931 101.826   3
   5  10   0-126.248 158.588   3
  -5  10   0 437.231 158.204   2
  -5  10  -1-36.6517 104.026   3
  -5  10  -1-96.4670 135.208   2
  -5  10  -2 490.250 170.715   3
  -5  10  -2 186.171 148.160   2
  -5  10  -3 418.703 177.493   3
  -5  10  -3 8.85878 151.049   2
  -5  10  -4 184.897 143.765   3
  -5  10  -4 318.172 149.944   2
  -5  10  -5-85.7104 120.129   2
  -5  10  -6 1942.43 315.351   2
  -5  10  -7 1107.18 250.184   2
  -5  10  -8 47.8532 124.509   2
  -5  10  -9 93.5068 149.132   2
   5 -11  -9 207.673 119.684   1
   5  11  -9-50.6438 189.238   4
   5  11  -8 307.429 121.110   4
   5 -11  -8 953.256 212.892   1
   5  11  -7 156.548 132.339   4
  -5  11   7 56.3548 105.813   3
   5 -11  -7-29.6192 123.697   1
   5  11  -6 189.158 166.205   4
   5 -11  -6-133.842 120.235   1
  -5  11   6-15.2037 106.577   3
   5  11  -5 1273.14 272.660   4
   5 -11  -5 886.794 228.636   1
  -5  11   5 903.078 209.237   3
   5  11  -4 97.9506 133.225   4
  -5  11   4 189.502 123.154   3
   5  11  -3 243.281 123.078   4
  -5  11   3 26.2315 95.4212   3
   5  11  -2 1633.15 283.673   4
  -5  11   2 1667.00 277.312   3
   5  11  -2 1784.05 268.687   3
   5  11  -1 449.733 190.159   4
  -5  11   1 563.852 185.754   3
   5  11  -1 324.060 129.667   3
   5  11   0 177.110 118.283   4
  -5  11   0 141.505 140.552   3
   5  11   0 229.569 102.579   3
  -5  11   0 333.391 140.157   2
  -5  11  -1-132.978 128.593   3
   5  11   1-34.5989 96.8587   3
  -5  11  -1-64.6571 106.584   2
  -5  11  -2 206.458 97.0743   3
  -5  11  -2 418.199 167.136   2
  -5  11  -3 513.348 168.106   3
  -5  11  -3 330.926 149.747   2
  -5  11  -4 611.932 213.567   3
  -5  11  -4 401.956 173.486   2
  -5  11  -5 283.316 146.674   3
  -5  11  -5 266.962 146.298   2
  -5  11  -6 119.103 111.936   2
  -5  11  -7 244.542 159.960   2
  -5  12   6-56.3237 137.824   3
   5  12  -5 37.6144 127.836   4
   5 -12  -5 32.1078 134.738   1
  -5  12   5-120.901 122.021   3
   5  12  -4 746.449 206.467   4
  -5  12   4 1531.85 275.800   3
   5 -12  -4 1091.03 226.224   1
   5  12  -3-101.799 139.855   4
  -5  12   3 360.531 134.657   3
   5  12  -2-450.201 234.750   4
  -5  12   2 98.5710 118.785   3
   5  12  -1 1067.01 238.064   4
  -5  12   1 1031.92 239.164   3
  -5  12   0-7.21301 135.548   3
  -5  12  -1 189.409 160.682   3
   5  12   1 745.367 214.423   3
  -5  12  -2 220.868 134.659   3
  -5  12  -3 24.7254 127.080   3
  -5  12  -4 399.641 169.458   3
   6   0 -19 34.8856 68.1517   1
   6   0 -18 642.460 155.627   1
   6   0 -17 12.9182 83.0981   1
   6   0 -16 2472.67 253.036   1
   6   0 -15 4.24737 64.3368   1
   6   0 -14 596.083 130.309   1
   6   0 -13-74.8350 62.4731   1
   6   0 -12 534.583 121.936   1
   6   0 -11-51.0613 62.2569   1
   6   0 -10 686.475 136.567   1
  -6   0  10 526.762 148.839   9
   6   0  -9-18.6511 43.5389   7
   6   0  -9-60.1812 78.3065   1
   6   0  -8 3296.39 277.927   1
   6   0  -8 3564.89 242.719   7
   6   0  -7 32.1304 69.6184   1
   6   0  -7-41.9595 47.9875   7
   6   0  -6 3869.02 290.600   1
   6   0  -6 3783.26 269.453   7
   6   0  -5 10.2895 82.4432   7
   6   0  -4 11214.9 531.591   4
   6   0  -4 11114.5 494.772   7
   6   0  -3 10.9302 79.1237   4
   6   0  -3-5.31707 92.6986   7
   6   0  -2 721.892 139.948   4
   6   0  -2 675.474 139.379   7
   6   0  -1-20.1629 89.8298   4
   6   0  -1 2.56895 82.9722   7
   6   0   0 1492.09 191.346   4
  -6   0   0 1546.29 230.147   2
   6   0   0 1692.46 223.409   7
   6   0   1 45.0847 66.0894   5
   6   0   1-33.1636 81.0598   4
  -6   0  -1-2.12925 86.7972   2
   6   0   1-123.492 90.9483   7
  -6   0  -2 6232.28 441.869   2
   6   0   2 6768.63 348.365   5
   6   0   2 7095.75 447.025   7
   6   0   3 5.63420 61.9830   5
  -6   0  -3-5.71994 76.2714   2
   6   0   3-27.0928 78.2353   7
   6   0   4 267.135 72.0390   5
  -6   0  -4 488.731 145.829   2
   6   0   4 374.837 131.618   7
   6   0   5 54.4992 51.2981   5
  -6   0  -5 38.4137 101.812   2
   6   0   5 203.803 116.113   7
  -6   0  -6 268.441 113.865   2
   6   0   6 414.768 134.867   7
  -6   0  -7-28.7566 91.2360   2
   6   0   7-7.40162 83.0342   7
  -6   0  -8 277.654 135.024   2
   6   0   8-73.2298 99.1694   7
   6   0   9 58.4164 98.5275   7
  -6   0  -9 157.470 107.347   2
  -6   0 -10 5938.04 472.313   2
   6   0  10 6512.57 489.746   7
   6   0  11-259.179 169.137   7
  -6   0 -11-145.295 172.608   2
   6   0  12 1116.81 226.837   7
  -6   0 -12 1134.74 242.082   2
   6   0  13 42.9957 111.922   7
  -6   0 -13 150.525 130.274   2
   6   0  14-2.81011 89.9904   7
  -6   0 -14 25.9349 147.673   2
   6   0  15 58.3309 116.623   7
  -6   0 -15 124.917 134.937   2
  -6   0 -16 3.50147 121.186   2
   6   1 -19 319.292 109.228   1
   6   1 -18 233.190 101.948   1
  -6   1  18 436.637 110.137   9
   6  -1 -18 228.085 100.138   1
  -6   1  17 1858.21 291.483   9
   6  -1 -17 1748.38 226.252   1
   6   1 -17 1500.53 193.160   1
   6  -1 -16-145.754 105.899   1
  -6   1  16-89.0976 114.886   9
   6   1 -16-25.8151 76.0560   1
   6   1 -15 1871.43 212.508   1
   6  -1 -15 1426.74 192.950   1
  -6   1  15 2069.90 293.786   9
  -6   1  14 205.351 83.5159   9
   6  -1 -14 213.386 99.7764   1
   6   1 -14 222.010 93.5956   1
   6  -1 -13 2819.81 265.481   1
   6   1 -13 2923.05 255.655   1
  -6   1  13 2793.45 331.095   9
   6  -1 -12 1809.12 210.206   1
   6   1 -12 2089.02 217.624   1
  -6   1  12 1873.17 250.083   9
   6  -1 -11 975.197 169.639   1
   6   1 -11 927.668 148.749   1
  -6   1  11 1072.88 204.884   9
   6  -1 -10 6005.49 372.234   1
   6   1 -10 6214.85 353.606   1
  -6   1  10 6001.22 456.363   9
   6  -1  -9 17076.6 627.612   1
   6   1  -9 17521.5 581.879   1
  -6   1   9 16366.7 742.347   9
   6   1  -9 17124.8 534.001   7
   6  -1  -8 4649.71 330.276   1
   6   1  -8 4378.91 293.564   1
  -6   1   8 4428.59 385.775   9
   6   1  -8 4621.46 291.090   7
   6  -1  -8 4442.58 257.378   7
   6  -1  -7 64.5788 59.6928   7
  -6   1   7 12.4615 80.9885   9
   6  -1  -7 226.658 77.8031   1
   6   1  -7 57.4578 72.7520   7
   6   1  -6 1838.58 200.026   1
  -6   1   6 1728.60 227.683   9
   6  -1  -6 1727.08 177.541   7
  -6   1   5 24884.2 864.642   9
   6  -1  -5 25445.7 693.300   7
   6   1  -5 23919.6 675.557   1
   6   1  -4 4097.06 345.373   4
   6  -1  -4 3726.78 306.161   4
  -6   1   4 4192.32 351.686   9
  -6   1   4 3819.09 150.005   8
   6  -1  -4 3966.93 290.604   7
   6   1  -3 22170.6 759.428   4
   6  -1  -3 22073.7 700.437   4
  -6   1   3 22273.1 788.574   9
   6  -1  -3 22372.2 698.501   7
   6  -1  -2 215.936 78.6950   7
   6   1  -2 410.371 104.880   5
   6   1  -2 473.379 116.915   4
   6  -1  -2 473.308 119.078   4
  -6   1   2 208.880 77.5086   9
  -6   1   1 6912.34 468.015   2
   6   1  -1 7807.84 405.095   5
   6   1  -1 7167.82 432.987   4
   6  -1  -1 7099.25 390.445   4
   6  -1  -1 7564.16 430.136   7
   6  -1   0 33.8627 99.4222   7
   6   1   0 106.465 66.7867   5
   6   1   0 248.739 114.459   4
   6  -1   0 57.3223 62.0101   4
  -6   1   0 16.6489 86.8075   2
  -6  -1   0 27.8431 70.9290   2
   6  -1   1 1997.40 237.243   7
  -6  -1  -1 2314.44 268.554   2
   6   1   1 2334.69 215.793   5
   6   1   1 2364.97 247.583   4
  -6   1  -1 1996.53 252.461   2
   6  -1   2 459.504 140.913   7
   6   1   2 644.623 117.313   5
  -6   1  -2 465.059 128.886   2
  -6  -1  -2 617.689 156.404   2
   6  -1   3 339.924 114.658   7
   6  -1   3 441.272 100.205   5
   6   1   3 315.795 81.5167   5
  -6   1  -3 255.475 106.371   2
  -6  -1  -3 429.384 142.364   2
   6  -1   4 1945.40 249.770   7
   6  -1   4 1777.20 169.882   5
   6   1   4 1711.87 174.282   5
  -6   1  -4 1602.75 247.437   2
  -6  -1  -4 1633.07 243.619   2
   6   1   4 2000.31 256.750   7
   6  -1   5 25.3950 77.6557   7
   6   1   5 86.1999 63.2851   6
   6   1   5 200.150 72.8632   5
  -6   1  -5 228.320 97.1653   2
  -6  -1  -5 305.022 111.163   2
   6   1   5 270.743 89.6132   7
   6  -1   6-16.4517 95.8382   7
   6   1   6 11.3168 63.9451   6
  -6   1  -6 95.7778 90.5587   2
  -6  -1  -6-50.5679 105.023   2
   6   1   6-17.7273 112.851   7
   6  -1   7 70.0253 107.426   7
  -6   1  -7 154.034 108.815   2
  -6  -1  -7 118.978 86.8333   2
   6   1   7 309.280 132.582   7
   6  -1   8 81.6517 117.718   7
   6   1   8 107.252 90.9814   6
  -6   1  -8 23.8653 91.1751   2
  -6  -1  -8-0.91767 94.0079   2
   6   1   8 19.6667 113.038   7
   6  -1   9 29.9796 90.6611   7
   6   1   9 135.485 94.0584   6
  -6   1  -9-129.152 146.962   2
  -6  -1  -9 66.9644 92.2736   2
   6   1   9-101.647 128.591   7
   6  -1  10 344.964 148.089   7
   6   1  10 221.113 111.452   6
  -6   1 -10 198.052 116.625   2
  -6  -1 -10 60.0328 100.519   2
   6   1  10 402.355 137.675   7
   6  -1  11 554.878 185.051   7
   6   1  11 207.403 100.763   6
  -6   1 -11 328.702 157.215   2
  -6  -1 -11 256.220 93.5210   2
   6   1  11 158.852 113.306   7
   6  -1  12-71.2461 117.135   7
   6   1  12 299.930 144.106   6
  -6   1 -12 315.959 154.549   2
  -6  -1 -12 214.777 111.132   2
   6   1  12 114.928 101.182   7
   6   1  13 724.440 175.471   7
   6  -1  13 1005.43 208.952   7
   6   1  13 1178.41 237.513   6
  -6   1 -13 906.074 220.093   2
  -6  -1 -13 1488.08 265.088   2
   6   1  14 317.995 139.308   7
   6  -1  14 388.350 146.143   7
  -6   1 -14 424.924 164.836   2
  -6  -1 -14 534.733 158.619   2
   6   1  15 154.171 101.110   7
   6  -1  15 184.329 135.272   7
  -6   1 -15 200.981 161.229   2
  -6  -1 -15 241.790 158.045   2
  -6  -1 -16 9.09078 138.934   2
   6   2 -19 264.759 95.9127   1
  -6   2  19 133.947 130.475   9
   6   2 -18 328.216 123.202   1
  -6   2  18 367.520 144.536   9
   6  -2 -18 198.114 114.729   1
   6   2 -17 116.212 80.1032   1
   6  -2 -17 148.782 89.9826   1
  -6   2  17 235.341 127.494   9
   6   2 -16 789.783 147.968   1
   6  -2 -16 959.926 168.741   1
  -6   2  16 1101.28 229.151   9
   6  -2 -15 250.151 112.196   1
  -6   2  15-57.2154 119.695   9
   6   2 -15 202.539 91.5275   1
   6  -2 -14 27.7607 88.1457   1
  -6   2  14 228.780 117.659   9
   6   2 -14 246.900 86.2755   1
   6  -2 -13 1200.22 191.997   1
   6   2 -13 1357.07 169.744   1
  -6   2  13 1065.40 207.984   9
   6  -2 -12 2226.97 244.288   1
   6   2 -12 2093.47 205.986   1
  -6   2  12 1857.47 276.542   9
   6  -2 -11 158.784 95.1120   1
   6   2 -11-33.9677 59.9641   1
  -6   2  11-144.693 119.934   9
   6  -2 -10 1174.63 176.718   1
   6   2 -10 1134.68 149.947   1
  -6   2  10 1516.63 232.697   9
   6   2  -9 2325.43 208.503   1
  -6   2   9 2277.76 287.058   9
   6  -2  -9 2062.50 238.834   1
   6   2  -8 82.9988 71.6315   1
  -6   2   8 42.5146 106.277   9
  -6   2   8 196.229 63.4919   8
   6  -2  -8 269.950 114.308   1
   6  -2  -7 4628.60 345.797   1
   6   2  -7 5073.56 297.525   1
  -6   2   7 4660.25 391.216   9
  -6   2   7 4819.80 241.655   8
   6   2  -6 6428.88 341.036   1
  -6   2   6 6737.93 466.663   9
  -6   2   6 6662.25 275.344   8
   6   2  -5 42785.0 870.543   1
   6   2  -5 42410.3 1036.28   5
  -6   2   5 44463.2 1179.35   9
  -6   2   5 45452.9 702.114   8
   6  -2  -5 43944.5 896.815   7
   6   2  -4 4415.33 334.090   5
   6   2  -4 4322.34 360.735   4
   6  -2  -4 4318.89 309.388   4
  -6   2   4 4469.51 383.368   9
   6  -2  -4 4481.39 306.735   7
   6   2  -3 4508.06 329.780   5
   6   2  -3 4705.11 369.398   4
   6  -2  -3 5097.09 320.881   4
  -6   2   3 5090.96 392.219   9
   6  -2  -3 4638.16 313.488   7
   6   2  -2 5539.29 351.321   5
   6   2  -2 5374.87 393.002   4
   6  -2  -2 5633.51 330.302   4
  -6   2   2 5586.57 397.675   9
   6  -2  -2 5486.95 353.120   7
  -6   2   1 3534.16 344.124   2
   6   2  -1 3691.25 284.586   5
   6   2  -1 3604.60 318.320   4
   6  -2  -1 4037.27 280.062   4
  -6   2   1 3644.64 319.230   9
   6  -2  -1 3993.32 310.867   7
   6  -2   0 417.984 113.200   7
   6   2   0 291.998 98.5898   5
   6   2   0 597.710 150.039   4
   6  -2   0 430.372 109.205   4
  -6   2   0 346.815 119.872   9
  -6   2   0 171.201 97.1640   2
   6  -2   1 51.6146 93.0313   7
   6   2   1 6.20319 75.5434   5
   6   2   1 88.5787 91.9740   4
  -6   2  -1-15.9475 58.9299   9
  -6   2  -1 18.7745 71.3801   2
  -6  -2  -1 24.5707 72.6710   2
   6  -2   2 197.363 94.7680   7
   6   2   2 230.035 62.7108   6
   6   2   2 381.401 107.563   5
  -6   2  -2 179.256 103.981   2
  -6  -2  -2 62.8600 70.0049   2
   6  -2   3 619.128 143.832   7
   6   2   3 723.986 113.829   6
   6   2   3 696.564 118.493   5
  -6   2  -3 603.396 153.581   2
  -6  -2  -3 656.143 155.553   2
   6  -2   4 159.727 106.182   7
   6   2   4-5.30717 63.0199   6
   6  -2   4 65.9620 62.3718   5
   6   2   4 23.8294 49.3036   5
  -6   2  -4 184.399 143.445   2
  -6  -2  -4 38.4348 67.5844   2
   6  -2   5 1517.45 209.947   7
   6   2   5 1698.43 189.474   6
  -6   2  -5 1077.96 208.055   2
  -6  -2  -5 1544.15 229.152   2
   6  -2   6 153.943 127.156   7
   6   2   6 149.663 76.3553   6
  -6   2  -6 79.9801 119.651   2
  -6  -2  -6 26.9400 77.4653   2
   6  -2   7-91.8514 115.879   7
   6   2   7 16.0193 82.2352   6
  -6   2  -7-86.3824 102.113   2
  -6  -2  -7-20.5763 83.6720   2
   6  -2   8 1879.53 261.776   7
   6   2   8 1498.69 221.397   6
  -6   2  -8 1296.10 228.539   2
  -6  -2  -8 1237.94 213.059   2
   6   2   8 852.908 198.705   7
   6  -2   9 25.4167 94.6391   7
   6   2   9-1.84578 83.8653   6
  -6   2  -9-108.878 109.847   2
  -6  -2  -9-106.783 91.3967   2
   6   2   9-15.3743 113.417   7
   6  -2  10 149.042 132.254   7
   6   2  10 270.566 113.095   6
  -6   2 -10 326.332 166.612   2
  -6  -2 -10-20.5506 119.597   2
   6   2  10 63.7997 89.2197   7
   6  -2  11 1906.89 278.578   7
   6   2  11 2090.91 286.708   6
  -6   2 -11 1558.94 284.343   2
  -6  -2 -11 1491.64 251.310   2
   6   2  11 1679.95 278.031   7
   6   2  12 613.671 178.519   6
  -6   2 -12 376.967 194.419   2
  -6  -2 -12 214.894 118.370   2
   6   2  12 161.031 118.378   7
   6   2  13 139.441 127.726   6
  -6   2 -13-201.786 143.905   2
  -6  -2 -13-18.9272 117.699   2
   6   2  13-138.442 108.429   7
   6   2  14 263.196 110.407   6
  -6   2 -14 206.077 150.611   2
  -6  -2 -14 484.145 191.554   2
   6   2  14 52.5730 117.938   7
   6   2  15 27.7986 111.817   7
   6   2  15-125.983 183.076   6
  -6  -2 -15 174.757 122.638   2
   6   2  16-224.177 186.733   6
  -6  -2 -16 158.966 108.443   2
  -6   3  19 387.937 178.156   9
   6   3 -18 24.7017 123.028   5
  -6   3  18 182.166 140.836   9
   6   3 -17 9.89368 112.800   5
   6   3 -17 27.4277 73.5898   1
   6  -3 -17-77.3784 133.634   1
  -6   3  17 68.8521 113.035   9
   6   3 -16 1301.00 221.749   5
   6   3 -16 1620.11 189.036   1
   6  -3 -16 1737.21 230.096   1
  -6   3  16 1157.99 220.891   9
   6   3 -15-87.7837 92.2210   1
   6   3 -15-185.452 136.296   5
   6  -3 -15-5.90711 89.4672   1
  -6   3  15 128.399 130.009   9
   6   3 -14 48.4661 114.148   5
   6  -3 -14 234.426 92.5114   1
  -6   3  14 15.1852 96.3432   9
   6   3 -14 56.5080 66.8604   1
   6   3 -13 2492.95 301.477   5
   6  -3 -13 2333.69 260.777   1
   6   3 -13 2621.98 221.949   1
  -6   3  13 2067.53 291.351   9
   6  -3 -12 4126.25 336.970   1
   6   3 -12 3712.81 355.953   5
   6   3 -12 4313.69 276.383   1
  -6   3  12 4523.62 416.138   9
   6  -3 -11 306.287 120.642   1
   6   3 -11 220.423 84.6728   5
   6   3 -11 447.530 103.718   1
  -6   3  11 125.557 119.732   9
  -6   3  11 340.935 93.4844   8
   6  -3 -10 5715.18 392.872   1
   6   3 -10 5544.16 415.150   5
   6   3 -10 5928.18 308.681   1
  -6   3  10 5430.04 442.697   9
  -6   3  10 5608.91 327.914   8
   6  -3  -9 2488.27 267.450   1
   6   3  -9 2357.91 199.377   1
   6   3  -9 2179.16 264.436   5
  -6   3   9 2176.83 280.330   9
  -6   3   9 2388.82 215.249   8
   6   3  -8 319.563 121.781   5
   6   3  -8 166.418 76.2102   1
  -6   3   8 346.658 117.093   9
   6  -3  -8 296.950 131.741   1
  -6   3   8 263.195 84.2378   8
   6  -3  -7 3632.28 321.241   1
   6   3  -7 3701.40 245.659   1
   6   3  -7 3426.59 313.593   5
  -6   3   7 3810.34 356.759   9
  -6   3   7 3858.19 250.040   8
   6   3  -6 85.0107 59.3972   1
   6   3  -6 267.816 115.578   5
  -6   3   6 122.000 77.7411   9
   6   3  -5 4671.59 279.052   1
   6   3  -5 5093.01 368.283   5
  -6   3   5 4789.09 389.246   9
   6   3  -4 31302.0 708.931   1
   6   3  -4 32627.4 904.168   5
   6   3  -4 33517.1 1016.48   4
   6  -3  -4 31692.7 770.551   4
  -6   3   4 31592.6 977.137   9
   6   3  -3 140.414 120.731   5
   6   3  -3 80.1152 117.038   4
   6  -3  -3-43.7640 81.2644   4
  -6   3   3-19.7073 98.5556   9
   6   3  -2 3153.63 275.176   5
   6   3  -2 3149.88 324.679   4
   6  -3  -2 2938.44 230.583   4
  -6   3   2 3035.53 303.914   9
  -6   3   1 9110.46 547.196   2
   6   3  -1 9537.27 465.170   5
   6   3  -1 9883.14 541.146   4
   6  -3  -1 9579.80 395.805   4
  -6   3   1 9576.59 297.786   3
  -6   3   1 9936.46 531.051   9
   6   3   0 278.428 86.9586   5
   6   3   0 360.419 107.844   4
  -6   3   0 321.837 108.953   9
  -6   3   0 413.562 129.524   2
   6   3   1 428.946 109.250   5
   6   3   1 619.635 169.764   4
  -6   3  -1 279.501 93.9824   9
  -6   3  -1 321.187 154.092   2
  -6   3  -2 2918.36 327.859   2
  -6  -3  -2 2831.48 275.323   2
   6   3   2 2804.96 239.329   5
   6   3   2 3164.41 314.564   4
  -6   3  -2 2606.58 259.277   9
   6   3   3 662.051 124.191   6
   6   3   3 549.014 114.861   5
  -6   3  -3 631.465 132.151   9
  -6   3  -3 885.256 195.390   2
  -6  -3  -3 417.497 122.575   2
   6   3   4 379.646 94.7674   6
  -6   3  -4 428.006 104.773   9
  -6   3  -4 342.728 138.726   2
  -6  -3  -4 405.610 135.019   2
   6   3   5 119.383 71.1480   6
  -6   3  -5 183.570 133.369   2
  -6  -3  -5 194.035 103.956   2
   6   3   6 2431.85 244.378   6
  -6   3  -6 2047.00 292.807   2
  -6  -3  -6 1834.69 240.560   2
   6   3   7 148.945 98.7040   6
  -6   3  -7-49.9176 87.9076   2
  -6  -3  -7 82.2839 84.1998   2
   6   3   8 77.4789 80.9082   6
  -6   3  -8 180.782 116.729   2
  -6  -3  -8 197.970 101.035   2
   6   3   9 359.178 123.934   6
  -6   3  -9 485.099 164.308   2
  -6  -3  -9 371.690 153.023   2
   6   3  10 131.570 85.1945   6
  -6   3 -10 31.7408 125.453   2
  -6  -3 -10 28.3772 80.0694   2
   6   3  11 79.3246 103.299   6
  -6   3 -11 242.426 120.477   2
  -6  -3 -11-112.662 142.374   2
   6   3  11 317.444 148.635   7
   6   3  12 309.537 131.143   6
  -6   3 -12 341.885 136.251   2
  -6  -3 -12 573.977 170.477   2
   6   3  12 297.275 144.118   7
   6   3  13 1138.87 235.080   6
  -6   3 -13 1323.59 254.764   2
  -6  -3 -13 752.465 175.234   2
   6   3  13 1280.17 258.333   7
   6   3  14 47.3243 104.351   6
  -6   3 -14-190.805 177.901   2
  -6  -3 -14 93.0999 126.367   2
   6   3  14-70.3377 147.904   7
   6   3  15 556.581 189.163   6
  -6   4  18 482.134 156.045   9
   6   4 -17 2158.29 295.752   5
  -6   4  17 2577.02 352.219   9
   6   4 -16 233.376 141.222   5
   6  -4 -16 282.112 146.286   1
  -6   4  16 124.939 98.2001   9
   6  -4 -15 1504.65 221.649   1
  -6   4  15 1277.86 240.021   9
   6   4 -14 708.011 187.182   5
   6  -4 -14 513.999 139.553   1
  -6   4  14 809.612 207.433   9
   6  -4 -13 179.293 104.180   1
   6   4 -13-21.4990 84.8052   5
  -6   4  13 104.701 80.9568   9
   6  -4 -12 135.622 77.5417   1
   6   4 -12 124.093 115.643   5
  -6   4  12 21.4434 75.5072   9
  -6   4  12 62.5817 85.5208   8
   6  -4 -11 120.499 76.0563   1
   6   4 -11 111.418 87.4743   5
  -6   4  11 15.6464 95.7274   9
  -6   4  11 17.9457 65.7474   8
   6  -4 -10 156.967 101.262   1
   6   4 -10 167.736 87.7169   5
  -6   4  10 304.374 126.008   9
  -6   4  10 161.296 74.7128   8
   6   4  -9 2459.71 282.075   5
  -6   4   9 2041.69 271.015   9
  -6   4   9 2375.28 230.402   8
   6  -4  -9 2055.90 253.888   1
   6  -4  -8 12047.3 592.754   1
   6   4  -8 12724.6 408.572   1
   6   4  -8 12296.8 609.027   5
  -6   4   8 11882.4 643.799   9
  -6   4   8 12224.4 507.325   8
   6   4  -7 5.86881 105.971   5
   6   4  -7-38.5211 50.4031   1
  -6   4   7-20.6488 112.970   9
   6  -4  -7 121.095 79.8893   1
   6   4  -6-71.9576 61.5607   1
   6   4  -6 57.5616 72.6223   5
  -6   4   6 186.044 96.6304   9
   6   4  -5 83.1237 65.3150   1
   6   4  -5-8.85286 120.530   5
   6  -4  -5 102.698 73.0936   4
  -6   4   5-67.3148 119.814   9
   6   4  -4 38313.3 713.074   1
   6   4  -4 36120.4 960.943   5
   6   4  -4 38002.0 1120.68   4
   6  -4  -4 38530.6 780.447   4
  -6   4   4 36957.9 1072.34   9
   6   4  -3 231.944 108.526   5
   6   4  -3 428.643 143.303   4
   6  -4  -3 185.971 87.2448   4
  -6   4   3 240.370 107.051   9
   6   4  -3 107.354 54.5276   1
   6   4  -2 133.880 74.8915   5
   6   4  -2 190.006 129.544   4
   6  -4  -2 155.740 76.4080   4
  -6   4   2 157.756 80.5731   9
   6   4  -1 19.3233 80.6086   5
   6   4  -1-91.5292 98.6373   4
  -6   4   1-2.79293 46.7341   3
  -6   4   1-18.4950 81.5889   9
  -6   4   1-134.314 124.660   2
   6   4   0 463.692 121.113   5
   6   4   0 595.184 164.104   4
  -6   4   0 448.277 89.6998   3
  -6   4   0 644.975 146.752   9
  -6   4   0 381.566 139.951   2
   6   4   1 1577.92 191.721   5
   6   4   1 1754.72 248.288   4
  -6   4  -1 1848.84 229.824   9
  -6   4  -1 1947.47 261.982   2
   6   4   2 1931.67 254.565   4
  -6   4  -2 1789.22 222.127   9
  -6   4  -2 1864.20 267.143   2
   6   4   3 7721.32 390.186   6
  -6   4  -3 7411.00 527.665   2
  -6  -4  -3 6788.32 412.487   2
  -6   4  -3 7745.39 441.411   9
   6   4   4 668.394 133.347   6
  -6   4  -4 699.313 136.210   9
  -6   4  -4 659.222 181.749   2
  -6  -4  -4 581.226 136.059   2
   6   4   5 4489.60 335.824   6
  -6   4  -5 3905.91 394.195   2
  -6  -4  -5 3899.13 324.797   2
  -6   4  -5 4427.91 314.346   9
   6   4   6 181.653 74.1953   6
  -6   4  -6 115.349 103.941   2
  -6  -4  -6 144.208 72.2219   2
   6   4   7 476.764 134.823   6
  -6   4  -7 391.662 165.640   2
  -6  -4  -7 384.422 116.253   2
   6   4   8 44.1157 90.3887   6
  -6   4  -8 157.526 111.915   2
  -6  -4  -8 168.315 114.007   2
   6   4   9 117.479 119.685   6
  -6   4  -9 41.7110 116.499   2
  -6  -4  -9-13.6338 77.2442   2
   6   4  10 341.492 120.271   6
  -6   4 -10 413.730 184.140   2
  -6  -4 -10 344.708 125.745   2
   6   4  11 427.091 149.675   6
  -6   4 -11 332.183 155.889   2
   6   4  12 296.722 128.975   6
  -6   4 -12 61.9290 121.296   2
   6   4  13-21.7936 117.498   6
  -6   4 -13-23.9689 152.839   2
   6   4  13-34.9366 152.513   7
   6   4  14 598.419 177.957   6
   6   4  14 429.836 162.854   7
   6   4  15 334.307 160.051   6
   6   5 -16 365.643 148.608   5
  -6   5  16 382.679 149.728   9
   6   5 -15-163.184 144.981   5
   6  -5 -15 199.405 108.721   1
  -6   5  15-82.0982 105.989   9
   6   5 -14 867.854 197.938   5
   6  -5 -14 583.214 163.425   1
  -6   5  14 829.865 201.821   9
   6  -5 -13 404.440 135.915   1
   6   5 -13 503.715 158.143   5
  -6   5  13 613.808 178.949   9
  -6   5  13 553.712 123.543   8
   6  -5 -12 138.121 126.766   1
   6   5 -12 422.048 156.248   5
  -6   5  12 21.1598 97.7031   9
  -6   5  12 221.620 108.901   8
   6  -5 -11 89.4914 85.2053   1
   6   5 -11-142.226 100.471   5
  -6   5  11 125.909 127.009   9
  -6   5  11-76.5885 66.1205   8
   6  -5 -10 149.014 110.759   1
   6   5 -10 104.231 100.525   5
  -6   5  10 218.920 119.939   9
  -6   5  10 44.0835 75.1180   8
   6   5  -9 255.673 103.170   5
  -6   5   9 292.321 125.715   9
  -6   5   9 409.715 96.6947   8
   6  -5  -9 353.971 139.513   1
   6  -5  -8 3718.55 347.369   1
   6   5  -8 3582.46 334.560   5
  -6   5   8 3505.39 361.208   9
  -6   5   8 3599.89 293.886   8
   6   5  -7 80.9833 95.8284   5
  -6   5   7-79.5642 105.003   9
   6  -5  -7 273.542 113.159   1
   6   5  -6 447.485 121.596   5
  -6   5   6 386.305 145.770   9
   6   5  -5 750.326 162.415   5
   6   5  -5 1098.25 214.328   4
  -6   5   5 693.904 157.905   9
   6   5  -4 1142.46 199.130   5
   6   5  -4 1188.27 208.213   4
  -6   5   4 728.812 149.687   9
   6   5  -3 566.431 139.191   5
   6   5  -3 569.006 159.858   4
  -6   5   3 533.038 140.234   9
   6   5  -2 2260.95 245.816   5
   6   5  -2 2871.50 310.258   4
  -6   5   2 2259.51 270.470   9
   6   5  -1 14.3009 75.5919   5
   6   5  -1 97.7428 111.467   4
  -6   5   1 8.86044 66.7920   3
  -6   5   1 10.5251 82.0998   9
  -6   5   1 134.702 113.990   2
   6   5   0 231.298 113.688   5
   6   5   0 9.23314 104.221   4
  -6   5   0 141.003 82.0735   3
  -6   5   0 38.3354 65.9587   9
  -6   5   0 162.430 116.297   2
   6   5   1 34.9984 91.4180   4
  -6   5  -1 64.0765 71.0478   9
  -6   5  -1 22.7172 140.926   2
   6   5   2 1755.11 252.146   4
  -6   5  -2 1678.26 214.913   9
  -6   5  -2 1408.63 245.758   2
  -6   5  -3 29.3930 79.0048   9
  -6   5  -3 148.692 113.035   2
  -6   5  -4 2673.45 328.416   2
  -6   5  -4 3005.27 274.554   9
   6   5   5 353.736 110.267   6
  -6   5  -5 519.324 188.326   2
  -6   5  -5 395.143 115.093   9
  -6  -5  -5 449.083 101.130   2
   6   5   6 263.670 101.065   6
  -6   5  -6 172.000 165.181   2
   6   5   7 584.572 143.545   6
  -6   5  -7 757.203 176.268   2
   6   5   8 545.712 162.989   6
  -6   5  -8 953.548 224.306   2
   6   5   9 716.917 180.527   6
  -6   5  -9 821.061 223.146   2
   6   5  10 149.383 106.973   6
  -6   5 -10 36.4255 94.2793   2
   6   5  11-25.9286 119.178   6
  -6   5 -11 154.019 124.626   2
   6   5  12 112.045 116.208   6
  -6   5 -12-145.775 168.278   2
   6   5  13 253.504 162.088   6
   6   5  14 102.133 116.793   6
   6   6 -15 304.038 144.173   5
  -6   6  15 87.2009 133.922   9
   6  -6 -14 100.586 105.553   1
   6   6 -14-230.990 168.372   5
  -6   6  14 143.045 125.020   9
  -6   6  14 227.795 130.915   8
   6  -6 -13 1093.89 204.203   1
   6   6 -13 1255.34 228.042   5
  -6   6  13 1124.20 238.562   9
  -6   6  13 1312.01 224.394   8
   6  -6 -12 151.138 116.605   1
   6   6 -12 292.680 107.717   5
  -6   6  12 244.688 145.698   9
  -6   6  12 116.051 97.4744   8
   6  -6 -11-7.87556 84.5766   1
   6   6 -11 66.3047 97.3644   5
  -6   6  11 256.042 127.248   9
  -6   6  11-23.1405 91.4751   8
   6  -6 -10 836.305 193.432   1
   6   6 -10 644.864 151.875   5
  -6   6  10 1041.02 219.475   9
  -6   6  10 852.297 167.032   8
   6   6  -9 377.981 139.766   5
  -6   6   9 435.170 129.434   8
   6  -6  -9 269.524 133.149   1
   6   6  -8 111.256 95.9331   5
   6  -6  -8 214.416 108.930   1
   6  -6  -7 2657.90 303.583   1
   6   6  -7 2616.59 288.726   5
   6   6  -6 960.795 185.283   5
   6   6  -5-64.4396 105.137   5
   6   6  -5-0.59208 121.852   4
   6   6  -4 18.5429 80.9703   5
   6   6  -4 191.468 143.785   4
   6   6  -3 1194.86 194.448   5
   6   6  -3 1388.08 239.295   4
   6   6  -2 4501.32 346.652   5
   6   6  -2 4546.50 411.656   4
   6   6  -1-2.64055 104.529   4
  -6   6   1-98.6721 72.6483   3
  -6   6   1-116.662 115.468   9
  -6   6   1-11.2167 129.851   2
   6   6   0 1063.80 220.675   4
  -6   6   0 1454.82 181.466   3
  -6   6   0 1214.74 203.923   9
  -6   6   0 1023.42 211.513   2
   6   6   1 686.197 183.642   4
  -6   6  -1 800.627 155.243   3
  -6   6  -1 522.534 135.287   9
  -6   6  -1 442.799 150.725   2
   6   6   2 1723.93 265.438   4
  -6   6  -2 1910.25 243.182   9
  -6   6  -2 1706.91 291.921   2
  -6   6  -3 7049.72 542.816   2
  -6   6  -3 6672.56 431.158   9
  -6   6  -4 5852.04 495.751   2
  -6   6  -4 5326.73 378.965   9
  -6   6  -5 160.200 149.630   2
  -6   6  -6 499.680 182.745   2
  -6   6  -7-3.41279 105.789   2
   6   6   8 201.435 92.5437   6
  -6   6  -8 93.0031 138.417   2
   6   6   9-92.2825 100.101   6
  -6   6  -9-8.68105 131.731   2
   6   6  10 6.19391 101.524   6
  -6   6 -10-39.4202 107.385   2
   6   6  11 32.8144 97.5774   6
  -6   6 -11 210.345 145.755   2
   6   6  12 170.615 115.362   6
   6   6  13 12.7469 132.181   6
   6   6  14 163.479 121.095   6
   6   7 -14 1363.55 237.556   5
  -6   7  14 2095.07 289.162   8
   6  -7 -13 3003.72 325.466   1
   6   7 -13 2240.54 309.322   5
  -6   7  13 3266.25 354.015   8
   6  -7 -12 569.156 150.577   1
   6   7 -12 730.167 177.872   5
  -6   7  12 803.529 198.565   8
   6  -7 -11 448.250 141.438   1
   6   7 -11 162.805 112.095   5
  -6   7  11 365.267 119.125   8
   6  -7 -10 1045.54 206.591   1
   6   7 -10 917.027 183.086   5
  -6   7  10 1033.99 182.859   8
   6   7  -9 196.341 99.7137   5
   6  -7  -9 111.580 94.9473   1
   6   7  -8 273.694 122.364   5
   6  -7  -8 397.240 142.715   1
   6   7  -7 896.493 182.508   5
   6  -7  -7 532.638 160.018   1
   6   7  -6 1960.98 243.510   5
   6   7  -6 1693.67 269.895   4
   6   7  -5 114.908 126.968   5
   6   7  -5 3.30728 123.352   4
   6   7  -4 794.918 189.495   4
   6   7  -3-14.7899 116.475   4
   6   7  -2 3244.75 357.973   4
   6   7  -1 2897.42 345.652   4
  -6   7   1 2187.74 232.719   3
  -6   7   1 2683.37 338.944   2
   6   7   0 1343.76 260.817   4
  -6   7   0 1484.89 204.570   3
  -6   7   0 1831.71 295.578   2
   6   7   1 1417.07 253.721   4
  -6   7  -1 1446.69 203.398   3
  -6   7  -1 1304.98 249.423   2
  -6   7  -2 978.506 193.629   9
  -6   7  -2 987.434 215.312   2
  -6   7  -3 14.1474 67.8367   9
  -6   7  -3 7.15584 145.397   2
  -6   7  -4 1680.01 290.298   2
  -6   7  -4 1609.24 215.533   9
  -6   7  -5-20.0155 128.292   2
  -6   7  -6 32.3460 136.594   2
  -6   7  -7 1125.93 261.490   2
  -6   7  -8 54.1258 117.255   2
  -6   7  -9-39.0130 117.923   2
   6   7  10-134.505 157.921   6
  -6   7 -10 309.033 166.516   2
   6   7  11-116.445 145.877   6
   6   7  12-19.8847 145.440   6
   6   7  13 177.209 140.475   6
  -6   8  15 516.069 166.254   8
  -6   8  14-227.723 172.285   8
  -6   8  13 206.503 135.485   8
   6   8 -12 1014.50 215.517   5
  -6   8  12 1222.73 230.235   8
   6  -8 -11 87.4594 115.172   1
   6   8 -11 80.9649 93.4314   5
  -6   8  11 264.365 134.903   8
   6  -8 -10 627.767 192.241   1
   6   8 -10 407.634 148.996   5
  -6   8  10 247.584 93.3009   8
   6   8  -9 39.6088 97.6135   5
   6  -8  -9 171.242 132.022   1
   6   8  -8 527.261 154.388   5
   6  -8  -8 665.149 186.327   1
   6   8  -7 787.718 202.773   4
   6  -8  -7 1449.58 251.759   1
   6   8  -6 213.729 132.486   4
   6   8  -5 132.046 144.196   4
   6   8  -4 674.061 196.221   4
   6   8  -3 2950.20 355.341   4
   6   8  -2 4758.15 455.543   4
   6   8  -1 165.074 160.323   4
  -6   8   1 332.565 178.096   2
   6   8   0 1656.50 284.239   4
  -6   8   0 1921.24 243.624   3
  -6   8   0 1727.56 278.644   2
  -6   8  -1 10162.2 666.720   2
   6   8   1 9429.95 630.540   4
  -6   8  -1 10327.8 566.213   3
  -6   8  -2 1287.54 207.363   3
  -6   8  -2 1235.86 260.581   2
  -6   8  -3 199.407 148.657   2
  -6   8  -4 1451.71 258.380   2
  -6   8  -5 1284.01 259.101   2
  -6   8  -6 328.850 186.309   2
  -6   8  -7 24.2018 158.261   2
  -6   8  -8 255.207 146.810   2
   6   8  11-130.921 180.516   6
  -6   9  14 1273.32 238.955   8
  -6   9  13 345.162 159.748   8
  -6   9  12 3521.35 404.122   8
  -6   9  11 3678.13 395.018   8
   6  -9  -9 389.218 172.920   1
   6   9  -8 270.353 141.562   4
   6  -9  -8 549.323 202.957   1
   6   9  -7 243.445 152.502   4
   6  -9  -7-16.8962 116.823   1
   6   9  -6-27.9146 128.502   4
   6  -9  -6-159.545 128.201   1
   6   9  -5 3.34923 151.174   4
   6   9  -4 466.221 142.111   4
   6   9  -3 244.846 109.443   4
   6   9  -2 1218.26 238.398   4
   6   9  -1 4305.30 452.642   4
  -6   9   0 5453.13 509.617   2
   6   9   0 5392.10 501.605   4
  -6   9  -1 77.1035 114.094   3
  -6   9  -1 120.953 172.644   2
  -6   9  -2 754.344 182.473   3
  -6   9  -2 863.912 178.500   2
  -6   9  -3 420.276 158.492   3
  -6   9  -3 279.929 156.746   2
  -6   9  -4 7.61848 139.574   2
  -6   9  -5 1055.21 249.579   2
  -6   9  -6 647.318 214.095   2
  -6  10  11 64.3347 126.643   8
   6  10  -6 897.060 209.863   4
   6 -10  -6 1254.39 238.058   1
   6  10  -5 239.731 153.093   4
   6  10  -4 507.338 180.124   4
   6  10  -3 34.2599 128.277   4
   6  10  -2-314.394 196.657   4
   6  10  -1 4716.24 474.268   4
   6  10   0 1786.73 312.922   4
  -6  10   0 2016.13 312.113   2
  -6  10  -1 2530.77 364.230   2
  -6  10  -2 233.235 135.854   2
  -6  10  -3 467.876 170.386   3
  -6  10  -3-16.7419 130.062   2
  -6  10  -4-31.1641 150.781   3
  -6  10  -4 56.5016 144.129   2
  -6  10  -5-33.4025 137.656   3
  -6  11  -1 340.958 122.144   2
  -6  11  -2 191.407 143.298   2
   7   0 -17 776.839 169.465   1
   7   0 -16-90.9388 105.680   1
   7   0 -15-0.10038 80.8057   1
   7   0 -14 26.4147 91.2879   1
   7   0 -13 3439.41 297.402   1
   7   0 -12-138.318 111.404   1
   7   0 -11 1669.28 213.320   1
   7   0 -10-48.7069 66.4372   1
   7   0  -9 897.148 148.758   1
   7   0  -8-80.1328 88.8836   1
   7   0  -7 1765.35 223.443   1
   7   0  -7 2106.63 223.645   7
   7   0  -6-65.7393 75.9533   7
   7   0  -6 54.0788 87.2975   1
   7   0  -5 12326.4 608.192   4
   7   0  -5 12596.4 561.363   7
   7   0  -4-14.2185 98.9416   4
   7   0  -4-53.4009 102.918   7
   7   0  -3 3059.79 311.180   4
   7   0  -3 2442.47 262.890   7
   7   0  -2-163.334 134.348   4
   7   0  -2-193.947 136.074   7
   7   0  -1 31330.8 886.485   5
   7   0  -1 33263.3 947.660   4
   7   0  -1 32817.0 1004.49   7
   7   0   0-173.128 98.8353   5
   7   0   0 151.397 147.476   4
   7   0   0 47.0795 113.526   7
  -7   0  -1 17125.0 779.338   2
   7   0   1 17769.7 636.099   5
   7   0   1 18872.3 792.123   7
   7   0   2-105.295 96.7003   5
  -7   0  -2-106.695 130.019   2
   7   0   2-301.190 159.452   7
  -7   0  -3 7496.63 525.116   2
   7   0   3 7551.24 386.711   5
   7   0   3 7189.79 513.652   7
  -7   0  -4 0.29054 118.307   2
   7   0   4-67.5341 102.564   7
  -7   0  -5 2791.39 334.472   2
   7   0   5 2640.72 313.947   7
   7   0   6-40.5322 112.680   7
  -7   0  -6 105.946 117.050   2
   7   0   7 723.275 204.178   7
  -7   0  -7 634.805 183.173   2
   7   0   8 38.7625 123.221   7
  -7   0  -8 19.1910 109.467   2
   7   0   9 83.4488 123.844   7
  -7   0  -9-19.9946 137.613   2
   7   0  10-85.1573 121.607   7
  -7   0 -10 148.387 89.3460   2
   7   0  11-156.123 137.005   7
  -7   0 -11 318.769 165.851   2
  -7   0 -12-282.674 180.755   2
  -7   0 -13 19.9052 110.325   2
   7   1 -17 269.121 128.584   1
   7  -1 -16 169.245 108.428   1
   7   1 -16 82.7544 81.4039   1
   7   1 -15 2241.89 239.838   1
   7  -1 -15 1848.27 229.392   1
   7  -1 -14-160.077 104.066   1
   7   1 -14 48.4883 67.4223   1
  -7   1  14-34.0645 104.587   9
   7  -1 -13 323.443 122.492   1
   7   1 -13 440.113 117.557   1
  -7   1  13 342.645 124.643   9
   7  -1 -12-16.4053 77.4509   1
   7   1 -12-64.7217 80.6744   1
  -7   1  12-9.60373 101.408   9
   7  -1 -11 92.5264 76.7886   1
   7   1 -11 315.370 102.833   1
  -7   1  11 235.239 115.951   9
   7  -1 -10-50.1501 107.589   1
   7   1 -10 33.1038 68.2408   1
  -7   1  10-12.2193 106.788   9
   7  -1  -9 2670.66 268.883   1
   7   1  -9 2932.07 260.862   1
  -7   1   9 2758.23 344.014   9
   7   1  -8 198.919 109.892   1
  -7   1   8-172.530 138.883   9
   7  -1  -8 42.7952 80.6341   1
   7   1  -8-110.840 90.9153   7
   7  -1  -7 677.389 132.460   7
  -7   1   7 519.781 148.660   9
   7  -1  -7 554.076 144.512   1
   7   1  -7 631.106 142.332   1
   7   1  -7 572.379 124.816   7
   7  -1  -6 230.855 101.922   7
  -7   1   6 48.6092 91.3603   9
   7   1  -6-41.8442 78.4035   1
   7   1  -6-5.52008 75.3127   7
   7  -1  -6-61.5065 72.3941   1
   7  -1  -5 2388.79 267.489   4
   7   1  -5 2251.63 279.973   4
   7   1  -5 2439.21 265.515   7
   7  -1  -5 2286.30 239.618   7
   7   1  -5 2263.32 233.479   1
   7  -1  -4 280.658 115.969   7
   7   1  -4 212.709 105.732   4
   7  -1  -4 505.553 145.727   4
   7   1  -4 206.683 80.2972   7
   7  -1  -3 484.343 129.903   7
   7   1  -3 559.418 134.125   5
   7   1  -3 304.344 116.087   4
   7  -1  -3 420.088 92.1689   4
   7   1  -3 403.794 111.485   7
   7   1  -2 5095.78 367.902   5
   7   1  -2 5032.68 398.163   4
   7  -1  -2 4940.53 361.203   4
   7   1  -2 5007.21 397.635   7
   7  -1  -2 4964.21 381.600   7
   7   1  -1 19461.1 709.531   5
   7   1  -1 20593.9 781.662   4
   7  -1  -1 21140.6 732.768   4
   7   1  -1 21197.2 830.380   7
   7  -1  -1 20664.8 781.457   7
   7  -1   0 287.617 125.003   7
   7   1   0 368.748 121.741   5
   7   1   0 309.158 104.519   4
   7   1   0 141.187 114.997   7
  -7   1   0 332.375 185.311   2
   7  -1   1 33.1736 87.6015   7
   7  -1   1 14.2106 81.7239   5
   7   1   1-139.129 97.2059   5
  -7   1  -1 16.3269 102.672   2
   7   1   1 65.5608 93.9925   7
  -7  -1  -1-0.91781 109.415   2
  -7  -1  -2 3315.95 345.078   2
   7  -1   2 2944.60 253.762   5
   7   1   2 2953.15 250.868   5
  -7   1  -2 2639.38 326.761   2
   7   1   2 3469.30 355.500   7
   7  -1   2 2787.32 314.457   7
   7  -1   3 914.080 185.125   7
   7   1   3 1084.23 153.902   5
  -7   1  -3 671.477 170.782   2
  -7  -1  -3 1012.65 204.977   2
   7   1   3 1058.74 212.976   7
   7  -1   4-93.8948 98.6752   7
  -7   1  -4 68.7811 102.081   2
  -7  -1  -4 75.3124 96.8926   2
   7   1   4-30.6722 131.393   7
   7  -1   5 199.583 95.9224   7
  -7   1  -5 223.208 162.191   2
  -7  -1  -5 12.3237 105.014   2
   7   1   5 203.461 97.7952   7
   7  -1   6 1044.20 215.461   7
  -7   1  -6 828.321 196.460   2
  -7  -1  -6 1144.44 224.461   2
   7   1   6 903.497 190.622   7
   7  -1   7-97.0199 141.027   7
  -7   1  -7-71.0561 129.494   2
  -7  -1  -7 55.8644 130.176   2
   7   1   7 101.866 119.479   7
   7  -1   8 100.219 89.1590   7
  -7   1  -8 254.992 152.810   2
  -7  -1  -8 106.660 94.5983   2
   7   1   8 1.74091 96.3019   7
   7  -1   9 149.461 115.815   7
  -7   1  -9 55.4289 123.587   2
  -7  -1  -9-66.4866 86.7598   2
   7   1   9 50.7345 91.1543   7
   7  -1  10-22.6136 83.3345   7
  -7   1 -10-73.6228 160.424   2
  -7  -1 -10-15.2000 110.812   2
   7   1  10 214.727 145.295   7
   7   1  11-136.259 144.369   7
   7  -1  11-9.52185 95.7984   7
  -7   1 -11 238.596 147.786   2
  -7  -1 -11-30.7515 126.461   2
  -7   1 -12-110.307 124.367   2
  -7  -1 -12 140.173 137.665   2
  -7  -1 -13 74.5068 116.957   2
  -7  -1 -14 637.070 204.224   2
   7  -2 -16 4274.79 365.967   1
   7   2 -16 4123.85 317.466   1
  -7   2  16 4651.43 477.494   9
   7  -2 -15 20.7406 96.8353   1
  -7   2  15 41.5462 136.356   9
   7   2 -15 82.8695 82.3541   1
   7  -2 -14 280.118 123.702   1
   7   2 -14 41.9488 85.4186   1
  -7   2  14 262.831 142.523   9
   7  -2 -13 41.9269 97.1814   1
   7   2 -13 231.344 93.7184   1
  -7   2  13 26.5027 95.0117   9
   7  -2 -12 57.5853 94.1078   1
   7   2 -12-51.8426 81.9949   1
  -7   2  12-28.2616 89.6119   9
   7  -2 -11 1522.72 213.485   1
   7   2 -11 1199.92 157.337   1
  -7   2  11 1478.23 268.200   9
   7  -2 -10 110.783 84.1260   1
   7   2 -10 24.2346 73.8420   1
  -7   2  10-37.8684 112.146   9
   7  -2  -9 8923.01 513.471   1
   7   2  -9 9656.55 451.782   1
  -7   2   9 8776.54 594.379   9
   7   2  -8 554.559 118.725   1
   7   2  -8 313.392 131.578   5
  -7   2   8 359.220 144.812   9
   7  -2  -8 501.741 152.887   1
   7   2  -7 2278.51 220.517   1
   7   2  -7 2573.65 290.433   5
  -7   2   7 2108.34 292.269   9
   7  -2  -7 2157.53 259.189   1
   7   2  -6 6234.17 372.113   1
   7   2  -6 6655.54 450.617   5
   7  -2  -6 6906.83 430.951   4
  -7   2   6 6285.77 488.614   9
   7   2  -5 2162.89 261.332   5
   7   2  -5 1760.12 258.024   4
   7  -2  -5 1798.14 239.125   4
  -7   2   5 1923.15 268.814   9
   7   2  -5 1587.54 197.242   1
   7  -2  -4 21.4772 76.6536   7
   7   2  -4-56.3177 113.241   5
   7   2  -4 147.249 122.637   4
   7  -2  -4 54.9527 79.0168   4
  -7   2   4-183.691 125.707   9
   7   2  -3 3900.76 334.649   5
   7   2  -3 3912.17 365.404   4
   7  -2  -3 4233.08 322.455   4
  -7   2   3 4019.90 372.145   9
   7  -2  -3 3966.98 317.145   7
   7  -2  -2 1663.35 214.930   7
   7   2  -2 1573.72 206.948   5
   7  -2  -2 1897.38 223.596   4
   7   2  -2 1679.63 246.232   4
  -7   2   2 1973.55 270.295   9
   7   2  -1 15858.5 633.631   5
   7   2  -1 15665.3 714.098   4
   7  -2  -1 15588.9 588.459   4
   7  -2  -1 15802.8 668.139   7
  -7   2   0 6781.67 511.564   2
   7   2   0 7222.75 429.534   5
   7   2   0 7879.45 507.157   4
   7  -2   0 6575.73 442.780   7
  -7   2  -1 2854.76 343.042   2
   7   2   1 3103.13 274.432   5
   7   2   1 2867.59 314.170   4
   7  -2   1 3202.12 321.077   7
   7  -2   2 314.216 123.280   7
   7   2   2 136.540 77.8326   5
  -7   2  -2-27.2478 135.766   2
  -7  -2  -2 119.380 106.259   2
   7  -2   3 702.608 181.511   7
   7   2   3 500.598 119.931   5
  -7   2  -3 638.968 196.564   2
  -7  -2  -3 638.035 165.285   2
   7  -2   4 238.336 112.767   7
   7   2   4 109.242 73.5279   5
  -7   2  -4 281.881 144.694   2
  -7  -2  -4 260.437 157.969   2
   7  -2   5 696.028 162.933   7
  -7   2  -5 606.642 200.043   2
  -7  -2  -5 837.522 172.057   2
   7   2   5 927.389 193.806   7
   7  -2   6 421.775 165.612   7
  -7   2  -6 212.733 137.607   2
  -7  -2  -6 138.781 106.497   2
   7   2   6 217.624 128.283   7
   7  -2   7 203.717 113.408   7
  -7   2  -7 188.753 130.998   2
  -7  -2  -7-41.5951 113.159   2
   7   2   7 108.116 111.552   7
   7  -2   8 214.631 135.310   7
  -7   2  -8-128.387 114.070   2
  -7  -2  -8 8.78882 100.961   2
   7   2   8-49.7500 96.6162   7
   7  -2   9-26.7579 109.225   7
  -7   2  -9-19.9781 151.593   2
  -7  -2  -9 244.794 121.696   2
   7   2   9 36.2691 95.9161   7
   7  -2  10-116.572 123.247   7
  -7   2 -10 157.163 115.071   2
  -7  -2 -10-179.678 167.767   2
   7   2  10 195.289 121.090   7
  -7   2 -11-209.953 177.162   2
  -7  -2 -11 33.6597 115.436   2
   7   2  11-22.1264 110.642   7
  -7   2 -12 163.813 171.956   2
  -7  -2 -12-17.8810 109.474   2
  -7  -2 -13-78.8225 139.882   2
  -7  -2 -14 477.128 206.423   2
   7  -3 -15 741.452 170.304   1
  -7   3  15 409.650 171.411   9
   7   3 -14 334.363 166.863   5
   7  -3 -14 291.533 116.285   1
  -7   3  14 160.103 99.7717   9
   7  -3 -13-21.2128 93.6587   1
   7   3 -13 189.047 133.075   5
  -7   3  13-71.1385 100.517   9
   7  -3 -12 35.8868 69.9752   1
   7   3 -12-111.201 95.8322   5
   7  -3 -11 534.755 143.986   1
   7   3 -11 416.031 146.948   5
  -7   3  11 301.132 139.490   9
   7  -3 -10 313.449 137.897   1
   7   3 -10 260.667 139.848   5
  -7   3  10 86.7500 106.234   9
   7   3  -9 116.770 131.490   5
  -7   3   9-2.59547 120.579   9
   7  -3  -9-114.023 105.287   1
   7   3  -8 1450.54 225.458   5
  -7   3   8 1624.42 260.327   9
   7  -3  -8 1463.74 216.947   1
   7   3  -7 39.5254 98.3690   5
  -7   3   7-21.3575 124.202   9
   7  -3  -7 153.491 93.3170   1
   7   3  -6 3649.11 339.189   5
   7   3  -6 3950.09 384.109   4
  -7   3   6 4277.03 410.404   9
   7   3  -5 564.284 157.185   5
   7   3  -5 673.128 169.255   4
  -7   3   5 820.560 196.141   9
   7   3  -4 10285.3 447.759   1
   7   3  -4 10209.5 545.042   5
   7   3  -4 10610.4 616.267   4
  -7   3   4 11187.0 641.728   9
   7   3  -3 53.4713 86.9187   5
   7   3  -3-33.1648 122.700   4
  -7   3   3-59.0350 120.733   9
   7   3  -2 4194.14 338.703   5
   7   3  -2 4291.70 389.873   4
  -7   3   2 4667.50 400.055   9
   7   3  -1 1482.60 205.761   5
   7   3  -1 1584.68 249.568   4
  -7   3   1 2185.60 276.557   9
  -7   3   0 6833.08 530.433   2
   7   3   0 6737.26 413.820   5
   7   3   0 6674.00 482.769   4
  -7   3   0 7037.96 473.623   9
   7   3   1 50.0842 71.5895   5
   7   3   1 25.2980 117.602   4
  -7   3  -1 47.0323 87.3148   9
  -7   3  -1 135.088 109.503   2
   7   3   2 149.818 77.9165   5
  -7   3  -2 144.977 131.514   2
   7   3   3 28.6464 64.5637   5
  -7   3  -3 73.4524 83.0019   2
  -7  -3  -3 38.1660 95.4231   2
  -7   3  -4-130.623 127.179   2
  -7  -3  -4-113.140 141.399   2
  -7   3  -5 20.5856 96.8053   2
  -7  -3  -5-91.5451 120.011   2
  -7   3  -6 567.322 183.511   2
  -7  -3  -6 509.550 158.334   2
  -7   3  -7 254.932 125.175   2
  -7  -3  -7 250.195 88.2574   2
  -7   3  -8 107.206 136.047   2
  -7  -3  -8-75.9792 85.9775   2
  -7   3  -9-77.6851 161.729   2
  -7  -3  -9-51.3368 105.827   2
   7   3   9-35.1263 94.1252   7
  -7   3 -10-67.7900 112.428   2
  -7  -3 -10 152.524 88.4045   2
   7   3  10 179.620 127.915   7
  -7   3 -11 341.037 191.991   2
   7  -4 -14 40.8959 99.5704   1
   7   4 -14 3.08826 82.8406   5
  -7   4  14-84.8887 140.829   9
   7  -4 -13 718.212 155.836   1
   7   4 -13 735.160 200.545   5
  -7   4  13 903.461 223.223   9
   7  -4 -12 1044.04 198.710   1
   7   4 -12 990.682 224.238   5
  -7   4  12 669.965 176.221   9
   7  -4 -11 295.543 126.595   1
   7   4 -11 224.312 109.875   5
  -7   4  11 261.491 126.183   9
   7   4 -10 117.745 116.535   5
  -7   4  10 147.330 107.477   9
   7  -4 -10-85.1621 89.9631   1
   7   4  -9-90.3054 102.665   5
  -7   4   9 44.1703 100.489   9
   7  -4  -9 36.0928 118.643   1
   7   4  -8 256.854 122.800   5
  -7   4   8 195.021 103.922   9
   7  -4  -8 197.439 129.719   1
   7   4  -7 862.806 191.458   5
  -7   4   7 493.664 133.670   9
   7  -4  -7 535.425 153.442   1
   7   4  -6 4484.26 382.073   5
   7   4  -6 4735.10 443.594   4
  -7   4   6 4796.80 422.746   9
   7   4  -5 815.456 166.710   5
   7   4  -5 674.733 174.178   4
  -7   4   5 957.473 201.268   9
   7   4  -4 95.7005 96.2440   5
   7   4  -4-107.985 159.949   4
  -7   4   4-34.2140 101.323   9
   7   4  -3 294.716 116.473   5
   7   4  -3 160.890 127.007   4
  -7   4   3 366.419 147.810   9
   7   4  -2 71.8387 81.1948   5
   7   4  -2-152.792 150.290   4
  -7   4   2 124.885 105.122   9
   7   4  -1 1698.22 222.613   5
   7   4  -1 1595.82 259.480   4
  -7   4   1 1677.02 247.244   9
  -7   4   1 1840.19 285.323   2
   7   4   0 1746.24 220.049   5
   7   4   0 1644.69 255.894   4
  -7   4   0 1627.71 229.856   9
  -7   4   0 1984.42 306.603   2
   7   4   1 1208.99 184.050   5
   7   4   1 1359.50 239.168   4
  -7   4  -1 1144.90 193.039   9
  -7   4  -1 940.800 205.311   2
  -7   4  -2 114.986 98.9454   9
  -7   4  -2-169.158 118.995   2
  -7   4  -3 32.6864 79.0730   9
  -7   4  -3 89.3602 138.303   2
  -7   4  -4 188.551 113.952   2
  -7   4  -5 100.745 100.924   2
  -7  -4  -5-2.26478 75.2610   2
  -7   4  -6 90.9135 105.519   2
  -7  -4  -6 154.430 98.0106   2
  -7   4  -7 212.636 195.228   2
  -7   4  -8 10.6282 116.293   2
  -7   4  -9 32.1441 136.006   2
  -7   4 -10 40.8077 125.697   2
   7  -5 -13 1758.47 269.529   1
   7   5 -13 1367.47 247.926   5
  -7   5  13 1266.69 264.956   9
   7  -5 -12 1554.66 244.303   1
   7   5 -12 1078.48 226.801   5
  -7   5  12 1535.53 275.515   9
   7  -5 -11 312.996 152.678   1
   7   5 -11 112.415 130.694   5
  -7   5  11-181.273 178.892   9
   7   5 -10-77.9103 101.315   5
  -7   5  10-148.957 155.418   9
   7  -5 -10 18.1718 100.615   1
   7   5  -9-142.701 105.114   5
  -7   5   9 21.3532 99.0831   9
   7  -5  -9 103.780 105.404   1
   7   5  -8 181.655 108.653   5
  -7   5   8-27.9717 113.461   9
   7  -5  -8 336.089 127.471   1
   7   5  -7 55.8651 75.0322   5
  -7   5   7 90.1451 105.397   9
   7  -5  -7 12.9713 108.526   1
   7   5  -6-38.5599 82.6755   5
   7   5  -6-57.2123 155.211   4
  -7   5   6 123.183 123.272   9
   7   5  -5 310.388 120.358   5
   7   5  -5 518.765 181.656   4
  -7   5   5 592.087 177.410   9
   7   5  -4 218.842 125.200   5
   7   5  -4 199.850 138.901   4
  -7   5   4 206.342 96.7579   9
   7   5  -3 1638.84 229.654   5
   7   5  -3 2055.11 291.040   4
  -7   5   3 1890.83 265.906   9
   7   5  -2 13.5878 97.0439   5
   7   5  -2-107.721 123.278   4
  -7   5   2 146.153 123.999   9
   7   5  -1 187.211 108.902   5
   7   5  -1 299.123 142.890   4
  -7   5   1 108.212 91.7704   9
  -7   5   1 506.802 177.759   2
  -7   5   0 3208.44 386.730   2
   7   5   0 3043.65 290.895   5
   7   5   0 3221.37 367.253   4
  -7   5   0 2826.19 318.784   9
   7   5   1 131.874 119.035   4
  -7   5  -1 140.554 106.242   9
  -7   5  -1 344.830 168.630   2
  -7   5  -2-42.2992 95.3266   9
  -7   5  -2-19.1402 133.559   2
  -7   5  -3 943.851 183.484   9
  -7   5  -3 1243.06 256.874   2
  -7   5  -4 876.792 225.942   2
  -7   5  -5 35.0328 124.681   2
  -7   5  -6 464.526 165.781   2
  -7   5  -7 4317.05 468.904   2
  -7   5  -8 788.772 247.620   2
   7  -6 -11 1234.61 234.002   1
   7   6 -11 964.856 199.612   5
  -7   6  11 972.632 247.474   9
   7  -6 -10 3894.31 398.645   1
   7   6 -10 3239.69 351.034   5
  -7   6  10 3581.47 422.222   9
   7   6  -9-0.70856 94.7740   5
  -7   6   9 0.89159 91.2759   9
   7  -6  -9 26.3185 104.015   1
   7   6  -8 80.1537 109.274   5
  -7   6   8 239.381 124.906   9
   7  -6  -8 33.9751 94.7509   1
   7  -6  -7 210.556 134.361   1
   7   6  -7-90.4874 88.2280   5
   7   6  -7-47.5907 113.483   4
  -7   6   7-27.1870 120.203   9
   7   6  -6-51.3425 85.7346   5
   7   6  -6-55.3173 94.4194   4
  -7   6   6 44.3070 99.6349   9
   7   6  -5 1702.98 240.147   5
   7   6  -5 1240.17 228.189   4
  -7   6   5 1275.22 234.842   9
   7   6  -4 749.337 178.841   5
   7   6  -4 922.059 225.534   4
  -7   6   4 447.148 161.341   9
   7   6  -3 536.857 131.582   5
   7   6  -3 954.756 208.531   4
  -7   6   3 663.118 159.617   9
   7   6  -2 362.350 117.943   5
   7   6  -2 228.210 124.447   4
  -7   6   2 108.258 83.9075   9
   7   6  -1 800.382 204.898   4
  -7   6   1 805.399 187.223   9
  -7   6   1 656.578 183.043   2
   7   6   0 129.254 122.067   4
  -7   6   0-33.7599 112.054   9
  -7   6   0 72.1619 124.813   2
   7   6   1 481.834 162.969   4
  -7   6  -1 306.105 107.748   9
  -7   6  -1 382.662 144.290   2
  -7   6  -2 1551.34 235.874   9
  -7   6  -2 1331.93 257.215   2
  -7   6  -3 986.892 223.278   2
  -7   6  -4 239.229 183.960   2
  -7   6  -5 81.6261 122.607   2
  -7   6  -6 111.220 121.688   2
  -7   6  -7 128.249 148.085   2
   7   7  -9 280.155 125.252   5
  -7   7   9 401.244 163.856   9
   7  -7  -9 766.839 203.567   1
   7   7  -8 957.287 214.456   5
   7   7  -8 614.586 174.387   4
  -7   7   8 808.412 204.649   9
   7  -7  -8 973.374 218.835   1
   7   7  -7 660.611 166.462   5
   7   7  -7 733.907 208.725   4
  -7   7   7 465.089 166.099   9
   7  -7  -7 456.923 174.304   1
   7   7  -6-17.0575 112.076   5
   7   7  -6-54.3671 130.181   4
  -7   7   6-187.576 153.563   9
   7   7  -5 82.4505 94.9540   5
   7   7  -5 206.330 168.675   4
  -7   7   5 360.469 159.434   9
   7   7  -4 541.355 203.262   4
  -7   7   4 623.367 185.609   9
   7   7  -3 259.238 169.799   4
  -7   7   3 171.495 78.7720   9
   7   7  -2 163.511 134.357   4
  -7   7   2 28.9261 109.031   9
   7   7  -1-53.4729 118.134   4
  -7   7   1 100.904 128.100   9
   7   7   0 973.397 225.344   4
  -7   7   0 678.954 170.279   9
  -7   7  -1 61.1487 100.370   9
  -7   7  -1 59.3394 108.356   2
  -7   7  -2 1424.37 228.685   9
  -7   7  -2 1166.88 270.395   2
  -7   7  -3 179.405 158.440   2
  -7   7  -4 639.690 193.123   2
  -7   7  -5 1033.08 227.807   2
  -7   8   7 2711.78 365.511   9
   7   8  -6-544.437 245.170   4
  -7   8   6 70.3653 111.642   9
   7   8  -5 696.118 192.000   4
  -7   8   5 547.715 176.578   9
   7   8  -4 39.7721 124.999   4
  -7   8   4-51.0702 135.355   9
   7   8  -3-6.59741 139.589   4
  -7   8   3-40.3508 117.589   9
   7   8  -2 299.063 148.067   4
  -7   8   2 676.325 179.562   9
   7   8  -1 643.570 208.243   4
  -7   8   1 376.271 145.359   9
   7   8   0 31.2926 95.0807   4
  -7   8   0 234.771 146.409   2
  -7   8  -1-297.643 164.251   9
  -7   8  -1 89.3515 123.671   2
  -7   8  -2 737.481 210.015   2
  -7   8  -3 386.180 194.829   2
  -7   9   1 430.868 125.212   9
  -7   9   0 499.562 154.580   9
   8   0 -15-49.0330 108.648   1
   8   0 -14 540.312 150.545   1
   8   0 -13 126.731 96.5271   1
   8   0 -12-4.30456 86.0957   1
   8   0 -11-223.718 135.800   1
   8   0 -10-45.5421 88.7098   1
   8   0  -9 30.9334 90.6807   1
   8   0  -8 76.5380 75.6097   1
   8   0  -7 38.0085 115.299   4
   8   0  -7 17.2065 86.8153   1
   8   0  -6 1131.70 177.674   7
   8   0  -6 852.532 175.276   4
   8   0  -6 857.011 164.475   1
   8   0  -5 48.8788 69.2507   7
   8   0  -5-63.8670 103.591   4
   8   0  -4 358.250 131.579   7
   8   0  -4 704.828 177.462   4
   8   0  -3-100.370 83.7790   7
   8   0  -3-61.1713 119.687   5
   8   0  -3 122.017 89.4736   4
   8   0  -2 1989.82 274.811   7
   8   0  -2 2308.38 267.396   5
   8   0  -2 2395.17 286.830   4
   8   0  -1-95.1416 111.365   7
   8   0  -1-129.665 108.280   5
   8   0  -1 60.6513 85.0404   4
   8   0   0 81.9294 120.125   7
   8   0   0 151.461 90.3432   5
   8   0   1 36.0306 129.648   7
   8   0   1-82.0219 100.567   5
  -8   0  -2 11612.0 711.052   2
   8   0   2 13396.3 735.069   7
   8   0   3-67.2449 152.571   7
  -8   0  -3-231.007 176.475   2
   8   0   4 43.9274 135.560   7
  -8   0  -4-245.542 137.807   2
   8   0   5-26.4664 105.820   7
  -8   0  -5-66.5485 146.530   2
   8   0   6 356.808 133.534   7
  -8   0  -6 496.633 204.197   2
   8   0   7-154.421 172.411   7
  -8   0  -7-307.707 182.387   2
  -8   0  -8 292.885 202.073   2
  -8   0  -9 24.4897 112.213   2
  -8   0 -10 706.654 220.634   2
   8  -1 -14 1629.42 229.955   1
   8  -1 -13 3622.34 345.801   1
   8   1 -13 3302.36 305.622   1
   8   1 -12 2468.18 261.720   1
   8  -1 -12 2597.62 294.611   1
   8  -1 -11-227.886 149.397   1
   8   1 -11 84.0162 107.359   1
   8  -1 -10 1628.07 238.729   1
   8   1 -10 1588.17 210.844   1
   8  -1  -9 178.551 116.418   1
   8   1  -9 404.825 137.977   1
   8   1  -8-38.1642 96.3744   1
   8  -1  -8-60.5064 116.787   4
   8  -1  -8-99.6490 97.6054   1
   8   1  -7 489.656 158.725   4
   8  -1  -7 626.871 158.342   4
   8  -1  -7 666.136 159.422   1
   8   1  -7 582.166 138.104   1
   8  -1  -6-176.328 127.861   1
   8  -1  -6 96.6248 79.1189   7
   8   1  -6 50.9654 79.4093   5
   8   1  -6-113.750 110.152   4
   8  -1  -6 91.5042 85.3887   4
   8   1  -6-53.4969 96.7676   1
   8   1  -6-47.8729 97.9730   7
   8  -1  -5 1879.43 231.023   7
   8   1  -5 2140.45 272.090   5
   8  -1  -5 2361.20 299.154   4
   8   1  -5 2452.56 310.498   4
   8   1  -5 1733.33 234.759   1
   8   1  -5 2056.36 258.367   7
   8  -1  -4-37.0448 91.6298   7
   8   1  -4 95.5683 91.0760   5
   8   1  -4-57.1958 112.456   4
   8  -1  -4 197.764 104.988   4
   8   1  -4 65.0045 110.752   7
   8  -1  -3 1260.99 200.659   7
   8   1  -3 1289.21 201.075   5
   8   1  -3 1551.56 244.755   4
   8  -1  -3 2136.95 268.279   4
   8   1  -3 1604.99 252.278   7
   8  -1  -2 540.945 145.805   7
   8   1  -2 400.417 128.548   5
   8   1  -2 453.881 162.648   4
   8  -1  -2 724.925 162.223   4
   8   1  -2 425.342 135.803   7
   8  -1  -1 414.921 157.627   7
   8   1  -1 501.912 145.543   5
   8   1  -1 340.683 140.134   4
   8   1  -1 536.062 165.561   7
   8  -1   0 200.086 122.929   7
   8  -1   0 137.998 91.2129   5
   8   1   0 89.4493 89.9898   5
   8   1   0 63.9245 107.394   7
   8  -1   1 168.080 132.512   7
   8   1   1 18.2144 79.9672   5
   8   1   1 224.718 144.704   7
  -8   1  -2 4070.85 447.103   2
   8   1   2 4362.29 428.755   7
   8  -1   2 3406.56 377.853   7
  -8   1  -3 14950.8 820.834   2
  -8  -1  -3 13606.5 758.509   2
   8   1   3 14887.8 801.399   7
   8  -1   3 14581.4 767.313   7
   8  -1   4 1294.64 241.720   7
  -8   1  -4 879.850 198.396   2
  -8  -1  -4 1397.46 270.815   2
   8   1   4 1316.25 247.655   7
   8  -1   5 2312.21 331.158   7
  -8   1  -5 2135.14 336.835   2
  -8  -1  -5 2174.10 312.573   2
   8   1   5 2214.84 333.390   7
   8  -1   6 339.316 148.934   7
  -8   1  -6 393.740 213.358   2
  -8  -1  -6 533.414 197.701   2
   8   1   6 453.799 185.522   7
  -8   1  -7 745.356 227.834   2
  -8  -1  -7 730.119 201.190   2
  -8   1  -8 14.4627 157.902   2
  -8  -1  -8 49.5401 139.199   2
  -8   1  -9-101.743 137.091   2
  -8  -1  -9 255.914 167.013   2
  -8  -1 -10 103.723 149.215   2
   8  -2 -13 614.416 165.565   1
   8  -2 -12 1902.03 252.830   1
   8  -2 -11 241.054 114.112   1
   8   2 -11 211.753 113.811   5
  -8   2  11 63.7691 101.427   9
   8  -2 -10 824.108 192.914   1
   8   2 -10 734.838 192.196   5
  -8   2  10 416.869 153.441   9
   8   2  -9 351.114 99.4418   5
  -8   2   9 496.558 160.023   9
   8  -2  -9 317.314 127.104   1
   8   2  -8-2.78127 127.598   5
   8   2  -8 221.177 130.709   4
  -8   2   8 159.833 127.029   9
   8  -2  -8 256.386 149.355   1
   8   2  -7 823.659 188.518   5
   8   2  -7 969.925 218.131   4
  -8   2   7 817.438 229.362   9
   8  -2  -7 635.952 165.805   1
   8   2  -6 382.299 144.011   5
   8   2  -6 738.905 207.196   4
   8   2  -6 366.033 131.801   7
   8   2  -5 132.338 91.7084   5
   8   2  -5 57.9246 127.351   4
   8   2  -5 156.419 89.5247   7
   8   2  -4 136.697 127.661   5
   8   2  -4 504.337 173.080   4
   8   2  -4 324.042 130.508   7
   8  -2  -3 145.715 108.137   7
   8   2  -3-0.61118 95.6777   5
   8   2  -3 158.474 137.447   4
   8   2  -3 81.2733 105.812   7
   8  -2  -2 2183.65 276.850   7
   8   2  -2 2250.43 267.541   5
   8   2  -2 2493.19 324.640   4
   8   2  -2 2133.20 299.769   7
   8  -2  -1 1184.44 211.314   7
   8   2  -1 731.570 168.031   5
   8   2  -1 698.164 177.542   4
   8   2  -1 834.747 183.765   7
   8   2   0 1707.43 229.890   5
   8   2   0 2618.29 328.916   4
   8  -2   0 2559.15 307.214   7
   8   2   0 2428.28 324.028   7
   8  -2   1 868.763 198.188   7
   8   2   1 744.948 151.338   5
  -8   2  -1 858.840 213.340   2
   8   2   1 835.609 194.249   7
   8  -2   2-77.0274 135.900   7
  -8   2  -2 160.426 119.194   2
   8   2   2 108.280 115.872   7
   8  -2   3 897.874 203.946   7
  -8   2  -3 875.440 228.407   2
   8   2   3 1364.43 252.063   7
   8  -2   4-204.715 190.241   7
  -8   2  -4 72.8498 136.683   2
  -8  -2  -4 240.212 106.408   2
   8   2   4-79.0270 151.528   7
   8  -2   5 1013.76 230.364   7
  -8   2  -5 513.952 187.878   2
  -8  -2  -5 526.447 169.214   2
   8   2   5 716.642 200.333   7
   8  -2   6-92.6434 187.027   7
  -8   2  -6 141.741 150.403   2
  -8  -2  -6 147.400 107.035   2
   8   2   6 286.506 193.824   7
  -8   2  -7 287.613 121.070   2
  -8  -2  -7 36.7494 128.715   2
  -8   2  -8-69.5552 145.806   2
  -8  -2  -8 215.982 123.989   2
  -8  -2  -9 105.746 129.927   2
  -8  -2 -10 394.402 159.818   2
   8  -3 -11 676.154 166.944   1
   8  -3 -10 231.365 140.021   1
   8   3 -10-88.4002 136.307   5
  -8   3  10 180.698 136.192   9
   8   3  -9 1135.04 224.867   5
  -8   3   9 1657.77 289.153   9
   8  -3  -9 2016.69 275.979   1
   8   3  -8-48.9233 101.414   5
   8   3  -8-50.1282 133.094   4
  -8   3   8-45.6330 114.736   9
   8  -3  -8 154.827 115.546   1
   8   3  -7 100.009 105.451   5
   8   3  -7 155.719 136.778   4
  -8   3   7 252.228 136.056   9
   8  -3  -7 6.56510 93.4709   1
   8   3  -6-38.2698 80.6871   5
   8   3  -6 90.9789 108.932   4
  -8   3   6 2.04576 119.104   9
   8   3  -5 1574.05 227.863   5
   8   3  -5 1792.95 291.166   4
  -8   3   5 1550.92 279.572   9
   8   3  -4 1529.71 233.199   5
   8   3  -4 1453.13 247.907   4
  -8   3   4 1640.19 264.007   9
   8   3  -3 1074.13 206.811   5
   8   3  -3 665.179 187.355   4
  -8   3   3 1001.07 227.232   9
   8   3  -2 2199.77 268.441   5
   8   3  -2 2203.85 301.675   4
  -8   3   2 2765.80 333.738   9
   8   3  -1 763.301 157.274   5
   8   3  -1 869.354 198.804   4
   8   3   0-119.645 126.531   5
   8   3   0 133.904 115.830   4
  -8   3  -1 4479.43 461.624   2
   8   3   1 4358.78 356.695   5
   8   3   2 1584.07 218.675   5
  -8   3  -2 1744.70 306.182   2
  -8   3  -3 334.742 191.173   2
  -8   3  -4 720.965 206.439   2
  -8   3  -5 2821.24 381.476   2
   8   3   5 2674.03 370.855   7
  -8  -3  -5 2517.87 326.963   2
  -8   3  -6-99.1659 162.907   2
  -8  -3  -6-55.0369 129.801   2
   8  -4 -10 168.127 117.740   1
   8   4  -9-109.236 126.873   5
  -8   4   9 94.7388 110.975   9
   8  -4  -9-127.867 110.198   1
   8   4  -8 1432.10 243.198   5
   8   4  -8 1017.32 235.849   4
  -8   4   8 1000.86 230.605   9
   8  -4  -8 980.447 214.213   1
   8   4  -7 271.692 141.069   5
   8   4  -7-115.759 109.029   4
  -8   4   7-99.8452 118.242   9
   8  -4  -7-77.3514 104.647   1
   8   4  -6 188.666 118.488   5
   8   4  -6 104.458 113.039   4
  -8   4   6 191.603 129.386   9
   8   4  -5 48.6281 106.252   5
   8   4  -5 170.592 121.832   4
  -8   4   5 162.403 97.8805   9
   8   4  -4 18.3819 93.2457   5
   8   4  -4-8.55414 96.0494   4
  -8   4   4-68.5993 145.017   9
   8   4  -3 137.838 87.4398   5
   8   4  -3 177.171 141.654   4
  -8   4   3 53.6924 103.328   9
   8   4  -2 529.351 146.012   5
   8   4  -2 825.154 220.844   4
  -8   4   2 808.304 186.112   9
   8   4  -1 111.251 90.5533   5
   8   4  -1-19.4005 131.304   4
  -8   4   1 90.3336 102.618   9
   8   4   0 331.921 131.563   5
   8   4   0 499.739 175.757   4
  -8   4   0 453.087 150.220   9
   8   4   1 327.430 119.108   5
  -8   4  -1 620.444 164.096   9
  -8   4  -1 217.047 112.086   2
  -8   4  -2 68.8344 125.316   2
  -8   4  -3 147.389 153.746   2
  -8   4  -4 358.473 177.076   2
  -8   4  -5-191.109 181.808   2
   8   5  -8 35.8645 123.141   5
   8   5  -8 179.766 157.491   4
  -8   5   8 167.056 102.927   9
   8  -5  -8 20.8061 130.300   1
   8   5  -7-43.2654 134.059   4
  -8   5   7-112.498 140.512   9
   8  -5  -7-167.677 114.054   1
   8   5  -6 1025.51 216.128   5
   8   5  -6 1590.71 297.898   4
  -8   5   6 1072.66 258.127   9
   8   5  -5 159.686 85.5886   5
   8   5  -5 87.2390 129.782   4
  -8   5   5 277.725 136.529   9
   8   5  -4-34.6978 90.7126   5
   8   5  -4 59.7087 120.352   4
  -8   5   4-87.6902 136.451   9
   8   5  -3 2257.89 286.935   5
   8   5  -3 2168.50 338.637   4
  -8   5   3 1807.77 280.018   9
   8   5  -2 3233.14 327.715   5
   8   5  -2 3533.25 405.676   4
  -8   5   2 2785.56 352.104   9
   8   5  -1 209.394 100.169   5
   8   5  -1 295.268 159.781   4
  -8   5   1 575.761 172.785   9
   8   5   0-63.5923 160.007   4
  -8   5   0-124.766 107.700   9
  -8   5  -1 160.092 120.422   9
  -8   5  -1 121.166 122.965   2
  -8   5  -2 196.882 138.271   2
  -8   6   6-108.834 126.577   9
   8   6  -5 70.5609 98.2519   5
  -8   6   5-36.9582 143.271   9
   8   6  -4 1420.05 242.015   5
   8   6  -4 1878.94 322.504   4
  -8   6   4 960.364 210.353   9
   8   6  -3-70.3609 97.0407   5
   8   6  -3 100.458 91.8411   4
  -8   6   3-153.227 118.267   9
   8   6  -2 255.471 157.033   4
  -8   6   2-136.732 130.916   9
   8   6  -1 323.192 172.228   4
  -8   6   1 186.132 137.191   9
  -8   6   0 375.112 128.307   9
  -8   6  -1 194.501 142.048   9
  -8   7   4 1584.29 280.019   9
  -8   7   3 426.179 150.613   9
  -8   7   2 435.065 158.908   9
  -8   7   1 54.4466 107.942   9
  -8   7   0 12.3272 110.784   9
  -8   8   1 216.135 122.477   9
   9   0  -8 116.926 120.172   1
   9   0  -7-102.357 108.794   1
   9   0  -6-18.6756 109.566   5
   9   0  -6 16.3669 98.9689   1
   9   0  -5 86.3196 109.011   1
   9   0  -5 36.5760 81.1486   5
   9   0  -4-302.105 168.696   7
   9   0  -4-125.918 135.399   5
   9   0  -3-93.3138 117.505   7
   9   0  -3-6.95224 84.7197   5
   9   0  -2-58.0246 109.149   7
   9   0  -2-16.4070 90.0766   5
   9   0  -1 717.620 212.188   7
   9   0   0-25.1089 97.3540   7
   9   0   1-74.0496 142.772   7
  -9   0  -4 56.2855 140.421   2
   9   1 -10 249.626 153.087   4
   9  -1  -9-69.4314 132.788   1
   9   1  -9-20.8815 141.334   4
   9   1  -8 647.736 188.388   4
   9  -1  -8 590.759 165.462   1
   9   1  -7 486.940 169.792   4
   9  -1  -7 299.651 140.254   1
   9   1  -6 246.845 143.724   5
   9   1  -6 393.792 110.407   4
   9  -1  -6 224.225 130.469   1
   9   1  -5 105.772 107.660   5
   9   1  -5 19.6943 102.974   4
   9   1  -4-73.8700 108.548   7
   9  -1  -4-34.3360 87.7251   7
   9   1  -4-30.4447 111.609   5
   9   1  -3 313.790 156.673   7
   9  -1  -3 183.885 134.212   7
   9  -1  -3 182.579 97.5278   5
   9   1  -3 419.627 136.742   5
   9   1  -3 58.1302 112.406   4
   9   1  -2-17.7207 117.496   7
   9  -1  -2-41.2156 95.4680   7
   9   1  -2-160.803 135.292   5
   9   1  -2 174.917 127.406   4
   9  -1  -1-30.1373 93.2597   7
   9   1  -1-184.075 161.390   7
   9  -1   0 539.103 147.668   7
   9   1   0 702.934 190.440   7
   9   1   1 70.3281 113.238   7
   9  -1   1 108.365 123.432   7
  -9  -1  -5 456.456 211.397   2
   9   2  -8 873.332 214.709   4
   9   2  -7 369.772 174.343   4
   9  -2  -7 50.2488 110.748   1
   9   2  -6 190.533 88.3680   5
   9   2  -6 263.480 137.418   4
   9  -2  -6 223.301 153.418   1
   9   2  -5 250.726 114.225   5
   9   2  -5 220.289 125.321   4
   9   2  -4-15.8222 87.1023   5
   9   2  -4-31.1879 110.490   4
   9   2  -4 10.6844 99.5259   7
   9   2  -3 245.049 107.609   5
   9   2  -3 349.130 161.674   4
   9   2  -3 316.353 126.498   7
   9   2  -2-148.181 131.529   5
   9   2  -2 6.27808 125.848   4
   9   2  -2-120.058 140.353   7
   9   2  -1-47.8882 130.055   5
   9   2  -1 514.297 181.911   7
   9   2   0 272.233 122.910   7
   9   3  -5 195.596 89.9068   7
   9   3  -4 173.408 102.188   5
   9   3  -4-86.0901 152.904   4
   9   3  -4 207.974 134.797   7
   9   3  -3-274.194 156.319   5
   9   3  -3 137.913 113.852   4
   9   3  -3-57.7587 133.462   7
   9   3  -2-34.7091 114.371   5
   9   3  -2 339.396 118.703   4
   9   3  -2 127.902 118.273   7
   9   3  -1-64.1613 101.812   5
   9   3  -1 134.710 136.706   4
   9   3  -1-179.942 178.722   7
   9   4  -2 732.257 174.412   5
   9   4  -1-128.040 164.047   5
   9   4   0 1133.62 202.415   5
  -9   5   1 556.135 186.495   9
   0   0   0    0.00    0.00   0
TITL TS-1-S in P2(1)/n
REM P2(1)/n (#14 in standard setting)
CELL 0.71073   7.115278  11.007537  17.720263  90.0000  96.9656  90.0000
ZERR    5.00   0.000355   0.000563   0.000928   0.0000   0.0049   0.0000
LATT  1
SYMM -x+1/2, y+1/2,-z+1/2
SFAC C H N O
UNIT 60.00 120.00 10.00 15.00
TREF
HKLF 4
END
;
_shelx_hkl_checksum     83422
_shelx_res_file
;
TITL ts-1-s
    shelx.res
    created by SHELXL-2017/1 at 17:22:53 on 04-Mar-2019
CELL  0.71073    7.1153   11.0075   18.2771    90.000   105.766    90.000
ZERR 1           0.0004    0.0006    0.0010     0.000     0.005     0.000
LATT   1
SYMM             - X ,    0.50000 + Y ,    0.50000 - Z
SFAC  C  H  N  O
UNIT    56   60  12  16
TEMP    22
OMIT -4 51
L.S. 10
FMAP 2
PLAN 20
ACTA
BOND $H
WGHT    0.046200    0.298700
EXTI    0.030053
FVAR       6.02971
O3    4   -0.037689    0.404239    0.066947    11.00000    0.02861    0.04479 =
         0.05584   -0.00226   -0.00089    0.00439
O2    4    0.207498    0.233828    0.065067    11.00000    0.03853    0.03777 =
         0.07118   -0.01148   -0.00848    0.00624
AFIX   3
H10   2    0.287088    0.178188    0.073527    11.00000   -1.50000
AFIX   0
O1    4    1.154981    0.214313    0.303040    11.00000    0.05126    0.03817 =
         0.07444   -0.00793   -0.01267   -0.00222
N3    3    0.855589    0.370073    0.262998    11.00000    0.03092    0.04546 =
         0.04157    0.00256   -0.00287   -0.00607
N2    3    1.034558    0.401225    0.312057    11.00000    0.03108    0.03905 =
         0.04477   -0.00261   -0.00375   -0.00320
AFIX   3
H2N   2    1.053128    0.472235    0.332397    11.00000   -1.20000
AFIX   0
N1    3    1.610181    0.512817    0.426100    11.00000    0.03614    0.04192 =
         0.05088    0.00298    0.00060   -0.00619
C8    1    0.529106    0.438983    0.203655    11.00000    0.03166    0.04240 =
         0.03507    0.00514    0.00538   -0.00327
C9    1    0.468210    0.337042    0.157502    11.00000    0.03063    0.03728 =
         0.04368    0.00625    0.00394    0.00363
AFIX  43
H9    2    0.555924    0.274429    0.157443    11.00000   -1.20000
AFIX   0
C10   1    0.279134    0.328877    0.112159    11.00000    0.03435    0.03274 =
         0.04083    0.00241    0.00379   -0.00191
C11   1    0.146457    0.422896    0.112943    11.00000    0.02807    0.03877 =
         0.03689    0.00519    0.00394   -0.00029
C12   1    0.205886    0.524097    0.157462    11.00000    0.03685    0.04033 =
         0.04354   -0.00036    0.00730    0.00511
AFIX  43
H12   2    0.118419    0.586791    0.157676    11.00000   -1.20000
AFIX   0
C13   1    0.397231    0.531709    0.201957    11.00000    0.03989    0.04223 =
         0.04119   -0.00524    0.00491   -0.00203
AFIX  43
H13   2    0.437730    0.600772    0.231319    11.00000   -1.20000
AFIX   0
C14   1   -0.179474    0.496371    0.065527    11.00000    0.03247    0.05985 =
         0.05197    0.00130    0.00562    0.01179
AFIX 137
H14A  2   -0.192906    0.508196    0.115902    11.00000   -1.50000
H14B  2   -0.302791    0.472017    0.032256    11.00000   -1.50000
H14C  2   -0.138193    0.570937    0.047468    11.00000   -1.50000
AFIX   0
C7    1    0.725992    0.452782    0.253787    11.00000    0.03478    0.04464 =
         0.03971    0.00120    0.00300   -0.00548
AFIX  43
H7    2    0.758441    0.525352    0.280265    11.00000   -1.20000
AFIX   0
C6    1    1.178495    0.318291    0.327288    11.00000    0.03700    0.03445 =
         0.03978    0.00249    0.00066   -0.00475
C2    1    1.432340    0.478083    0.385783    11.00000    0.03197    0.03639 =
         0.04323    0.00413    0.00230   -0.00033
AFIX  43
H2    2    1.343594    0.537888    0.362746    11.00000   -1.20000
AFIX   0
C1    1    1.372804    0.358149    0.376384    11.00000    0.03213    0.03589 =
         0.03449    0.00239    0.00258   -0.00080
C5    1    1.505858    0.270355    0.410191    11.00000    0.04574    0.03608 =
         0.05803    0.00501   -0.00411   -0.00026
AFIX  43
H5    2    1.472088    0.188603    0.404400    11.00000   -1.20000
AFIX   0
C4    1    1.689128    0.304348    0.452603    11.00000    0.04322    0.04772 =
         0.07285    0.01202   -0.01140    0.00597
AFIX  43
H4    2    1.780614    0.246398    0.476287    11.00000   -1.20000
AFIX   0
C3    1    1.733403    0.425112    0.459072    11.00000    0.03280    0.05399 =
         0.06113    0.00626   -0.00745   -0.00435
AFIX  43
H3    2    1.857046    0.447633    0.488254    11.00000   -1.20000
AFIX   0
O4    4    1.078020    0.657616    0.345778    11.00000    0.06270    0.04749 =
         0.05825   -0.00171   -0.00019    0.01856
AFIX   3
H4WA  2    1.034030    0.696974    0.377588    11.00000   -1.50000
H4WB  2    1.043530    0.692674    0.302788    11.00000   -1.50000
AFIX   0
HKLF 4 1  1.0000  0.0000  0.0000  0.0000 -1.0000 0.0000 -1.0000  0.0000 -1.0000
REM  ts-1-s
REM R1 =  0.0362 for    2027 Fo > 4sig(Fo)  and  0.0494 for all    2549 data
REM    192 parameters refined using      0 restraints
END
WGHT      0.0459      0.3007
REM Highest difference peak  0.164,  deepest hole -0.130,  1-sigma level  0.031
Q1    1   1.2899  0.3451  0.3567  11.00000  0.05    0.16
Q2    1   0.3391  0.3268  0.1507  11.00000  0.05    0.16
Q3    1   1.4072  0.4025  0.3611  11.00000  0.05    0.15
Q4    1   1.4666  0.3241  0.3697  11.00000  0.05    0.15
Q5    1   0.2411  0.3954  0.0988  11.00000  0.05    0.14
Q6    1   1.3704  0.4001  0.3974  11.00000  0.05    0.14
Q7    1   1.4127  0.3199  0.4050  11.00000  0.05    0.14
Q8    1   0.4981  0.4804  0.1895  11.00000  0.05    0.12
Q9    1   0.4783  0.3779  0.2049  11.00000  0.05    0.12
Q10   1   1.8285  0.2391  0.4445  11.00000  0.05    0.11
Q11   1   0.1804  0.4895  0.1213  11.00000  0.05    0.11
Q12   1  -0.3299  0.4228  0.0532  11.00000  0.05    0.11
Q13   1   1.0730  0.4881  0.3101  11.00000  0.05    0.11
Q14   1   0.8217  0.2830  0.2524  11.00000  0.05    0.10
Q15   1  -0.2608  0.4855  0.0092  11.00000  0.05    0.10
Q16   1  -0.0580  0.3313  0.0312  11.00000  0.05    0.10
Q17   1   0.5951  0.4313  0.2395  11.00000  0.05    0.10
Q18   1   0.5666  0.2840  0.1357  11.00000  0.05    0.10
Q19   1   1.8367  0.4778  0.5210  11.00000  0.05    0.10
Q20   1   0.1802  0.3527  0.1336  11.00000  0.05    0.10
;
_shelx_res_checksum     74199
data_1
_publ_section_title
;
Crystal structure, Hirshfeld surface analysis and HOMO--LUMO analysis of
(<i>E</i>)-<i>N</i>'-(3-hydroxy-4-methoxybenzylidene)nicotinohydrazide
monohydrate
;
loop_
    _publ_author_name
    _publ_author_footnote
    _publ_author_address
    'Palaniyappan Sivajeyanthi' ?
;
Department of Chemistry
Government Arts College (Autonomous)
Thanthonimalai
Karur 639 005
Tamil Nadu, India
;
    'Bellarmin Edison' ?
;
Department of Chemistry
Government Arts College (Autonomous)
Thanthonimalai
Karur 639 005
Tamil Nadu, India
;
    'Kasthuri Balasubramani' ?
;
Department of Chemistry
Government Arts College (Autonomous)
Thanthonimalai
Karur 639 005
Tamil Nadu, India
;
    'Ganesan Premkumar' ?
;
Department of Chemistry
Pondicherry University
R.V. Nagar
Kalapet
Puducherry 605 014
India
;
    'Toka Swu' ?
;
Department of Chemistry
Pondicherry University
R.V. Nagar
Kalapet
Puducherry 605 014
India
;
_publ_section_synopsis
;
The title Schiff base compound displays an <i>E</i> configuration with respect
to the C\\db N double bond. The pyridine and benzene rings subtend a dihedral
angle of 29.63(7)\%. In the crystal, the molecules are linked by N---H...O,
C---H...O, O---H...O and O---H...N hydrogen bonding interactions.
;
