# Supplementary material for: Crystal structure, Hirshfeld surface analysis and HOMO–LUMO analysis of (E)-N′-(3-hy­droxy-4-meth­oxy­benzyl­idene)nicotinohydrazide monohydrate
Source: Acta Crystallogr E Crystallogr Commun. 2019 May 14;75(Pt 6):804–7. doi: 10.1107/S2056989019006492 (PMC6658940; doi:10.1107/S2056989019006492)
Supplement: Supplementary file 2 [file e-75-00804-Isup2.hkl]

data_I                                                                          
_shelx_title ' ts-1-s'                                                          
_shelx_refln_list_code          4                                               
_shelx_F_calc_maximum      220.88                                               
_exptl_crystal_F_000       608.00                                               
_reflns_d_resolution_high  0.8257                                               
                                                                                
loop_                                                                           
 _space_group_symop_operation_xyz                                               
 'x, y, z'                                                                      
 '-x, y+1/2, -z+1/2'                                                            
 '-x, -y, -z'                                                                   
 'x, -y-1/2, z-1/2'                                                             
                                                                                
_cell_length_a     7.1153                                                       
_cell_length_b    11.0075                                                       
_cell_length_c    18.2771                                                       
_cell_angle_alpha  90.000                                                       
_cell_angle_beta  105.766                                                       
_cell_angle_gamma  90.000                                                       
                                                                                
_shelx_F_squared_multiplier     1.000                                           
                                                                                
loop_                                                                           
 _refln_index_h                                                                 
 _refln_index_k                                                                 
 _refln_index_l                                                                 
 _refln_F_squared_calc                                                          
 _refln_F_squared_meas                                                          
 _refln_F_squared_sigma                                                         
 _refln_observed_status                                                         
   2   0   0        182.85        184.43         6.60 o                         
   3   0   0       2463.89       2525.49        47.13 o                         
   4   0   0         50.96         48.84         2.10 o                         
   5   0   0        221.38        221.77         7.72 o                         
   6   0   0        117.02        105.27         5.44 o                         
   7   0   0         51.48         53.68         4.70 o                         
   8   0   0          1.47          2.11         2.08 o                         
   2   1   0        104.26         92.52         1.88 o                         
   3   1   0        352.83        324.71         6.98 o                         
   4   1   0       1568.92       1510.68        17.60 o                         
   5   1   0        137.63        131.16         3.46 o                         
   6   1   0         54.53         48.59         3.16 o                         
   7   1   0         15.28         16.48         1.69 o                         
   8   1   0          0.16         -1.82         1.63 o                         
   1   2   0        524.41        539.67         9.57 o                         
   2   2   0        148.46        145.57         3.04 o                         
   3   2   0        712.53        744.00         9.00 o                         
   4   2   0         53.92         51.47         1.86 o                         
   5   2   0        404.78        413.45        10.08 o                         
   6   2   0        183.04        181.87         5.36 o                         
   7   2   0         63.40         62.89         3.58 o                         
   8   2   0          0.83          4.25         1.83 o                         
   1   3   0       4471.10       4385.13        58.59 o                         
   2   3   0        964.91        940.81         5.77 o                         
   3   3   0        479.21        473.51         5.57 o                         
   4   3   0        164.65        136.09         3.31 o                         
   5   3   0        131.03        125.96         4.59 o                         
   6   3   0          5.38          3.81         1.29 o                         
   7   3   0          2.90          1.78         1.64 o                         
   8   3   0          0.15          0.07         1.58 o                         
   0   4   0        732.27        659.03         6.97 o                         
   1   4   0       3304.07       3235.32        20.33 o                         
   2   4   0       1648.23       1655.68        11.77 o                         
   3   4   0       1177.15       1236.42        10.78 o                         
   4   4   0          0.00          0.32         0.64 o                         
   5   4   0        370.21        369.07         5.43 o                         
   6   4   0          1.06          1.06         1.80 o                         
   7   4   0         18.92         17.17         2.97 o                         
   1   5   0        100.28        127.77         2.23 o                         
   2   5   0       2624.74       2717.77        21.05 o                         
   3   5   0        321.94        304.27         6.48 o                         
   4   5   0          4.86          6.51         0.88 o                         
   5   5   0        187.36        180.98         3.93 o                         
   6   5   0         10.01         11.63         2.57 o                         
   7   5   0          0.94          1.48         1.46 o                         
   0   6   0        211.70        199.97         3.35 o                         
   1   6   0        717.51        777.97         6.58 o                         
   2   6   0        127.29        129.96         4.49 o                         
   3   6   0          0.41          0.06         1.21 o                         
   4   6   0        471.45        432.34         9.31 o                         
   5   6   0          8.17          5.71         1.31 o                         
   6   6   0         25.93         26.43         5.10 o                         
   7   6   0          0.10         -0.08         1.51 o                         
   1   7   0         67.47         70.18         1.89 o                         
   2   7   0         19.37         18.86         1.13 o                         
   3   7   0         79.76         72.18         3.91 o                         
   4   7   0         46.35         53.81         4.17 o                         
   5   7   0          0.73         -0.72         1.22 o                         
   6   7   0         49.69         50.92         4.97 o                         
   7   7   0         11.34         16.07         2.43 o                         
   0   8   0          0.72          2.45         0.77 o                         
   1   8   0          4.04          5.45         0.54 o                         
   2   8   0         70.15         62.16         2.86 o                         
   3   8   0          4.36          7.57         1.61 o                         
   4   8   0        102.80         95.66         5.05 o                         
   5   8   0        259.04        260.50         8.23 o                         
   6   8   0          0.04          5.88         3.64 o                         
   1   9   0         25.61         28.64         2.64 o                         
   2   9   0        522.45        501.57        11.21 o                         
   3   9   0          2.45          3.96         1.57 o                         
   4   9   0         26.69         22.65         2.90 o                         
   5   9   0         67.90         70.05         4.74 o                         
   6   9   0          0.47         -2.58         2.50 o                         
   0  10   0          0.34          2.17         3.64 o                         
   1  10   0        201.34        189.09         6.99 o                         
   2  10   0          0.74          1.65         1.75 o                         
   3  10   0         19.71         20.20         2.68 o                         
   4  10   0         10.89          8.54         2.04 o                         
   5  10   0         62.10         73.14         6.42 o                         
   1  11   0         24.63         25.37         2.63 o                         
   2  11   0          0.23          1.41         1.76 o                         
   3  11   0         59.04         58.88         4.48 o                         
   4  11   0          2.97         -1.79         2.19 o                         
   0  12   0         55.00         67.65         8.97 o                         
   1  12   0         10.45          7.89         3.15 o                         
   2  12   0          7.36          9.32         3.29 o                         
   3  12   0          0.58          1.53         1.40 o                         
   1  13   0         14.38         16.79         3.97 o                         
  -8   1   1         18.57         16.43         2.10 o                         
  -7   1   1          0.38          0.61         1.13 o                         
  -6   1   1        658.00        684.41        11.68 o                         
  -5   1   1         25.27         25.08         2.98 o                         
  -4   1   1         50.21         51.97         3.21 o                         
  -3   1   1          0.20          0.86         0.33 o                         
  -2   1   1         72.34         73.78         1.81 o                         
   2   1   1         11.93         12.68         0.83 o                         
   3   1   1       3302.85       3295.03        26.41 o                         
   4   1   1        129.23        159.26         3.56 o                         
   5   1   1          8.01          8.27         0.90 o                         
   6   1   1          1.88          2.44         1.07 o                         
   7   1   1          0.58         -0.08         2.08 o                         
   8   1   1          6.25          7.76         3.11 o                         
  -8   2   1         10.94         22.17         2.69 o                         
  -7   2   1        170.57        179.53         5.91 o                         
  -6   2   1       1188.80       1224.64        13.42 o                         
  -5   2   1          0.00          0.27         1.13 o                         
  -4   2   1         86.66         91.36         2.54 o                         
  -3   2   1        211.28        225.16         3.36 o                         
  -2   2   1          2.98          3.00         0.48 o                         
  -1   2   1       1030.31        967.75        12.46 o                         
   1   2   1        164.56        138.67         2.30 o                         
   2   2   1        245.65        259.58         3.00 o                         
   3   2   1        576.41        615.52         8.61 o                         
   4   2   1        346.57        314.69         3.84 o                         
   5   2   1         45.87         48.95         2.66 o                         
   6   2   1        127.64        133.02         4.18 o                         
   7   2   1         13.84         12.44         1.86 o                         
   8   2   1          9.02         10.37         1.93 o                         
  -8   3   1          2.32          3.17         1.56 o                         
  -7   3   1        122.18        108.34         5.95 o                         
  -6   3   1        134.92        132.81         5.32 o                         
  -5   3   1         96.77         96.34         2.93 o                         
  -4   3   1        437.10        394.58         5.34 o                         
  -3   3   1        155.12        134.78         2.81 o                         
  -2   3   1        226.71        183.29         4.24 o                         
  -1   3   1        574.41        553.83         6.52 o                         
   0   3   1        839.95        721.69         6.71 o                         
   1   3   1       2268.88       2133.76        12.83 o                         
   2   3   1       1109.56       1259.93        13.28 o                         
   3   3   1        110.37        112.58         2.51 o                         
   4   3   1        159.19        164.84         3.95 o                         
   5   3   1        250.17        235.51         5.02 o                         
   6   3   1        114.24        102.02         3.55 o                         
   7   3   1         39.07         41.42         3.69 o                         
  -8   4   1          0.00         -0.58         2.07 o                         
  -7   4   1        131.66        128.33         6.58 o                         
  -6   4   1          1.83          1.23         1.16 o                         
  -5   4   1         48.39         47.84         2.03 o                         
  -4   4   1        370.62        392.05         7.05 o                         
  -3   4   1        399.92        372.59         5.02 o                         
  -2   4   1          8.04          2.98         0.53 o                         
  -1   4   1       2613.31       2648.97        22.40 o                         
   0   4   1        775.06        701.39         6.53 o                         
   1   4   1       1115.01       1063.11         7.97 o                         
   2   4   1        895.03       1026.68         6.98 o                         
   3   4   1        502.33        514.76         6.74 o                         
   4   4   1         41.62         38.68         1.74 o                         
   5   4   1        432.04        448.33         7.08 o                         
   6   4   1          0.07          0.34         1.03 o                         
   7   4   1          3.44          5.93         1.86 o                         
  -7   5   1          0.05          0.17         1.73 o                         
  -6   5   1         26.06         22.96         3.17 o                         
  -5   5   1         50.41         52.12         1.85 o                         
  -4   5   1          0.05          0.30         0.34 o                         
  -3   5   1         64.35         61.90         2.20 o                         
  -2   5   1        726.44        766.41         6.58 o                         
  -1   5   1          4.23          4.19         0.46 o                         
   0   5   1        830.19        809.92         6.77 o                         
   1   5   1         16.56         17.15         0.88 o                         
   2   5   1        199.75        211.47         6.56 o                         
   3   5   1         54.70         42.36         1.52 o                         
   4   5   1        104.88        101.61         2.71 o                         
   5   5   1         89.50         89.64         2.85 o                         
   6   5   1          4.20          2.39         2.33 o                         
   7   5   1          3.31          4.32         2.52 o                         
  -7   6   1          0.22         -0.63         1.47 o                         
  -6   6   1          0.10         -0.96         2.19 o                         
  -5   6   1        117.51        118.77         4.24 o                         
  -4   6   1          1.79          3.85         1.21 o                         
  -3   6   1         24.92         15.76         1.96 o                         
  -2   6   1         27.48         25.72         1.21 o                         
  -1   6   1        433.41        469.00         4.46 o                         
   0   6   1        524.30        528.22         6.83 o                         
   1   6   1        456.11        448.61         5.45 o                         
   2   6   1         24.34         27.23         1.53 o                         
   3   6   1         33.93         33.90         4.00 o                         
   4   6   1       1382.63       1407.64        22.96 o                         
   5   6   1        351.64        372.93         8.18 o                         
   6   6   1         62.95         72.55         5.76 o                         
   7   6   1          5.70          2.99         1.71 o                         
  -7   7   1          0.04         -2.13         2.04 o                         
  -6   7   1          3.80          1.60         2.43 o                         
  -5   7   1         42.07         52.54         4.00 o                         
  -4   7   1        294.48        289.19         8.01 o                         
  -3   7   1         28.61         26.41         1.55 o                         
  -2   7   1        700.72        714.71        10.89 o                         
  -1   7   1        140.51        146.21         2.69 o                         
   0   7   1          0.73          1.23         0.45 o                         
   1   7   1        420.53        476.42         5.60 o                         
   2   7   1        163.13        161.49         3.85 o                         
   3   7   1        128.11        122.88         6.21 o                         
   4   7   1        418.49        437.69        11.45 o                         
   5   7   1        237.96        215.16         6.72 o                         
   6   7   1         20.52         20.30         5.00 o                         
  -6   8   1          0.02          3.63         3.97 o                         
  -5   8   1        220.00        225.49         7.65 o                         
  -4   8   1        164.00        152.17         7.31 o                         
  -3   8   1        130.02        134.24         5.24 o                         
  -2   8   1        713.51        706.17        10.40 o                         
  -1   8   1         35.57         33.49         1.58 o                         
   0   8   1          2.87          2.29         0.61 o                         
   1   8   1        315.13        313.35         4.80 o                         
   2   8   1          1.04          1.44         1.13 o                         
   3   8   1        162.16        159.54         7.50 o                         
   4   8   1         91.06         83.30         5.56 o                         
   5   8   1         24.40         16.64         4.47 o                         
   6   8   1         25.15         31.58         9.10 o                         
  -6   9   1          0.02          0.09         4.16 o                         
  -5   9   1         88.57         85.35         5.13 o                         
  -4   9   1          1.75          3.27         1.57 o                         
  -3   9   1          7.60          6.18         2.69 o                         
  -2   9   1        201.12        206.76         6.03 o                         
  -1   9   1          1.61          2.59         0.64 o                         
   0   9   1         53.86         52.95         2.22 o                         
   1   9   1       1036.21       1086.80        15.85 o                         
   2   9   1         75.28         64.45         4.28 o                         
   3   9   1         58.78         64.16         4.23 o                         
   4   9   1        136.13        118.27         5.95 o                         
   5   9   1         49.14         47.07         4.13 o                         
   6   9   1          0.08          2.64         3.58 o                         
  -5  10   1          5.33          8.67         3.65 o                         
  -4  10   1         50.58         52.28         4.25 o                         
  -3  10   1         19.01         17.89         2.58 o                         
  -2  10   1          8.60         12.89         1.79 o                         
  -1  10   1        296.93        299.55         8.18 o                         
   0  10   1        240.25        240.35         6.98 o                         
   1  10   1        322.68        297.29         7.14 o                         
   2  10   1        148.63        140.94         5.28 o                         
   3  10   1         44.89         42.70         3.14 o                         
   4  10   1          2.67          2.19         1.43 o                         
   5  10   1         82.84         92.26         5.88 o                         
  -4  11   1          0.19          0.14         2.32 o                         
  -3  11   1         45.31         43.53         4.00 o                         
  -2  11   1        161.56        149.88         6.85 o                         
  -1  11   1        135.67        142.02        19.44 o                         
   0  11   1         85.17        103.35         8.73 o                         
   1  11   1         63.61         61.00         3.55 o                         
   2  11   1         87.47         88.40         4.54 o                         
   3  11   1          0.16          3.08         1.44 o                         
   4  11   1         48.27         51.45         3.71 o                         
  -3  12   1         81.74         81.42         5.51 o                         
  -2  12   1          4.82          5.61         2.60 o                         
  -1  12   1        170.67        176.65        10.23 o                         
   0  12   1          0.95          4.84         3.24 o                         
   1  12   1         83.91         82.40         6.97 o                         
   2  12   1         10.15          7.12         1.65 o                         
   3  12   1          9.94         10.89         2.14 o                         
  -1  13   1          2.73          2.52         2.99 o                         
   0  13   1          5.67         13.00         3.59 o                         
   1  13   1          7.81          6.19         3.24 o                         
  -8   0   2         29.00         26.38         2.73 o                         
  -7   0   2        336.31        344.02        11.38 o                         
  -6   0   2        298.66        307.84         9.99 o                         
  -5   0   2          1.06          4.50         2.01 o                         
  -4   0   2          4.41          1.59         1.45 o                         
  -3   0   2        958.79        921.58        17.34 o                         
  -2   0   2       5826.37       5529.32       129.82 o                         
   1   0   2       2049.14       1910.08        14.77 o                         
   2   0   2        105.74         83.21         2.05 o                         
   3   0   2       7648.33       7818.90       183.75 o                         
   4   0   2        861.94        831.19        10.36 o                         
   5   0   2         80.25         76.65         3.57 o                         
   6   0   2         94.66         95.08         5.03 o                         
   7   0   2         25.64         24.68         4.09 o                         
   8   0   2          0.01         -1.25         2.44 o                         
  -8   1   2          0.52         -0.19         1.00 o                         
  -7   1   2         64.60         63.96         3.14 o                         
  -6   1   2         98.75        107.30         3.01 o                         
  -5   1   2         25.56         25.99         2.80 o                         
  -4   1   2        729.69        768.56        12.83 o                         
  -3   1   2         38.01         33.60         3.53 o                         
  -2   1   2         29.71         25.62         1.15 o                         
   2   1   2         52.99         43.78         1.14 o                         
   3   1   2         21.97         24.14         0.80 o                         
   4   1   2         11.51         11.03         0.72 o                         
   5   1   2         29.01         26.27         1.54 o                         
   6   1   2        118.69        124.00         3.73 o                         
   7   1   2         68.57         77.04         4.53 o                         
   8   1   2         41.16         44.18         4.35 o                         
  -8   2   2         10.34         13.12         3.03 o                         
  -7   2   2         51.80         50.40         2.96 o                         
  -6   2   2        116.35        121.20         4.13 o                         
  -5   2   2        223.38        203.30         9.37 o                         
  -4   2   2        770.35        816.65         7.31 o                         
  -3   2   2         12.47          9.90         0.79 o                         
  -2   2   2        513.51        472.55         5.96 o                         
  -1   2   2       2383.18       2329.46        40.07 o                         
   1   2   2        837.96        764.53         7.64 o                         
   2   2   2         61.06         66.39         1.50 o                         
   3   2   2        585.86        595.25         6.66 o                         
   4   2   2        412.33        404.10         4.19 o                         
   5   2   2        589.47        555.54         7.62 o                         
   6   2   2          8.93          4.04         1.35 o                         
   7   2   2        268.65        254.01         8.12 o                         
  -8   3   2          2.36          0.35         1.57 o                         
  -7   3   2         19.68         18.78         2.73 o                         
  -6   3   2        857.98        886.99        10.54 o                         
  -5   3   2         13.83         14.59         1.22 o                         
  -4   3   2        237.40        259.69         6.87 o                         
  -3   3   2        731.08        744.95         7.19 o                         
  -2   3   2       1201.48       1261.60         7.63 o                         
  -1   3   2        370.91        343.34         4.01 o                         
   0   3   2        108.73        135.43         3.89 o                         
   1   3   2        457.08        476.74         6.13 o                         
   2   3   2        373.66        371.08         3.73 o                         
   3   3   2         21.11         20.84         1.08 o                         
   4   3   2        396.49        406.39         4.64 o                         
   5   3   2        956.36        973.81        11.17 o                         
   6   3   2         11.70          7.33         1.22 o                         
   7   3   2          0.63         -0.23         1.87 o                         
  -8   4   2          4.29          4.40         1.90 o                         
  -7   4   2         21.48         22.52         2.84 o                         
  -6   4   2       1031.16       1048.73        11.03 o                         
  -5   4   2         91.46         87.95         2.48 o                         
  -4   4   2         87.22         84.56         1.70 o                         
  -3   4   2         24.18         31.54         1.10 o                         
  -2   4   2         11.46         13.43         0.84 o                         
  -1   4   2        440.07        455.78         3.65 o                         
   0   4   2       1135.21       1084.88        15.11 o                         
   1   4   2        220.47        234.11         5.72 o                         
   2   4   2         49.16         56.57         1.91 o                         
   3   4   2        806.00        859.04         8.35 o                         
   4   4   2        319.05        311.87         5.64 o                         
   5   4   2          3.51          6.05         1.72 o                         
   6   4   2        334.94        340.25         6.53 o                         
   7   4   2          0.03         -0.13         1.69 o                         
  -7   5   2         12.00         12.53         2.40 o                         
  -6   5   2         32.16         27.65         3.87 o                         
  -5   5   2         32.52         32.60         1.72 o                         
  -4   5   2          4.64          3.97         0.71 o                         
  -3   5   2         28.19         24.96         1.42 o                         
  -2   5   2         54.91         52.03         1.61 o                         
  -1   5   2         34.61         39.05         1.09 o                         
   0   5   2        410.65        353.52         5.02 o                         
   1   5   2        100.78         97.16         3.38 o                         
   2   5   2       1472.18       1478.23        17.20 o                         
   3   5   2          5.44          2.88         0.81 o                         
   4   5   2        595.44        609.70         7.00 o                         
   5   5   2        470.67        457.81        10.63 o                         
   6   5   2        106.67         99.22         4.56 o                         
   7   5   2          0.48         -0.15         1.77 o                         
  -7   6   2         32.45         39.33         4.00 o                         
  -6   6   2          3.46          2.22         2.38 o                         
  -5   6   2        162.30        165.47         4.96 o                         
  -4   6   2         45.38         41.67         2.12 o                         
  -3   6   2         62.72         61.37         2.20 o                         
  -2   6   2        376.03        394.27         6.93 o                         
  -1   6   2        681.85        661.11         5.28 o                         
   0   6   2        181.34        170.52         4.02 o                         
   1   6   2          0.31          0.62         0.38 o                         
   2   6   2        747.96        783.23        38.12 o                         
   3   6   2         48.45         45.69         2.89 o                         
   4   6   2        300.92        310.77         4.90 o                         
   5   6   2        169.55        153.37         4.81 o                         
   6   6   2          5.64          4.39         1.98 o                         
   7   6   2          0.31          0.23         1.53 o                         
  -7   7   2          8.37          5.27         2.02 o                         
  -6   7   2         21.95         21.87         5.21 o                         
  -5   7   2        755.79        804.80        13.54 o                         
  -4   7   2         32.86         35.02         2.66 o                         
  -3   7   2         26.46         22.22         1.48 o                         
  -2   7   2        441.58        462.25        10.79 o                         
  -1   7   2         60.97         49.66         1.51 o                         
   0   7   2          4.66          5.56         0.57 o                         
   1   7   2         40.09         31.84         1.37 o                         
   2   7   2         14.07         12.72         2.19 o                         
   3   7   2        269.99        261.09         8.91 o                         
   4   7   2        202.91        188.85         5.60 o                         
   5   7   2         15.66         16.92         2.21 o                         
   6   7   2          8.44          9.10         2.56 o                         
  -6   8   2         22.81         18.54         5.40 o                         
  -5   8   2         16.77         25.95         3.05 o                         
  -4   8   2         22.16         25.89         2.51 o                         
  -3   8   2         82.60         75.47         3.72 o                         
  -2   8   2         71.64         56.79         3.10 o                         
  -1   8   2        119.59        114.56         2.84 o                         
   0   8   2         81.56         80.55         2.65 o                         
   1   8   2         18.74         19.70         1.07 o                         
   2   8   2         12.35         11.76         1.23 o                         
   3   8   2         65.11         60.85         3.85 o                         
   4   8   2        153.64        164.26         6.47 o                         
   5   8   2         54.64         62.34         5.29 o                         
   6   8   2         20.04         16.26         3.27 o                         
  -6   9   2          8.62         12.82         3.91 o                         
  -5   9   2         10.46          4.53         1.79 o                         
  -4   9   2         21.43         17.44         2.62 o                         
  -3   9   2          0.00         -0.80         1.30 o                         
  -2   9   2         75.51         67.61         3.55 o                         
  -1   9   2        195.21        188.01         4.16 o                         
   0   9   2         38.05         43.23         2.05 o                         
   1   9   2        824.54        766.13         8.86 o                         
   2   9   2          9.74         10.60         1.62 o                         
   3   9   2         10.76          9.51         1.97 o                         
   4   9   2         27.90         23.07         4.46 o                         
   5   9   2          2.14          3.43         2.69 o                         
  -5  10   2         87.87         75.73         5.11 o                         
  -4  10   2         23.28         24.23         2.99 o                         
  -3  10   2         46.65         49.52         3.42 o                         
  -2  10   2         50.84         47.76         3.18 o                         
  -1  10   2         70.37         75.89         6.25 o                         
   0  10   2         98.82        102.72         3.82 o                         
   1  10   2         11.27          8.36         1.50 o                         
   2  10   2        107.53        107.87         4.72 o                         
   3  10   2          0.22          1.23         1.71 o                         
   4  10   2         16.33         21.40         2.80 o                         
   5  10   2          0.46         -1.46         1.81 o                         
  -4  11   2          1.50          4.14         2.90 o                         
  -3  11   2         56.86         64.37         4.77 o                         
  -2  11   2         23.54         17.68         3.73 o                         
  -1  11   2          0.32          1.86         3.32 o                         
   0  11   2        386.65        400.90        15.07 o                         
   1  11   2          6.36          6.72         1.82 o                         
   2  11   2         41.57         38.59         3.06 o                         
   3  11   2         75.20         70.08         4.20 o                         
   4  11   2         25.39         18.65         2.37 o                         
  -3  12   2         19.22         24.40         3.23 o                         
  -2  12   2         82.27         75.45         6.97 o                         
  -1  12   2         34.03         34.12         5.11 o                         
   0  12   2        110.06        117.25         8.39 o                         
   1  12   2          5.08          3.80         4.78 o                         
   2  12   2          7.06          4.16         1.39 o                         
   3  12   2          0.35         -1.59         1.75 o                         
  -1  13   2          1.67          1.08         2.45 o                         
   0  13   2         16.45         15.51         3.40 o                         
   1  13   2          0.03          0.26         2.74 o                         
  -8   1   3         56.08         57.23         2.95 o                         
  -7   1   3          8.96          7.88         1.50 o                         
  -6   1   3        593.20        614.60        10.15 o                         
  -5   1   3          0.17         -0.39         1.18 o                         
  -4   1   3        210.98        210.71         3.97 o                         
  -3   1   3        412.23        400.50         4.83 o                         
  -2   1   3       1737.45       1682.11        11.55 o                         
   0   1   3        272.36        285.21         4.72 o                         
   1   1   3       2504.40       2321.78        13.36 o                         
   2   1   3        392.47        349.55         4.33 o                         
   3   1   3       1098.99       1261.78         6.20 o                         
   4   1   3         18.16         24.57         0.97 o                         
   5   1   3         80.51         80.46         3.11 o                         
   6   1   3        524.56        472.51         8.40 o                         
   7   1   3          0.41         -0.08         1.39 o                         
  -8   2   3          1.28          3.35         1.57 o                         
  -7   2   3          0.60          0.12         1.26 o                         
  -6   2   3        126.91        132.35         4.20 o                         
  -5   2   3          2.85          2.83         0.62 o                         
  -4   2   3        107.71        106.11         2.20 o                         
  -3   2   3       1265.73       1271.90         8.88 o                         
  -2   2   3        961.58        966.35         7.90 o                         
  -1   2   3        575.85        506.12         5.08 o                         
   1   2   3          6.47         10.52         0.65 o                         
   2   2   3        734.25        732.05         5.65 o                         
   3   2   3        142.03        188.57         2.96 o                         
   4   2   3          1.66          2.64         0.73 o                         
   5   2   3          0.88          0.61         0.64 o                         
   6   2   3         73.88         61.46         3.79 o                         
   7   2   3          2.40          1.05         1.37 o                         
  -8   3   3         49.90         44.92         4.16 o                         
  -7   3   3        273.91        289.57         7.53 o                         
  -6   3   3          3.88          0.78         1.38 o                         
  -5   3   3         33.49         30.58         1.59 o                         
  -4   3   3        502.78        525.24        11.35 o                         
  -3   3   3        414.93        387.58         4.25 o                         
  -2   3   3        147.07        125.32         1.71 o                         
  -1   3   3       4515.96       4639.51        22.36 o                         
   0   3   3        836.04        772.28        18.82 o                         
   1   3   3         31.71         25.93         1.05 o                         
   2   3   3          1.02          1.42         0.41 o                         
   3   3   3        139.60        157.75         3.39 o                         
   4   3   3         13.84         12.49         0.98 o                         
   5   3   3        849.63        874.51        11.53 o                         
   6   3   3         63.52         64.29         2.94 o                         
   7   3   3          2.55          5.72         1.98 o                         
  -8   4   3          1.38          3.48         1.70 o                         
  -7   4   3          0.02         -0.02         1.76 o                         
  -6   4   3          8.89          5.70         1.10 o                         
  -5   4   3         26.62         29.98         1.76 o                         
  -4   4   3         22.42         21.69         0.99 o                         
  -3   4   3        508.12        512.33         5.96 o                         
  -2   4   3          0.04          0.09         0.29 o                         
  -1   4   3         31.93         36.28         1.06 o                         
   0   4   3         71.10         84.20         2.01 o                         
   1   4   3       2933.82       3059.98        24.34 o                         
   2   4   3        270.35        242.57         3.31 o                         
   3   4   3         77.78         71.32         2.10 o                         
   4   4   3        115.03        101.00         3.62 o                         
   5   4   3        957.57        987.93        10.36 o                         
   6   4   3         68.55         61.94         3.54 o                         
   7   4   3          0.12          1.36         1.95 o                         
  -7   5   3         10.82          5.73         1.84 o                         
  -6   5   3         12.90         15.28         2.31 o                         
  -5   5   3        286.17        279.18         7.63 o                         
  -4   5   3        248.80        254.30         3.57 o                         
  -3   5   3        129.22        153.73         3.68 o                         
  -2   5   3          0.31          2.87         0.99 o                         
  -1   5   3        722.94        746.11         6.96 o                         
   0   5   3        688.53        758.76         8.53 o                         
   1   5   3         99.27        111.77         3.46 o                         
   2   5   3        100.80        102.80         2.67 o                         
   3   5   3        149.14        147.04         4.24 o                         
   4   5   3        390.00        386.41         6.02 o                         
   5   5   3        638.11        655.57        12.81 o                         
   6   5   3          7.43          9.30         1.55 o                         
   7   5   3          0.27         -1.62         1.78 o                         
  -7   6   3         20.82         19.48         3.35 o                         
  -6   6   3         40.11         35.18         4.15 o                         
  -5   6   3        177.66        191.78         5.59 o                         
  -4   6   3         14.42         10.72         1.17 o                         
  -3   6   3        175.63        151.66         3.16 o                         
  -2   6   3        106.13        123.57         4.93 o                         
  -1   6   3         13.00         12.57         1.38 o                         
   0   6   3         69.73         72.80         2.68 o                         
   1   6   3         72.26         73.56         1.74 o                         
   2   6   3         13.23         12.62         1.36 o                         
   3   6   3        107.33         99.77         4.30 o                         
   4   6   3        145.51        160.52         3.59 o                         
   5   6   3          2.94          2.45         1.93 o                         
   6   6   3         13.18         10.02         2.13 o                         
   7   6   3         73.12         98.04         6.15 o                         
  -7   7   3          9.94         16.13         3.77 o                         
  -6   7   3          8.33         -0.41         3.20 o                         
  -5   7   3         13.87         13.05         1.93 o                         
  -4   7   3          4.39          6.05         1.38 o                         
  -3   7   3         86.88         84.88         3.73 o                         
  -2   7   3         64.39         68.69         3.21 o                         
  -1   7   3        127.09        128.13         2.97 o                         
   0   7   3        756.36        752.44         7.51 o                         
   1   7   3          0.16          0.56         0.43 o                         
   2   7   3         11.65         11.00         0.86 o                         
   3   7   3         20.92         19.50         2.22 o                         
   4   7   3        331.37        338.02         7.45 o                         
   5   7   3        111.36        105.74         6.72 o                         
   6   7   3          1.24          4.21         1.89 o                         
  -6   8   3        101.39         81.21         9.78 o                         
  -5   8   3        384.03        376.73        10.01 o                         
  -4   8   3        223.15        209.02         6.43 o                         
  -3   8   3         17.09         17.22         2.21 o                         
  -2   8   3         57.76         64.61         3.31 o                         
  -1   8   3        327.57        332.29         4.50 o                         
   0   8   3        132.83        120.28         2.67 o                         
   1   8   3          1.39          0.82         0.66 o                         
   2   8   3         18.20         18.55         1.53 o                         
   3   8   3          0.62          1.00         2.08 o                         
   4   8   3        254.32        240.90         7.72 o                         
   5   8   3          6.31          9.46         2.33 o                         
   6   8   3          0.06          2.63         2.16 o                         
  -6   9   3          6.65          6.73         3.01 o                         
  -5   9   3        120.25        106.16         5.65 o                         
  -4   9   3         91.01         91.85         4.57 o                         
  -3   9   3         24.31         20.72         2.24 o                         
  -2   9   3        146.95        152.94         5.30 o                         
  -1   9   3        669.76        695.78         8.21 o                         
   0   9   3         10.31         10.07         1.77 o                         
   1   9   3         13.00         13.97         1.63 o                         
   2   9   3         52.19         42.89         3.29 o                         
   3   9   3          9.20         10.87         2.63 o                         
   4   9   3        166.71        160.17         6.76 o                         
   5   9   3         10.74         17.04         3.16 o                         
  -5  10   3         12.74         10.27         2.01 o                         
  -4  10   3          0.01         -0.76         1.14 o                         
  -3  10   3         57.53         59.70         3.71 o                         
  -2  10   3        415.70        407.83        12.27 o                         
  -1  10   3        124.42        136.10         9.38 o                         
   0  10   3         45.70         46.76         2.69 o                         
   1  10   3        108.96        108.98         4.42 o                         
   2  10   3         63.47         54.31         3.45 o                         
   3  10   3         17.66         18.24         2.40 o                         
   4  10   3          0.00          0.72         1.54 o                         
   5  10   3         11.05          8.21         1.93 o                         
  -4  11   3          7.94          8.26         2.51 o                         
  -3  11   3         99.73         89.28         4.73 o                         
  -2  11   3          2.20          3.40         3.94 o                         
  -1  11   3          0.24          1.83         1.77 o                         
   0  11   3         24.15         30.08         4.54 o                         
   1  11   3        168.40        166.17         5.62 o                         
   2  11   3          4.79          4.88         1.68 o                         
   3  11   3          0.17         -0.63         1.55 o                         
   4  11   3         18.29         18.27         2.56 o                         
  -3  12   3          0.77          3.76         2.65 o                         
  -2  12   3         83.27         83.52         7.22 o                         
  -1  12   3         20.94         18.10         3.76 o                         
   0  12   3         14.11         14.51         3.66 o                         
   1  12   3         88.15         82.51         7.20 o                         
   2  12   3         20.33         23.09         2.56 o                         
   3  12   3          2.09          1.73         1.63 o                         
  -1  13   3          4.91          6.10         2.89 o                         
   0  13   3          3.82          3.93         2.99 o                         
   1  13   3          4.81          3.03         5.05 o                         
  -8   0   4         11.10         14.58         4.77 o                         
  -7   0   4         57.62         75.23         8.49 o                         
  -6   0   4         18.03         19.24         2.72 o                         
  -5   0   4         98.43        112.00         4.62 o                         
  -4   0   4        121.07        126.30         5.38 o                         
  -3   0   4          0.09          1.44         0.47 o                         
  -2   0   4        585.55        514.00         6.46 o                         
   0   0   4       5675.95       5724.59        24.04 o                         
   1   0   4       2371.59       2304.17        10.97 o                         
   2   0   4       2311.64       2228.76        12.19 o                         
   3   0   4        223.42        213.14         4.82 o                         
   4   0   4          0.16         -0.09         0.50 o                         
   5   0   4         34.90         38.94         2.39 o                         
   6   0   4         18.02         17.16         2.77 o                         
   7   0   4         41.80         45.93         5.87 o                         
  -8   1   4          2.67          1.45         1.24 o                         
  -7   1   4          9.64         11.99         1.40 o                         
  -6   1   4         12.32          9.64         1.60 o                         
  -5   1   4        661.36        675.67         8.66 o                         
  -4   1   4        379.36        376.15         4.65 o                         
  -3   1   4        583.76        540.43         5.45 o                         
  -2   1   4       3675.50       3652.59        23.53 o                         
  -1   1   4      17742.42      18340.85        42.16 o                         
   0   1   4       1554.85       1572.51        10.79 o                         
   1   1   4        459.90        428.88         8.22 o                         
   2   1   4        216.09        213.97         2.93 o                         
   3   1   4         38.50         30.66         1.07 o                         
   4   1   4          1.42          0.07         0.44 o                         
   5   1   4       1085.26       1084.81        18.28 o                         
   6   1   4        175.17        167.75         6.16 o                         
   7   1   4          3.44          5.55         1.66 o                         
  -8   2   4          9.89          8.36         2.51 o                         
  -7   2   4        104.85        110.55         4.19 o                         
  -6   2   4        157.08        152.38         4.46 o                         
  -5   2   4         63.39         76.81         1.90 o                         
  -4   2   4       1756.76       1790.00        14.26 o                         
  -3   2   4        767.37        807.37         9.00 o                         
  -2   2   4       2235.63       2231.48        12.06 o                         
  -1   2   4      10328.53      10500.07       120.38 o                         
   0   2   4        321.66        292.75         2.96 o                         
   1   2   4       3530.40       3298.87        13.12 o                         
   2   2   4       2206.00       2210.54        11.73 o                         
   3   2   4         81.75         93.19         2.09 o                         
   4   2   4          2.88          2.31         0.41 o                         
   5   2   4        513.50        527.41         7.26 o                         
   6   2   4         43.50         34.11         2.90 o                         
   7   2   4         39.30         37.45         3.15 o                         
  -8   3   4         38.93         42.37         3.93 o                         
  -7   3   4          3.51         -0.14         1.68 o                         
  -6   3   4         84.66         84.07         3.81 o                         
  -5   3   4          1.70          1.62         0.57 o                         
  -4   3   4         93.05        100.04         2.96 o                         
  -3   3   4       2421.83       2585.75        14.83 o                         
  -2   3   4       2568.38       2474.10        14.43 o                         
  -1   3   4       2926.81       2913.27        14.29 o                         
   0   3   4        251.18        233.74         3.76 o                         
   1   3   4        341.90        368.02         4.20 o                         
   2   3   4       2059.16       2079.91        11.20 o                         
   3   3   4        686.13        679.07         5.58 o                         
   4   3   4        108.54        109.12         2.38 o                         
   5   3   4         34.61         33.59         1.74 o                         
   6   3   4        167.92        156.67         4.52 o                         
   7   3   4          7.92         11.68         2.28 o                         
  -8   4   4          0.03         -0.36         1.67 o                         
  -7   4   4         10.05          7.43         2.04 o                         
  -6   4   4          5.75          4.28         1.16 o                         
  -5   4   4         69.68         72.42         2.92 o                         
  -4   4   4         40.34         39.25         1.93 o                         
  -3   4   4        726.42        803.22         9.72 o                         
  -2   4   4         48.47         43.06         0.97 o                         
  -1   4   4        233.27        245.67         2.64 o                         
   0   4   4          1.14          8.36         0.94 o                         
   1   4   4          6.79          5.38         0.68 o                         
   2   4   4          1.43          4.34         0.62 o                         
   3   4   4        221.30        201.73         3.52 o                         
   4   4   4         20.65         25.10         2.34 o                         
   5   4   4          0.53         -1.20         1.07 o                         
   6   4   4          3.07          5.19         1.27 o                         
   7   4   4          7.89          7.12         1.91 o                         
  -7   5   4         46.25         50.74         4.11 o                         
  -6   5   4         67.63         67.32         5.17 o                         
  -5   5   4        604.43        611.72         9.80 o                         
  -4   5   4          5.84          5.91         0.89 o                         
  -3   5   4         40.69         42.10         1.18 o                         
  -2   5   4          0.03          0.59         0.36 o                         
  -1   5   4        190.21        173.70         4.38 o                         
   0   5   4        712.28        673.16         6.58 o                         
   1   5   4        334.00        384.30         7.17 o                         
   2   5   4         57.98         68.17         2.34 o                         
   3   5   4          6.31          3.76         0.64 o                         
   4   5   4        166.75        163.03         4.68 o                         
   5   5   4         13.42         14.48         2.54 o                         
   6   5   4          0.85          3.25         1.33 o                         
   7   5   4          3.51          2.64         3.31 o                         
  -7   6   4         15.24         19.11         2.91 o                         
  -6   6   4        132.88        124.46         7.30 o                         
  -5   6   4         36.63         41.53         3.31 o                         
  -4   6   4        224.83        236.51         5.06 o                         
  -3   6   4         71.71         61.44         2.17 o                         
  -2   6   4          1.40          0.79         1.07 o                         
  -1   6   4          4.10          2.05         0.54 o                         
   0   6   4       1098.95       1165.64        10.68 o                         
   1   6   4        448.98        509.26         5.62 o                         
   2   6   4         55.19         58.98         2.46 o                         
   3   6   4        205.71        190.85         4.43 o                         
   4   6   4        590.70        639.81         8.16 o                         
   5   6   4         16.69         11.04         2.60 o                         
   6   6   4         18.94         22.89         2.44 o                         
  -7   7   4          2.15          5.48         1.97 o                         
  -6   7   4         86.06         89.31         9.85 o                         
  -5   7   4        266.73        270.13         7.20 o                         
  -4   7   4         85.68         84.81         4.01 o                         
  -3   7   4         60.83         63.62         4.20 o                         
  -2   7   4       1271.38       1327.96        15.72 o                         
  -1   7   4        115.82        107.65         3.15 o                         
   0   7   4        183.34        203.79         3.76 o                         
   1   7   4        809.60        822.65         9.95 o                         
   2   7   4          4.06          2.14         0.69 o                         
   3   7   4         31.15         39.96         3.87 o                         
   4   7   4         86.34         79.14         3.74 o                         
   5   7   4         10.60         15.13         4.56 o                         
   6   7   4         19.89         27.47         3.02 o                         
  -6   8   4        124.72        130.99        12.54 o                         
  -5   8   4          2.20          4.08         1.61 o                         
  -4   8   4          7.47          5.28         2.38 o                         
  -3   8   4         32.56         25.81         2.31 o                         
  -2   8   4        145.67        139.26         6.76 o                         
  -1   8   4          0.19          1.06         0.58 o                         
   0   8   4          9.25          7.33         0.80 o                         
   1   8   4        689.11        664.65         9.47 o                         
   2   8   4         22.73         20.47         1.72 o                         
   3   8   4        164.43        157.00         6.19 o                         
   4   8   4         78.32         67.13         4.20 o                         
   5   8   4         24.78         23.85         3.71 o                         
   6   8   4         13.48         10.65         2.60 o                         
  -6   9   4         29.98         33.52         6.56 o                         
  -5   9   4          1.27         -0.17         1.33 o                         
  -4   9   4         21.73         22.25         2.67 o                         
  -3   9   4        103.55         95.59         4.46 o                         
  -2   9   4        613.52        625.87        14.62 o                         
  -1   9   4        219.72        218.88         4.01 o                         
   0   9   4          7.11         10.39         1.38 o                         
   1   9   4        205.81        195.12         5.08 o                         
   2   9   4         22.60         25.00         1.94 o                         
   3   9   4         65.80         69.73         4.42 o                         
   4   9   4          0.17         -0.68         1.71 o                         
   5   9   4          8.59         12.00         4.12 o                         
  -5  10   4         25.24         25.11         3.59 o                         
  -4  10   4          2.04          1.57         1.89 o                         
  -3  10   4         16.01         16.73         2.55 o                         
  -2  10   4          4.09          6.65         1.78 o                         
  -1  10   4          1.78          1.68         1.49 o                         
   0  10   4          1.74          1.60         1.35 o                         
   1  10   4         20.58         16.03         1.91 o                         
   2  10   4         93.40         89.22         5.03 o                         
   3  10   4          1.31          6.56         1.98 o                         
   4  10   4          4.92          3.10         2.08 o                         
  -4  11   4          1.44          0.46         1.44 o                         
  -3  11   4          5.61          3.03         1.96 o                         
  -2  11   4         26.47         26.28         4.25 o                         
  -1  11   4         18.75         17.80         4.48 o                         
   0  11   4        268.08        282.20        12.29 o                         
   1  11   4         15.91         20.52         2.18 o                         
   2  11   4         67.04         63.79         3.85 o                         
   3  11   4        110.90        120.42         6.37 o                         
   4  11   4          0.35         -0.42         1.86 o                         
  -3  12   4         10.76         15.85         3.91 o                         
  -2  12   4          0.09          1.81         2.07 o                         
  -1  12   4          3.57          6.83         2.52 o                         
   0  12   4        151.48        181.70        10.36 o                         
   1  12   4         22.16         17.71         3.69 o                         
   2  12   4         14.78          8.43         1.92 o                         
  -1  13   4          0.08         -0.06         5.66 o                         
   0  13   4         85.90        101.25         8.44 o                         
  -8   1   5         39.67         42.93         3.30 o                         
  -7   1   5        135.95        137.90         4.68 o                         
  -6   1   5        206.51        202.29         5.21 o                         
  -5   1   5          1.48          1.28         0.72 o                         
  -4   1   5        150.06        148.88         2.36 o                         
  -3   1   5        203.79        202.76         2.43 o                         
  -2   1   5         17.65         22.79         0.78 o                         
  -1   1   5      48788.67      48140.28       579.33 o                         
   0   1   5         29.38         39.59         0.99 o                         
   1   1   5        350.34        341.94         3.58 o                         
   2   1   5       1300.12       1293.42         8.19 o                         
   3   1   5         35.88         45.44         1.96 o                         
   4   1   5        178.66        160.04         3.38 o                         
   5   1   5        245.93        232.80         5.25 o                         
   6   1   5         28.60         26.97         2.70 o                         
   7   1   5          0.00         -0.87         1.35 o                         
  -8   2   5          3.72          2.46         1.50 o                         
  -7   2   5         52.47         48.17         2.82 o                         
  -6   2   5        102.66        104.02         3.45 o                         
  -5   2   5         32.22         37.43         1.28 o                         
  -4   2   5         12.82         13.87         1.00 o                         
  -3   2   5         71.00         69.11         1.65 o                         
  -2   2   5         42.05         37.05         0.93 o                         
  -1   2   5       2861.85       2879.92        28.53 o                         
   0   2   5       1167.09       1182.35        21.53 o                         
   1   2   5       2068.06       2062.08        10.79 o                         
   2   2   5         60.94         68.77         1.92 o                         
   3   2   5        245.00        262.18         3.95 o                         
   4   2   5         15.46         15.19         0.90 o                         
   5   2   5        285.66        281.30         5.01 o                         
   6   2   5          1.19         -0.08         2.17 o                         
   7   2   5          0.01         -0.27         1.40 o                         
  -8   3   5         21.41         25.57         3.26 o                         
  -7   3   5        119.81        120.32         5.93 o                         
  -6   3   5        246.17        264.63         4.83 o                         
  -5   3   5         21.13         20.20         1.33 o                         
  -4   3   5        248.20        256.64         4.29 o                         
  -3   3   5       1102.84       1133.80         7.68 o                         
  -2   3   5        867.22        839.72         6.38 o                         
  -1   3   5         59.28         50.21         2.06 o                         
   0   3   5       1018.25        996.72        12.92 o                         
   1   3   5        724.87        806.15         7.37 o                         
   2   3   5         35.42         27.99         1.31 o                         
   3   3   5         12.44         10.95         0.97 o                         
   4   3   5        157.11        157.57         3.92 o                         
   5   3   5         12.87          9.00         1.05 o                         
   6   3   5         10.85          8.37         1.25 o                         
   7   3   5          0.00         -0.72         2.02 o                         
  -8   4   5          3.95          3.27         1.66 o                         
  -7   4   5          2.85          1.02         2.03 o                         
  -6   4   5          0.01         -0.88         0.90 o                         
  -5   4   5          2.02          1.11         1.12 o                         
  -4   4   5        196.31        195.94         4.42 o                         
  -3   4   5        154.91        182.98         2.68 o                         
  -2   4   5        112.51        100.40         2.85 o                         
  -1   4   5         13.86         18.13         1.09 o                         
   0   4   5        742.01        772.57         7.17 o                         
   1   4   5        361.15        387.30         5.59 o                         
   2   4   5        973.92        995.38         8.30 o                         
   3   4   5        449.57        424.94         5.50 o                         
   4   4   5        859.45        857.59        13.57 o                         
   5   4   5        202.79        188.06         5.41 o                         
   6   4   5          1.73          1.80         1.08 o                         
   7   4   5         15.68         25.01         3.13 o                         
  -7   5   5          0.88          0.46         1.79 o                         
  -6   5   5          0.36          1.19         1.04 o                         
  -5   5   5        217.56        206.96         7.03 o                         
  -4   5   5        113.73        108.93         2.46 o                         
  -3   5   5         52.97         49.94         1.36 o                         
  -2   5   5       1036.27       1061.87        10.99 o                         
  -1   5   5        150.89        141.83         3.11 o                         
   0   5   5       2144.12       2147.46        14.29 o                         
   1   5   5       1094.87       1093.50        20.14 o                         
   2   5   5         39.46         35.61         1.79 o                         
   3   5   5        109.38        105.54         3.63 o                         
   4   5   5        381.76        375.70        10.22 o                         
   5   5   5          9.40          8.70         1.23 o                         
   6   5   5          1.36         -0.33         1.72 o                         
  -7   6   5         10.00          6.02         1.71 o                         
  -6   6   5          0.27         -1.72         1.35 o                         
  -5   6   5         69.17         78.41         4.50 o                         
  -4   6   5        114.63        125.89         4.21 o                         
  -3   6   5        253.47        270.99         7.28 o                         
  -2   6   5        563.95        609.13        12.50 o                         
  -1   6   5        289.70        282.81         5.06 o                         
   0   6   5          0.10          2.25         0.61 o                         
   1   6   5        230.26        243.09         5.60 o                         
   2   6   5          1.09         -0.45         0.65 o                         
   3   6   5         52.61         51.90         2.77 o                         
   4   6   5         68.14         57.09         3.13 o                         
   5   6   5         38.02         38.43         3.28 o                         
   6   6   5          0.12          1.58         1.40 o                         
  -7   7   5          4.14          2.45         2.33 o                         
  -6   7   5         65.66         69.21         5.70 o                         
  -5   7   5        200.21        186.61         7.31 o                         
  -4   7   5          0.04          1.60         1.02 o                         
  -3   7   5          1.73          2.40         1.45 o                         
  -2   7   5          8.83          8.13         1.26 o                         
  -1   7   5         30.19         31.34         1.87 o                         
   0   7   5          7.78          7.46         0.86 o                         
   1   7   5          0.27          1.18         0.65 o                         
   2   7   5         25.53         28.94         1.91 o                         
   3   7   5       1240.56       1229.79        60.20 o                         
   4   7   5        200.85        186.69         6.64 o                         
   5   7   5          1.52          1.57         1.41 o                         
   6   7   5         11.84          8.74         2.16 o                         
  -6   8   5          0.14          6.72         3.28 o                         
  -5   8   5          1.17          1.35         1.62 o                         
  -4   8   5          2.32          3.72         1.43 o                         
  -3   8   5        291.69        295.71         8.56 o                         
  -2   8   5         32.79         27.91         4.42 o                         
  -1   8   5        560.30        561.14         7.98 o                         
   0   8   5          3.97          5.77         0.78 o                         
   1   8   5         68.64         61.63         3.08 o                         
   2   8   5        330.92        307.17         9.81 o                         
   3   8   5          8.13          7.32         2.22 o                         
   4   8   5          0.35          2.08         4.55 o                         
   5   8   5         16.37         19.35         3.42 o                         
  -6   9   5        107.91        118.51        12.46 o                         
  -5   9   5         13.09         13.54         2.07 o                         
  -4   9   5          2.52          2.00         1.36 o                         
  -3   9   5         51.47         50.56         3.89 o                         
  -2   9   5        242.03        234.21         9.23 o                         
  -1   9   5          0.67         -0.36         1.32 o                         
   0   9   5        119.86        109.26         4.17 o                         
   1   9   5         16.28         26.32         2.47 o                         
   2   9   5         72.20         70.34         3.26 o                         
   3   9   5         31.20         29.94         2.99 o                         
   4   9   5         45.10         52.00         4.91 o                         
   5   9   5         34.21         32.46         5.81 o                         
  -5  10   5          2.66          4.40         2.51 o                         
  -4  10   5         66.57         70.34         4.30 o                         
  -3  10   5        134.20        138.50         6.65 o                         
  -2  10   5         53.61         60.62         4.38 o                         
  -1  10   5        133.31        145.40         6.20 o                         
   0  10   5          2.48          4.22         1.02 o                         
   1  10   5        230.58        217.08         7.33 o                         
   2  10   5         16.49         16.46         2.29 o                         
   3  10   5         58.51         52.58         4.09 o                         
   4  10   5         41.83         37.98         3.63 o                         
  -4  11   5         12.97         11.67         2.22 o                         
  -3  11   5          2.14         -3.02         2.09 o                         
  -2  11   5          7.12          6.99         2.73 o                         
  -1  11   5          1.86         -0.24         2.35 o                         
   0  11   5        424.49        427.07        16.59 o                         
   1  11   5          1.63          4.23         1.37 o                         
   2  11   5          0.01          1.42         1.35 o                         
   3  11   5         36.14         35.95         3.55 o                         
  -3  12   5         12.81         18.52         3.94 o                         
  -2  12   5          0.57          1.79         2.38 o                         
  -1  12   5         37.65         44.25         5.59 o                         
   0  12   5          0.24         -0.61         3.52 o                         
   1  12   5         15.54         14.43         3.45 o                         
   2  12   5         57.31         62.04         3.95 o                         
  -8   0   6         54.89         61.68         4.38 o                         
  -7   0   6        816.41        897.85        15.16 o                         
  -6   0   6         38.28         43.27         3.38 o                         
  -5   0   6         13.40         13.98         1.83 o                         
  -4   0   6          0.32         -0.16         1.23 o                         
  -3   0   6          9.00          7.80         1.07 o                         
  -2   0   6       1844.08       1895.06        49.91 o                         
  -1   0   6       2548.58       2455.22        20.95 o                         
   0   0   6       1265.34       1247.10         9.86 o                         
   1   0   6         22.30         22.68         1.52 o                         
   2   0   6       5503.64       5620.84        74.70 o                         
   3   0   6         15.90         19.76         1.67 o                         
   4   0   6         21.55         23.55         1.69 o                         
   5   0   6          0.01          1.31         1.46 o                         
   6   0   6         24.66         14.71         3.35 o                         
   7   0   6         92.77         94.66         8.19 o                         
  -8   1   6         10.46         14.28         1.78 o                         
  -7   1   6        507.11        568.57         9.43 o                         
  -6   1   6          2.09          2.05         0.87 o                         
  -5   1   6        281.01        291.19         3.71 o                         
  -4   1   6        122.89        125.89         2.22 o                         
  -3   1   6         41.59         36.38         1.09 o                         
  -2   1   6        190.44        181.12         1.87 o                         
  -1   1   6        762.77        804.67         7.58 o                         
   0   1   6       1968.49       1921.36        11.38 o                         
   1   1   6        579.71        563.90         5.66 o                         
   2   1   6        552.34        607.02         5.93 o                         
   3   1   6        139.57        142.80         3.35 o                         
   4   1   6          3.67          3.17         0.62 o                         
   5   1   6         92.86         76.42         4.02 o                         
   6   1   6         58.66         53.20         3.56 o                         
   7   1   6         10.90         10.33         1.93 o                         
  -8   2   6         58.89         62.20         3.99 o                         
  -7   2   6        386.49        433.88         8.91 o                         
  -6   2   6         11.11         10.28         1.30 o                         
  -5   2   6          3.10          1.17         0.48 o                         
  -4   2   6        183.50        193.06         3.13 o                         
  -3   2   6         45.03         31.89         1.15 o                         
  -2   2   6        957.51        962.96         6.23 o                         
  -1   2   6         10.02         10.76         0.78 o                         
   0   2   6        483.46        511.67         5.02 o                         
   1   2   6         51.01         45.70         1.68 o                         
   2   2   6        294.99        319.68         6.78 o                         
   3   2   6        150.78        153.80         7.96 o                         
   4   2   6        470.05        483.81         6.65 o                         
   5   2   6         19.34         18.35         1.60 o                         
   6   2   6         61.46         57.42         3.77 o                         
   7   2   6          0.76          2.78         1.71 o                         
  -8   3   6         63.00         65.43         4.80 o                         
  -7   3   6         54.61         47.81         5.55 o                         
  -6   3   6         10.51          9.28         1.45 o                         
  -5   3   6        241.46        247.33         4.47 o                         
  -4   3   6        176.94        181.19         4.10 o                         
  -3   3   6         51.80         48.25         2.38 o                         
  -2   3   6         45.50         42.06         1.51 o                         
  -1   3   6        739.51        754.41         6.13 o                         
   0   3   6         28.31         21.34         1.08 o                         
   1   3   6         30.91         47.05         1.59 o                         
   2   3   6        536.03        539.25         6.77 o                         
   3   3   6          6.49          8.72         1.12 o                         
   4   3   6         45.67         48.59         3.86 o                         
   5   3   6         82.49        102.34         3.32 o                         
   6   3   6        101.74        115.22         4.62 o                         
   7   3   6          0.94          0.48         1.94 o                         
  -8   4   6         19.02         19.43         2.80 o                         
  -7   4   6         46.07         46.78         3.45 o                         
  -6   4   6         16.03         13.73         1.52 o                         
  -5   4   6        228.22        220.45         5.92 o                         
  -4   4   6         43.76         45.41         2.88 o                         
  -3   4   6         56.97         65.03         1.57 o                         
  -2   4   6        708.36        729.11         8.92 o                         
  -1   4   6        590.37        578.47         5.03 o                         
   0   4   6        729.26        715.94        10.35 o                         
   1   4   6        331.95        350.61         5.27 o                         
   2   4   6          9.76          5.81         0.89 o                         
   3   4   6          7.62          7.73         0.89 o                         
   4   4   6         78.22         84.32         3.70 o                         
   5   4   6        234.48        223.09         5.32 o                         
   6   4   6          1.38          2.27         1.17 o                         
  -7   5   6          6.33          6.60         2.03 o                         
  -6   5   6          3.57          2.95         1.10 o                         
  -5   5   6        176.38        177.40         8.57 o                         
  -4   5   6         89.42         85.85         2.29 o                         
  -3   5   6        107.94        104.23         2.83 o                         
  -2   5   6        142.39        141.17         2.92 o                         
  -1   5   6        136.54        136.92         3.55 o                         
   0   5   6        167.85        173.08         5.31 o                         
   1   5   6        212.03        243.69         5.77 o                         
   2   5   6         18.63         14.89         2.49 o                         
   3   5   6        209.98        188.32         4.58 o                         
   4   5   6       1510.11       1523.45        18.86 o                         
   5   5   6          2.22          1.93         1.41 o                         
   6   5   6          4.25          4.93         1.92 o                         
  -7   6   6         13.97         20.81         3.03 o                         
  -6   6   6         34.30         34.10         2.79 o                         
  -5   6   6         27.97         28.27         3.94 o                         
  -4   6   6        164.10        165.42         5.67 o                         
  -3   6   6        307.88        300.65         6.76 o                         
  -2   6   6         25.38         12.59         2.96 o                         
  -1   6   6        129.73        130.97         2.30 o                         
   0   6   6        434.14        466.49        13.34 o                         
   1   6   6        115.84        112.62         5.13 o                         
   2   6   6         38.00         33.36         2.88 o                         
   3   6   6       1866.03       1879.66        23.53 o                         
   4   6   6         25.71         28.66         2.14 o                         
   5   6   6          0.00         -0.45         1.41 o                         
   6   6   6          2.24          5.41         1.56 o                         
  -7   7   6          0.35          0.57         2.39 o                         
  -6   7   6         46.54         42.47         3.89 o                         
  -5   7   6         60.87         63.59         5.33 o                         
  -4   7   6         57.96         61.21         3.72 o                         
  -3   7   6         58.92         66.86         6.18 o                         
  -2   7   6        105.12        113.09         3.32 o                         
  -1   7   6          7.39          6.44         1.00 o                         
   0   7   6         84.72         74.29         2.68 o                         
   1   7   6          0.43         -1.63         0.99 o                         
   2   7   6         58.42         60.85         4.29 o                         
   3   7   6        406.73        439.08        19.31 o                         
   4   7   6         86.68         81.01         4.64 o                         
   5   7   6          0.66          0.40         1.23 o                         
   6   7   6         16.21         19.06         2.74 o                         
  -6   8   6         42.80         49.29         4.24 o                         
  -5   8   6         57.05         63.86         4.57 o                         
  -4   8   6          6.42          4.85         1.31 o                         
  -3   8   6        513.23        540.02        17.22 o                         
  -2   8   6          2.62          2.56         1.43 o                         
  -1   8   6         99.69        101.06         4.93 o                         
   0   8   6        335.33        317.25         5.27 o                         
   1   8   6         37.12         36.63         2.47 o                         
   2   8   6          4.73          4.75         2.74 o                         
   3   8   6         41.42         36.36         5.10 o                         
   4   8   6        286.12        254.19         9.98 o                         
   5   8   6         16.50         16.92         3.49 o                         
  -6   9   6        147.12        149.29         9.84 o                         
  -5   9   6         52.34         44.17         4.11 o                         
  -4   9   6          8.04         10.01         1.73 o                         
  -3   9   6          1.18          1.28         4.16 o                         
  -2   9   6        103.50        108.30         6.44 o                         
  -1   9   6         26.10         24.33         1.87 o                         
   0   9   6        349.45        348.30         8.23 o                         
   1   9   6        113.94        108.71         4.40 o                         
   2   9   6        112.64        109.46         8.35 o                         
   3   9   6         17.95         18.51         2.36 o                         
   4   9   6          5.64          8.24         2.72 o                         
   5   9   6          8.49         10.89         2.80 o                         
  -5  10   6          1.18         -1.72         2.27 o                         
  -4  10   6          6.01          4.66         2.33 o                         
  -3  10   6         39.93         42.65         3.86 o                         
  -2  10   6        256.92        262.29         8.74 o                         
  -1  10   6         21.67         25.58         3.43 o                         
   0  10   6         10.14         16.69         1.92 o                         
   1  10   6         77.76         69.79         5.01 o                         
   2  10   6          0.10         -0.89         1.38 o                         
   3  10   6          5.14          0.58         2.15 o                         
   4  10   6          7.56         12.21         2.83 o                         
  -4  11   6         22.03         19.49         4.20 o                         
  -3  11   6          0.08         -0.64         1.58 o                         
  -2  11   6        101.33        106.28         8.02 o                         
  -1  11   6          0.32         -1.62         2.25 o                         
   0  11   6          0.17         -4.94         2.66 o                         
   1  11   6         13.04         10.97         1.87 o                         
   2  11   6         42.00         49.94         4.02 o                         
   3  11   6          0.12          0.05         2.35 o                         
  -3  12   6         17.83         15.96         3.49 o                         
  -2  12   6         20.80         23.47         4.57 o                         
  -1  12   6         16.92         14.56         3.67 o                         
   0  12   6          1.71         -3.87         2.67 o                         
   1  12   6          8.40         16.83         4.40 o                         
   2  12   6          0.26         -0.50         1.73 o                         
  -8   1   7         11.97         12.35         2.08 o                         
  -7   1   7          5.24          7.81         1.52 o                         
  -6   1   7         60.86         61.02         2.98 o                         
  -5   1   7          1.94          1.27         0.66 o                         
  -4   1   7         47.87         48.51         1.64 o                         
  -3   1   7          7.78          7.83         0.62 o                         
  -2   1   7        116.13        114.65         2.06 o                         
  -1   1   7        135.87        132.47         2.98 o                         
   0   1   7        271.78        253.43         6.80 o                         
   1   1   7         24.39         22.57         1.14 o                         
   2   1   7       1484.62       1642.19        10.72 o                         
   3   1   7          6.24          6.77         0.93 o                         
   4   1   7          8.25          5.92         1.13 o                         
   5   1   7          9.47         11.78         1.86 o                         
   6   1   7         91.83         78.60         4.43 o                         
   7   1   7          0.02         -0.93         1.37 o                         
  -8   2   7         25.24         23.95         2.63 o                         
  -7   2   7        191.16        196.19         6.94 o                         
  -6   2   7          0.58          0.67         0.84 o                         
  -5   2   7        396.01        394.62         4.56 o                         
  -4   2   7        217.56        229.43         3.57 o                         
  -3   2   7        123.58        134.42         2.38 o                         
  -2   2   7        270.23        254.47         3.15 o                         
  -1   2   7         35.02         35.14         1.67 o                         
   0   2   7        290.57        323.42         4.27 o                         
   1   2   7         16.38         19.82         1.43 o                         
   2   2   7        460.29        487.26        10.36 o                         
   3   2   7        858.79        884.60        11.12 o                         
   4   2   7        866.50        896.23        10.32 o                         
   5   2   7        433.41        404.23         7.29 o                         
   6   2   7         31.83         34.09         2.98 o                         
   7   2   7          3.48          4.72         2.14 o                         
  -8   3   7         24.84         22.21         3.39 o                         
  -7   3   7        195.61        187.81         6.47 o                         
  -6   3   7         10.01         11.10         1.78 o                         
  -5   3   7         15.26         14.87         1.50 o                         
  -4   3   7          9.72         12.17         1.49 o                         
  -3   3   7         46.86         36.49         3.93 o                         
  -2   3   7        749.86        757.48        12.21 o                         
  -1   3   7       1203.27       1282.36        12.36 o                         
   0   3   7          0.73          0.44         0.59 o                         
   1   3   7         69.17         68.59         2.08 o                         
   2   3   7        360.72        405.47         8.82 o                         
   3   3   7        985.83       1023.18        11.81 o                         
   4   3   7        581.19        568.52         7.62 o                         
   5   3   7         61.15         51.64         2.50 o                         
   6   3   7         69.83         66.83         3.62 o                         
  -8   4   7          1.46          1.90         1.66 o                         
  -7   4   7         47.58         47.76         3.40 o                         
  -6   4   7         51.30         48.52         3.14 o                         
  -5   4   7          1.93          2.63         1.68 o                         
  -4   4   7        114.95        112.98         4.73 o                         
  -3   4   7          9.06          9.27         0.67 o                         
  -2   4   7        358.73        368.32         6.28 o                         
  -1   4   7         24.92         22.63         1.09 o                         
   0   4   7          2.19          2.50         1.39 o                         
   1   4   7        289.94        300.41         6.14 o                         
   2   4   7          7.52          6.53         0.90 o                         
   3   4   7        429.03        476.23         7.99 o                         
   4   4   7         49.61         53.32         2.78 o                         
   5   4   7         80.98         82.17         2.99 o                         
   6   4   7          0.32          2.25         1.45 o                         
  -7   5   7         85.37         84.21         4.60 o                         
  -6   5   7          0.52          1.24         1.43 o                         
  -5   5   7          0.87         -0.33         2.37 o                         
  -4   5   7         23.06         22.38         1.28 o                         
  -3   5   7        114.23        122.55         3.70 o                         
  -2   5   7        126.96        125.35         3.42 o                         
  -1   5   7        255.54        257.03         5.14 o                         
   0   5   7        150.04        159.64         4.21 o                         
   1   5   7        139.53        156.55         4.61 o                         
   2   5   7         53.04         50.69         3.00 o                         
   3   5   7        228.13        228.32         5.26 o                         
   4   5   7        322.85        342.33         8.57 o                         
   5   5   7          2.87          1.24         1.51 o                         
   6   5   7         15.66         14.34         1.99 o                         
  -7   6   7          6.80          1.46         1.89 o                         
  -6   6   7         18.59         17.34         2.11 o                         
  -5   6   7         17.43         16.00         5.59 o                         
  -4   6   7          2.64          1.11         1.19 o                         
  -3   6   7          1.04          1.35         0.70 o                         
  -2   6   7         86.06         70.34         2.27 o                         
  -1   6   7          2.27          2.28         0.87 o                         
   0   6   7         78.81         86.01         4.14 o                         
   1   6   7         12.05         18.96         3.11 o                         
   2   6   7        251.37        240.59         6.59 o                         
   3   6   7         40.61         43.50         3.28 o                         
   4   6   7        233.12        232.64         7.66 o                         
   5   6   7         44.99         47.40         3.85 o                         
   6   6   7         26.18         33.00         3.06 o                         
  -7   7   7         31.28         22.32         4.05 o                         
  -6   7   7         32.30         38.52         3.68 o                         
  -5   7   7         30.84         26.31         3.79 o                         
  -4   7   7         12.50         10.68         2.23 o                         
  -3   7   7          0.80         -1.46         1.97 o                         
  -2   7   7        560.85        575.16        11.71 o                         
  -1   7   7         82.78         88.88         2.51 o                         
   0   7   7          2.46          1.82         0.70 o                         
   1   7   7        256.76        259.71        14.10 o                         
   2   7   7         93.07         98.24         7.23 o                         
   3   7   7         22.59         19.29         2.40 o                         
   4   7   7          3.65          2.10         1.37 o                         
   5   7   7         19.14         14.93         2.40 o                         
  -6   8   7        274.10        275.86         9.82 o                         
  -5   8   7          1.04         -1.40         2.09 o                         
  -4   8   7          8.72          6.30         5.71 o                         
  -3   8   7        607.03        650.42        15.70 o                         
  -2   8   7         59.95         58.54         2.68 o                         
  -1   8   7          3.58          4.79         1.67 o                         
   0   8   7        222.69        218.13         5.79 o                         
   1   8   7          1.34          5.32         1.21 o                         
   2   8   7         16.82         16.09         3.41 o                         
   3   8   7        114.63        106.21         8.61 o                         
   4   8   7         26.09         34.58         3.59 o                         
   5   8   7         21.82         19.11         3.81 o                         
  -6   9   7          1.74          2.60         2.62 o                         
  -5   9   7          3.45          1.78         1.92 o                         
  -4   9   7         13.65         10.99         2.60 o                         
  -3   9   7         11.69          8.96         2.40 o                         
  -2   9   7          0.00         -0.58         1.64 o                         
  -1   9   7         45.55         43.22         2.56 o                         
   0   9   7         58.22         64.93         3.40 o                         
   1   9   7         11.29          5.81         1.69 o                         
   2   9   7         21.96         26.35         3.27 o                         
   3   9   7          1.72          2.18         2.29 o                         
   4   9   7         35.89         41.43         4.72 o                         
  -5  10   7         13.15          9.01         4.18 o                         
  -4  10   7          2.65          5.09         1.55 o                         
  -3  10   7        113.93        120.59        10.07 o                         
  -2  10   7          9.36          6.69         2.08 o                         
  -1  10   7         75.72         79.92         5.70 o                         
   0  10   7        260.82        267.74         7.00 o                         
   1  10   7         17.87         13.63         2.29 o                         
   2  10   7         52.06         41.40         4.22 o                         
   3  10   7         11.19         12.30         2.82 o                         
   4  10   7          1.06          1.61         1.64 o                         
  -4  11   7         59.08         60.55         4.96 o                         
  -3  11   7        104.42        115.32         6.49 o                         
  -2  11   7         13.41         11.44         2.08 o                         
  -1  11   7        104.62        110.86         7.88 o                         
   0  11   7          0.50         -0.73         3.26 o                         
   1  11   7          4.62          0.85         1.46 o                         
   2  11   7          0.54         -1.39         1.74 o                         
   3  11   7          1.67          0.89         1.76 o                         
  -3  12   7         20.05         20.37         3.83 o                         
  -2  12   7         14.78         22.07         4.14 o                         
  -1  12   7         45.01         45.08         5.79 o                         
   0  12   7         41.22         33.31         7.20 o                         
   1  12   7         24.32         22.97         4.25 o                         
  -8   0   8          3.47          3.35         1.99 o                         
  -7   0   8        454.22        494.60        12.32 o                         
  -6   0   8        184.35        185.25         6.43 o                         
  -5   0   8         68.39         70.56         3.59 o                         
  -4   0   8        686.39        663.37        14.06 o                         
  -3   0   8        150.92        143.52         4.46 o                         
  -2   0   8       1010.66       1059.63         8.63 o                         
  -1   0   8       1335.71       1317.58        18.99 o                         
   0   0   8       3045.78       2987.14        22.75 o                         
   1   0   8        316.41        308.97         7.17 o                         
   2   0   8          1.27          4.94         1.26 o                         
   3   0   8        297.88        272.64         6.46 o                         
   4   0   8         31.00         27.42         2.96 o                         
   5   0   8        838.47        704.99        15.42 o                         
   6   0   8         19.50         16.40         3.58 o                         
  -8   1   8          3.23          3.29         1.38 o                         
  -7   1   8          0.25         -0.01         1.06 o                         
  -6   1   8         14.86         15.50         1.84 o                         
  -5   1   8        179.74        181.20         3.72 o                         
  -4   1   8        593.86        581.03         5.94 o                         
  -3   1   8        582.31        537.06         5.07 o                         
  -2   1   8       6361.78       6444.40        19.62 o                         
  -1   1   8         66.83         67.35         4.30 o                         
   0   1   8        180.07        172.61         5.95 o                         
   1   1   8        473.88        454.96         4.78 o                         
   2   1   8         27.00         19.62         0.95 o                         
   3   1   8        107.79        103.47         3.09 o                         
   4   1   8        194.18        195.62         4.98 o                         
   5   1   8          0.06         -0.51         1.43 o                         
   6   1   8          6.26          5.87         1.45 o                         
  -8   2   8         50.39         62.91         5.26 o                         
  -7   2   8         73.36         83.25         4.27 o                         
  -6   2   8          5.67          5.67         1.04 o                         
  -5   2   8         18.64         23.25         1.78 o                         
  -4   2   8          6.03          6.19         1.23 o                         
  -3   2   8       1049.51       1054.94        11.18 o                         
  -2   2   8        125.48        123.88         2.84 o                         
  -1   2   8        181.28        197.64         6.79 o                         
   0   2   8         73.98         65.08         1.78 o                         
   1   2   8          4.02          4.43         0.67 o                         
   2   2   8       1304.66       1413.30        18.13 o                         
   3   2   8        128.56        138.28         3.58 o                         
   4   2   8         34.25         33.68         2.30 o                         
   5   2   8        176.84        146.87         6.29 o                         
   6   2   8          7.54          4.48         1.85 o                         
  -8   3   8          1.77          0.35         3.49 o                         
  -7   3   8          3.90          1.72         1.25 o                         
  -6   3   8         78.99         78.38         3.42 o                         
  -5   3   8         32.91         35.15         2.11 o                         
  -4   3   8         68.33         59.99         3.10 o                         
  -3   3   8        100.93         79.84         2.40 o                         
  -2   3   8        282.02        254.77         7.58 o                         
  -1   3   8        314.27        323.46         8.67 o                         
   0   3   8        408.36        448.73         7.43 o                         
   1   3   8        580.49        621.65        10.46 o                         
   2   3   8         27.86         25.51         1.69 o                         
   3   3   8        267.24        265.09         6.24 o                         
   4   3   8        597.74        639.75         8.35 o                         
   5   3   8         13.08         11.56         1.41 o                         
   6   3   8          4.37          2.43         1.20 o                         
  -8   4   8         14.66         11.56         2.37 o                         
  -7   4   8         30.75         32.19         2.79 o                         
  -6   4   8         52.16         51.09         3.90 o                         
  -5   4   8        195.31        199.01         7.19 o                         
  -4   4   8        398.70        397.99         7.46 o                         
  -3   4   8        370.24        345.40         5.32 o                         
  -2   4   8       2992.01       2977.12        20.90 o                         
  -1   4   8        556.28        604.96        12.60 o                         
   0   4   8        914.25        967.27        26.92 o                         
   1   4   8          3.28          4.86         1.47 o                         
   2   4   8          5.97          4.22         0.96 o                         
   3   4   8        391.63        395.60         5.39 o                         
   4   4   8        465.43        465.27         8.12 o                         
   5   4   8          9.36         11.49         1.47 o                         
   6   4   8         15.46         18.13         2.71 o                         
  -7   5   8          4.40          5.18         1.97 o                         
  -6   5   8         38.79         44.86         3.75 o                         
  -5   5   8         17.74         17.54         2.51 o                         
  -4   5   8         63.51         66.50         2.11 o                         
  -3   5   8         36.05         38.34         1.76 o                         
  -2   5   8        199.13        205.48         3.81 o                         
  -1   5   8          0.04          0.05         0.57 o                         
   0   5   8        321.44        334.60         6.34 o                         
   1   5   8        440.53        443.63         7.95 o                         
   2   5   8          6.45          7.22         1.41 o                         
   3   5   8        417.61        433.69         8.85 o                         
   4   5   8         56.67         50.85         2.77 o                         
   5   5   8          2.50          0.12         1.66 o                         
   6   5   8         18.92         20.89         2.94 o                         
  -7   6   8         14.95         10.40         2.10 o                         
  -6   6   8         48.88         49.47         4.20 o                         
  -5   6   8         17.90         19.60         5.16 o                         
  -4   6   8         25.54         24.94         2.78 o                         
  -3   6   8        102.52         96.82         2.63 o                         
  -2   6   8         56.39         54.38         1.71 o                         
  -1   6   8         11.77         11.49         1.84 o                         
   0   6   8        320.22        332.68         8.20 o                         
   1   6   8        232.64        223.98         7.61 o                         
   2   6   8        179.46        174.99         5.77 o                         
   3   6   8        135.91        122.69         5.29 o                         
   4   6   8        511.70        531.64        11.67 o                         
   5   6   8          0.98          1.72         1.97 o                         
  -7   7   8          0.89          1.66         2.03 o                         
  -6   7   8         25.68         27.03         3.96 o                         
  -5   7   8         21.47         21.22         5.18 o                         
  -4   7   8          0.11         -1.17         1.33 o                         
  -3   7   8         19.37         18.98         2.74 o                         
  -2   7   8        262.92        265.13         5.86 o                         
  -1   7   8         33.69         34.49         2.21 o                         
   0   7   8         30.35         30.83         2.28 o                         
   1   7   8         33.00         39.57         2.61 o                         
   2   7   8         48.28         55.59         4.57 o                         
   3   7   8         24.10         29.60         2.90 o                         
   4   7   8         55.11         53.86         3.92 o                         
   5   7   8          8.13          3.90         1.48 o                         
  -6   8   8         35.05         34.88         4.46 o                         
  -5   8   8         23.48         24.87         6.26 o                         
  -4   8   8         30.56         35.07         3.81 o                         
  -3   8   8         34.03         33.31         3.97 o                         
  -2   8   8        173.98        171.04         7.70 o                         
  -1   8   8         21.75         20.95         2.18 o                         
   0   8   8          1.21          2.31         1.21 o                         
   1   8   8         23.66         16.20         3.09 o                         
   2   8   8          1.93          3.91         1.84 o                         
   3   8   8          1.28         -1.07         4.26 o                         
   4   8   8          2.95          0.49         3.20 o                         
   5   8   8          0.30         -3.64         1.99 o                         
  -6   9   8         22.06         22.39         3.51 o                         
  -5   9   8          9.83          6.35         3.07 o                         
  -4   9   8         12.98         13.97         3.87 o                         
  -3   9   8         39.25         44.56         7.13 o                         
  -2   9   8         81.20         81.15         4.77 o                         
  -1   9   8          8.15          8.42         1.35 o                         
   0   9   8        238.42        237.34         6.56 o                         
   1   9   8         37.74         30.87         2.83 o                         
   2   9   8         14.57         17.97         4.10 o                         
   3   9   8         25.06         25.59         3.67 o                         
   4   9   8         26.70         23.95         3.86 o                         
  -5  10   8          4.32          5.43         5.64 o                         
  -4  10   8         47.44         49.41         5.68 o                         
  -3  10   8         41.36         33.34         5.37 o                         
  -2  10   8         24.81         23.36         3.59 o                         
  -1  10   8         28.01         25.56         3.42 o                         
   0  10   8        311.46        317.69         7.82 o                         
   1  10   8        101.36        100.24         7.40 o                         
   2  10   8          3.06          2.73         2.24 o                         
   3  10   8         54.32         65.67         5.56 o                         
  -4  11   8          1.91          5.33         4.43 o                         
  -3  11   8          1.31          1.30         1.61 o                         
  -2  11   8          1.04          0.07         5.80 o                         
  -1  11   8          0.76         -2.54         3.34 o                         
   0  11   8          1.07         -1.72         4.32 o                         
   1  11   8         23.73         16.76         2.73 o                         
   2  11   8         30.66         33.37         4.06 o                         
  -2  12   8         10.41         12.96         5.09 o                         
  -1  12   8         15.94         24.25         7.02 o                         
   0  12   8          8.52          7.90         3.34 o                         
   1  12   8          0.02         -2.53         2.23 o                         
  -8   1   9          6.40          3.11         1.70 o                         
  -7   1   9         82.60         82.85         3.36 o                         
  -6   1   9         12.07          9.82         1.28 o                         
  -5   1   9        125.55        127.05         2.88 o                         
  -4   1   9        265.29        279.77         5.88 o                         
  -3   1   9        680.19        687.94        15.50 o                         
  -2   1   9         31.00         35.69         1.38 o                         
  -1   1   9          2.39          1.19         0.77 o                         
   0   1   9          8.95          4.44         0.75 o                         
   1   1   9          1.54          0.89         0.63 o                         
   2   1   9         14.87         13.55         1.14 o                         
   3   1   9         45.67         39.67         2.07 o                         
   4   1   9         70.76         78.10         3.31 o                         
   5   1   9         35.24         28.32         2.88 o                         
   6   1   9         45.24         48.23         4.94 o                         
  -8   2   9         25.07         22.48         2.54 o                         
  -7   2   9          4.42          3.81         1.44 o                         
  -6   2   9         19.60         18.54         1.64 o                         
  -5   2   9         31.85         32.43         1.66 o                         
  -4   2   9        151.08        154.06         3.83 o                         
  -3   2   9          2.62          4.82         0.49 o                         
  -2   2   9       4358.00       4426.80        41.88 o                         
  -1   2   9       1417.51       1354.61        18.94 o                         
   0   2   9         47.92         52.58         3.29 o                         
   1   2   9         63.68         66.31         3.36 o                         
   2   2   9          1.15          1.69         0.82 o                         
   3   2   9        166.16        163.45         4.48 o                         
   4   2   9        191.74        179.49         4.99 o                         
   5   2   9         44.21         37.20         3.06 o                         
   6   2   9          4.61          3.87         2.39 o                         
  -8   3   9        112.83        121.25         7.77 o                         
  -7   3   9          1.25          4.07         1.84 o                         
  -6   3   9         13.09         17.02         1.63 o                         
  -5   3   9         62.92         57.55         2.93 o                         
  -4   3   9        312.51        333.49         8.41 o                         
  -3   3   9         13.66         10.62         1.20 o                         
  -2   3   9        946.67        923.11        10.41 o                         
  -1   3   9        516.06        578.22         8.02 o                         
   0   3   9        508.68        530.01         8.34 o                         
   1   3   9        184.21        175.60         3.53 o                         
   2   3   9        451.12        478.78         9.47 o                         
   3   3   9         47.43         44.74         2.43 o                         
   4   3   9          2.63         -0.25         1.03 o                         
   5   3   9         13.02         15.49         2.10 o                         
   6   3   9          0.36         -1.03         1.57 o                         
  -8   4   9         11.76         10.40         2.94 o                         
  -7   4   9          1.33         -0.39         3.91 o                         
  -6   4   9        196.13        204.91         5.99 o                         
  -5   4   9          0.17         -1.36         1.24 o                         
  -4   4   9        185.92        187.87         5.45 o                         
  -3   4   9         51.83         52.49         2.83 o                         
  -2   4   9        486.81        464.26         7.45 o                         
  -1   4   9         44.26         41.11         2.83 o                         
   0   4   9         94.42        104.91         4.60 o                         
   1   4   9         63.85         70.59         3.22 o                         
   2   4   9         10.98         11.05         1.52 o                         
   3   4   9        273.33        286.84         6.15 o                         
   4   4   9         52.84         51.89         2.90 o                         
   5   4   9         28.00         21.26         1.95 o                         
   6   4   9         40.64         38.78         4.48 o                         
  -7   5   9          1.15         -0.90         2.13 o                         
  -6   5   9          3.67          2.16         1.78 o                         
  -5   5   9         16.18         17.74         2.03 o                         
  -4   5   9        156.32        148.84         4.49 o                         
  -3   5   9        205.43        213.11         5.55 o                         
  -2   5   9         50.05         48.97         2.02 o                         
  -1   5   9        593.26        618.59         7.24 o                         
   0   5   9         77.39         77.85         3.22 o                         
   1   5   9         86.06         78.66         3.49 o                         
   2   5   9        263.65        260.16         6.98 o                         
   3   5   9         95.89        103.10         3.81 o                         
   4   5   9         13.07         16.56         2.01 o                         
   5   5   9          1.69          0.83         1.22 o                         
  -7   6   9         39.14         40.15         4.78 o                         
  -6   6   9        196.84        187.97         9.30 o                         
  -5   6   9         44.77         52.24         7.23 o                         
  -4   6   9         18.80         21.25         3.27 o                         
  -3   6   9        353.96        367.94        10.91 o                         
  -2   6   9         81.42         87.21         2.55 o                         
  -1   6   9          3.32          3.18         1.02 o                         
   0   6   9        243.87        237.23         5.89 o                         
   1   6   9        195.33        190.18         7.16 o                         
   2   6   9          0.46         -1.30         1.32 o                         
   3   6   9          8.19          7.16         1.76 o                         
   4   6   9         32.08         29.53         2.93 o                         
   5   6   9          1.01         -1.08         1.43 o                         
  -7   7   9         37.28         36.57         4.80 o                         
  -6   7   9          0.92          0.33         1.69 o                         
  -5   7   9          0.11         -3.90         3.99 o                         
  -4   7   9        116.94        114.25         6.44 o                         
  -3   7   9        195.76        195.45         8.28 o                         
  -2   7   9          3.50          4.22         0.66 o                         
  -1   7   9         77.94         93.28         3.75 o                         
   0   7   9        410.15        407.00         8.01 o                         
   1   7   9          1.80          1.07         1.05 o                         
   2   7   9        424.75        425.69        11.87 o                         
   3   7   9        186.67        196.88         8.12 o                         
   4   7   9         18.28         22.56         2.85 o                         
   5   7   9         41.15         44.36         3.87 o                         
  -6   8   9          0.09          5.48         4.09 o                         
  -5   8   9         20.59         24.18         5.07 o                         
  -4   8   9          0.00          0.03         2.29 o                         
  -3   8   9        778.98        834.78        18.14 o                         
  -2   8   9        264.56        255.58         6.19 o                         
  -1   8   9         80.99         84.76         3.71 o                         
   0   8   9        105.41        109.08         4.40 o                         
   1   8   9        127.29        121.81         4.79 o                         
   2   8   9        118.55        109.97         7.95 o                         
   3   8   9         35.27         29.94         3.67 o                         
   4   8   9         30.51         30.47         3.09 o                         
  -6   9   9          3.32          9.62         3.07 o                         
  -5   9   9          0.57          4.61         3.03 o                         
  -4   9   9          4.59          3.26         3.00 o                         
  -3   9   9          9.21          6.90         2.27 o                         
  -2   9   9          5.33          4.33         1.72 o                         
  -1   9   9         13.58         12.43         2.22 o                         
   0   9   9         94.26        106.45         4.55 o                         
   1   9   9        190.55        192.34         6.26 o                         
   2   9   9          1.55          0.55         1.12 o                         
   3   9   9         76.11         71.00         5.72 o                         
   4   9   9          7.12          7.74         2.61 o                         
  -5  10   9          6.54          6.88         2.85 o                         
  -4  10   9         46.64         41.30         4.57 o                         
  -3  10   9          3.51          2.80         2.02 o                         
  -2  10   9         12.22         15.77         4.04 o                         
  -1  10   9          4.68          4.96         3.43 o                         
   0  10   9         69.73         64.37         3.70 o                         
   1  10   9          7.64          9.11         2.06 o                         
   2  10   9         11.42         15.03         3.08 o                         
   3  10   9         16.70         14.91         5.36 o                         
  -4  11   9          6.21         12.68         3.24 o                         
  -3  11   9          1.14         -0.91         1.81 o                         
  -2  11   9         46.27         46.93         4.98 o                         
  -1  11   9          5.27         -3.27         4.07 o                         
   0  11   9         35.49         29.40         6.49 o                         
   1  11   9          2.08         -0.61         1.63 o                         
   2  11   9          8.45          6.95         2.39 o                         
  -2  12   9         23.53         16.14         3.60 o                         
  -1  12   9        118.12        119.84        12.38 o                         
   0  12   9          7.72         13.34         4.37 o                         
  -8   0  10        289.76        345.58        24.59 o                         
  -7   0  10        201.21        205.05         7.34 o                         
  -6   0  10          5.96          9.48         1.63 o                         
  -5   0  10          5.39          4.98         1.10 o                         
  -4   0  10         45.77         55.15         2.60 o                         
  -3   0  10        116.18        112.16         3.50 o                         
  -2   0  10       6198.47       6196.90        81.34 o                         
  -1   0  10         73.86         83.49         5.18 o                         
   0   0  10        246.52        252.56         7.33 o                         
   1   0  10       1199.58       1228.64        17.49 o                         
   2   0  10        194.48        204.47         6.73 o                         
   3   0  10          0.31         -0.22         1.08 o                         
   4   0  10        396.40        391.05        10.97 o                         
   5   0  10         17.73         16.99         2.89 o                         
   6   0  10         68.31         68.04         6.96 o                         
  -8   1  10         99.63        108.43         7.05 o                         
  -7   1  10         23.97         26.68         2.23 o                         
  -6   1  10         49.28         48.88         2.40 o                         
  -5   1  10          3.03          1.61         0.76 o                         
  -4   1  10        145.11        149.41         3.37 o                         
  -3   1  10         89.66         87.10         2.97 o                         
  -2   1  10        344.89        380.72         9.01 o                         
  -1   1  10        710.47        708.13        10.97 o                         
   0   1  10        146.94        141.89         3.13 o                         
   1   1  10        722.11        780.40         9.08 o                         
   2   1  10        262.45        253.26         4.72 o                         
   3   1  10          3.01          3.43         1.24 o                         
   4   1  10        302.97        283.77         6.43 o                         
   5   1  10         68.56         62.95         3.84 o                         
   6   1  10          0.01         -2.19         1.50 o                         
  -8   2  10          0.31          1.93         1.95 o                         
  -7   2  10         15.36         16.58         2.16 o                         
  -6   2  10          1.21          1.59         0.77 o                         
  -5   2  10         10.93         11.75         1.26 o                         
  -4   2  10         21.90         19.57         1.23 o                         
  -3   2  10         37.57         33.88         1.77 o                         
  -2   2  10       1478.42       1491.07        14.13 o                         
  -1   2  10        188.49        188.74         5.47 o                         
   0   2  10          0.08          3.30         0.68 o                         
   1   2  10        164.21        164.73         3.70 o                         
   2   2  10         11.93          9.25         0.89 o                         
   3   2  10        144.86        146.91         4.39 o                         
   4   2  10         84.53         79.53         3.41 o                         
   5   2  10          1.14          1.74         1.26 o                         
   6   2  10         23.46         25.45         2.75 o                         
  -8   3  10         42.30         45.17         4.90 o                         
  -7   3  10          2.18          1.25         1.24 o                         
  -6   3  10         11.72         10.81         1.56 o                         
  -5   3  10         34.73         32.37         2.23 o                         
  -4   3  10         35.31         34.12         2.35 o                         
  -3   3  10          2.69          3.20         1.23 o                         
  -2   3  10        627.14        615.11        10.33 o                         
  -1   3  10         95.31         98.44         4.09 o                         
   0   3  10        116.54        118.29         2.85 o                         
   1   3  10        490.67        541.63        11.31 o                         
   2   3  10         24.65         21.42         1.97 o                         
   3   3  10        122.23        114.90         3.96 o                         
   4   3  10         28.77         35.91         2.50 o                         
   5   3  10        104.54         97.45         4.78 o                         
   6   3  10         34.42         41.23         3.57 o                         
  -8   4  10          3.55          1.89         3.45 o                         
  -7   4  10          0.26          1.47         1.89 o                         
  -6   4  10         16.67         18.01         1.97 o                         
  -5   4  10        187.18        192.59         6.29 o                         
  -4   4  10         37.20         32.50         2.34 o                         
  -3   4  10        204.96        194.66         6.58 o                         
  -2   4  10        175.08        168.67         4.66 o                         
  -1   4  10        476.34        541.19         8.42 o                         
   0   4  10        137.57        147.46         3.40 o                         
   1   4  10         92.31         92.06         3.78 o                         
   2   4  10        650.97        640.16         9.28 o                         
   3   4  10          0.44          0.84         1.26 o                         
   4   4  10         46.72         44.44         2.51 o                         
   5   4  10          0.66          2.04         1.58 o                         
  -7   5  10         24.71         29.27         4.12 o                         
  -6   5  10         72.13         79.21         5.80 o                         
  -5   5  10         38.30         40.39         2.88 o                         
  -4   5  10         23.89         26.65         2.85 o                         
  -3   5  10         75.21         70.75         4.01 o                         
  -2   5  10        154.13        152.62         3.04 o                         
  -1   5  10          3.01          7.48         1.51 o                         
   0   5  10          4.10          6.03         1.33 o                         
   1   5  10          0.97          1.67         0.95 o                         
   2   5  10         87.77         89.93         4.32 o                         
   3   5  10        147.10        141.50         4.61 o                         
   4   5  10         84.61         83.75         3.75 o                         
   5   5  10         16.08         21.15         2.45 o                         
  -7   6  10         23.67         27.15         6.14 o                         
  -6   6  10        166.83        152.36         8.29 o                         
  -5   6  10          0.06          0.94         2.13 o                         
  -4   6  10          0.28          2.03         0.99 o                         
  -3   6  10          0.46          1.47         1.43 o                         
  -2   6  10          8.73          8.58         0.82 o                         
  -1   6  10         10.11          9.32         1.40 o                         
   0   6  10        176.77        169.37         5.59 o                         
   1   6  10         24.66         28.49         3.08 o                         
   2   6  10        483.83        489.17         9.95 o                         
   3   6  10        642.38        638.20        12.39 o                         
   4   6  10         45.74         45.85         3.71 o                         
   5   6  10         67.44         86.07         5.97 o                         
  -7   7  10          2.68          4.93         4.36 o                         
  -6   7  10         38.13         44.99         4.76 o                         
  -5   7  10          0.23          5.31         3.98 o                         
  -4   7  10          0.03         -1.19         1.98 o                         
  -3   7  10        107.82        101.70         6.17 o                         
  -2   7  10        139.78        148.43         4.01 o                         
  -1   7  10          2.13          1.78         1.86 o                         
   0   7  10         31.58         33.01         2.47 o                         
   1   7  10        345.43        359.22        10.86 o                         
   2   7  10        107.69        108.08         6.19 o                         
   3   7  10        318.75        311.04         8.90 o                         
   4   7  10         18.27         18.55         2.46 o                         
  -6   8  10         38.11         39.94         7.11 o                         
  -5   8  10          2.61          0.51         2.99 o                         
  -4   8  10         26.40         37.15         3.98 o                         
  -3   8  10        117.69        115.12         6.85 o                         
  -2   8  10         34.55         39.52         3.41 o                         
  -1   8  10        272.81        279.95         6.92 o                         
   0   8  10         13.74         10.22         1.70 o                         
   1   8  10         38.78         31.98         2.60 o                         
   2   8  10         17.30         16.94         2.89 o                         
   3   8  10         48.15         45.29         4.87 o                         
   4   8  10          0.70          0.35         1.49 o                         
  -5   9  10         38.78         45.84         7.83 o                         
  -4   9  10        128.95        134.19         7.77 o                         
  -3   9  10         23.26         30.38         4.03 o                         
  -2   9  10          0.41          1.41         3.56 o                         
  -1   9  10         46.46         52.20         3.22 o                         
   0   9  10        219.74        213.85         6.57 o                         
   1   9  10          2.26          4.17         1.34 o                         
   2   9  10          7.85          8.09         1.68 o                         
   3   9  10         22.30         26.29         3.93 o                         
  -5  10  10          0.23         -2.36         3.30 o                         
  -4  10  10          0.39         -3.72         3.58 o                         
  -3  10  10          3.06          4.90         4.26 o                         
  -2  10  10          3.71          6.53         2.30 o                         
  -1  10  10        100.26        119.87         7.41 o                         
   0  10  10         20.40         24.61         2.43 o                         
   1  10  10          5.55          7.89         1.65 o                         
   2  10  10          9.52         12.77         2.47 o                         
  -3  11  10          0.20         -1.88         3.70 o                         
  -2  11  10          1.22          1.15         2.33 o                         
  -1  11  10          0.21         -2.26         3.47 o                         
   0  11  10          3.95          0.73         3.20 o                         
   1  11  10         22.60         26.77         4.79 o                         
  -8   1  11        352.86        399.79        10.83 o                         
  -7   1  11          5.36          0.19         1.44 o                         
  -6   1  11          4.87          4.74         1.12 o                         
  -5   1  11        142.12        152.36         4.72 o                         
  -4   1  11          3.63          2.86         1.00 o                         
  -3   1  11        223.14        241.09         4.46 o                         
  -2   1  11        669.93        682.91        15.14 o                         
  -1   1  11        313.36        345.02         7.62 o                         
   0   1  11         23.08         25.06         1.87 o                         
   1   1  11        724.10        789.23        11.62 o                         
   2   1  11          2.84          3.34         0.95 o                         
   3   1  11        142.73        146.04         4.45 o                         
   4   1  11          7.71          3.96         1.20 o                         
   5   1  11          6.54          5.26         1.57 o                         
   6   1  11         42.42         45.94         3.61 o                         
  -8   2  11         28.78         29.13         4.22 o                         
  -7   2  11          5.86          5.54         1.47 o                         
  -6   2  11         36.17         41.43         2.86 o                         
  -5   2  11          0.00         -0.41         0.65 o                         
  -4   2  11          0.70          0.19         1.00 o                         
  -3   2  11          7.68         10.97         1.15 o                         
  -2   2  11         51.91         59.20         2.96 o                         
  -1   2  11        109.74        103.86         2.47 o                         
   0   2  11         66.74         67.90         2.89 o                         
   1   2  11        293.81        302.10         5.19 o                         
   2   2  11        183.94        203.98         5.75 o                         
   3   2  11         17.13         14.63         1.60 o                         
   4   2  11         42.99         42.24         2.71 o                         
   5   2  11         25.38         27.54         2.73 o                         
  -8   3  11          0.12          9.21         5.26 o                         
  -7   3  11          0.00         -3.37         2.60 o                         
  -6   3  11          4.75          4.34         1.48 o                         
  -5   3  11          1.93          1.67         1.33 o                         
  -4   3  11          0.96          0.96         0.62 o                         
  -3   3  11        329.40        335.27        13.88 o                         
  -2   3  11          0.03         -2.30         1.42 o                         
  -1   3  11         23.63         26.53         2.22 o                         
   0   3  11        115.38        121.79         3.84 o                         
   1   3  11         49.36         52.54         2.13 o                         
   2   3  11         33.08         31.66         2.21 o                         
   3   3  11        388.10        414.49         8.69 o                         
   4   3  11        338.53        320.05         7.21 o                         
   5   3  11          0.72          1.05         1.59 o                         
  -7   4  11          3.91          5.19         3.13 o                         
  -6   4  11        118.26        116.24         4.66 o                         
  -5   4  11         29.67         29.36         2.52 o                         
  -4   4  11          0.27         -0.90         0.78 o                         
  -3   4  11        718.79        725.85         8.80 o                         
  -2   4  11         32.32         31.79         2.23 o                         
  -1   4  11         65.47         66.46         3.16 o                         
   0   4  11         61.76         63.76         2.32 o                         
   1   4  11         83.12         86.54         3.75 o                         
   2   4  11        104.79        113.60         4.02 o                         
   3   4  11        500.08        539.00         8.24 o                         
   4   4  11         19.35         20.06         1.69 o                         
   5   4  11         11.49         18.11         2.12 o                         
  -7   5  11         20.91         24.12         6.22 o                         
  -6   5  11         13.76         11.60         1.63 o                         
  -5   5  11          1.63          0.07         1.03 o                         
  -4   5  11          8.68          7.32         1.60 o                         
  -3   5  11         69.21         62.52         3.33 o                         
  -2   5  11        376.69        399.99         6.32 o                         
  -1   5  11         48.96         43.82         2.63 o                         
   0   5  11          4.33          6.39         1.38 o                         
   1   5  11         56.84         47.15         2.90 o                         
   2   5  11        619.54        622.14        13.40 o                         
   3   5  11        188.96        201.84         5.64 o                         
   4   5  11         22.52         23.07         1.96 o                         
   5   5  11         20.76         31.18         2.96 o                         
  -7   6  11          2.58          6.58         5.06 o                         
  -6   6  11          8.06          4.41         4.12 o                         
  -5   6  11          0.09         -1.99         1.41 o                         
  -4   6  11         38.49         47.13         3.00 o                         
  -3   6  11        189.65        194.52         5.63 o                         
  -2   6  11         67.86         64.92         2.57 o                         
  -1   6  11          0.87          0.63         1.10 o                         
   0   6  11          5.75          4.06         1.33 o                         
   1   6  11         12.81         13.76         2.54 o                         
   2   6  11        214.84        220.11         7.37 o                         
   3   6  11         22.90         28.31         4.15 o                         
   4   6  11          2.85          3.21         1.64 o                         
  -6   7  11          1.20         -0.55         3.53 o                         
  -5   7  11         22.76         28.85         6.43 o                         
  -4   7  11         73.04         80.04         5.73 o                         
  -3   7  11          9.39          9.17         2.04 o                         
  -2   7  11          7.73          7.85         1.16 o                         
  -1   7  11         26.02         25.25         2.86 o                         
   0   7  11          3.02          1.22         0.98 o                         
   1   7  11          4.22          6.23         2.44 o                         
   2   7  11        296.58        306.28        10.66 o                         
   3   7  11         46.11         41.13         3.46 o                         
   4   7  11         26.65         27.51         2.98 o                         
  -6   8  11         33.45         35.32         7.13 o                         
  -5   8  11          1.24          3.61         2.97 o                         
  -4   8  11         14.62         15.81         4.39 o                         
  -3   8  11         55.65         47.36         4.75 o                         
  -2   8  11         37.92         40.54         3.26 o                         
  -1   8  11         12.50         15.56         2.02 o                         
   0   8  11         53.93         56.93         3.79 o                         
   1   8  11         11.97         11.14         2.20 o                         
   2   8  11          1.29          2.80         1.96 o                         
   3   8  11          9.33          3.76         1.94 o                         
   4   8  11          3.65          2.96         1.61 o                         
  -5   9  11         25.24         27.88         6.33 o                         
  -4   9  11         91.12         85.03         6.38 o                         
  -3   9  11         31.46         32.76         4.10 o                         
  -2   9  11          7.52          5.52         3.72 o                         
  -1   9  11         32.10         41.76         4.76 o                         
   0   9  11         24.94         22.07         2.30 o                         
   1   9  11          0.40         -1.63         1.36 o                         
   2   9  11         37.91         41.62         3.35 o                         
   3   9  11        157.02        161.95         8.78 o                         
  -4  10  11         15.70         18.08         3.57 o                         
  -3  10  11          2.11          3.97         2.11 o                         
  -2  10  11          4.54          5.58         2.22 o                         
  -1  10  11         53.06         57.20         5.39 o                         
   0  10  11          3.17          5.21         1.53 o                         
   1  10  11          0.15         -1.13         1.34 o                         
   2  10  11          4.30          5.82         2.34 o                         
  -3  11  11          1.40         -0.16         4.70 o                         
  -2  11  11          8.52          7.29         2.06 o                         
  -1  11  11         30.08         33.51         6.64 o                         
   0  11  11         29.66         33.27         6.87 o                         
   1  11  11          5.76          5.36         4.18 o                         
  -8   0  12          2.07         -2.74         3.98 o                         
  -7   0  12         65.90         74.67         6.30 o                         
  -6   0  12         10.42          9.25         2.39 o                         
  -5   0  12          0.26          0.44         1.27 o                         
  -4   0  12        657.04        705.22        22.44 o                         
  -3   0  12        180.71        148.82         5.35 o                         
  -2   0  12         67.78         56.23         3.06 o                         
  -1   0  12          5.86          4.95         1.22 o                         
   0   0  12          3.12          2.11         0.68 o                         
   1   0  12        743.99        808.36        12.89 o                         
   2   0  12          3.06          2.18         1.16 o                         
   3   0  12        127.59        131.94         5.24 o                         
   4   0  12         64.10         61.25         4.76 o                         
   5   0  12          1.98          1.35         2.28 o                         
  -8   1  12         36.86         33.40         3.23 o                         
  -7   1  12          3.76          4.28         1.49 o                         
  -6   1  12          0.46          0.21         1.08 o                         
  -5   1  12        137.33        141.22         4.65 o                         
  -4   1  12          0.24          0.07         0.80 o                         
  -3   1  12        135.38        125.43         3.02 o                         
  -2   1  12         35.52         42.47         2.20 o                         
  -1   1  12         10.70         11.56         1.34 o                         
   0   1  12        529.57        513.18         6.52 o                         
   1   1  12        182.81        179.03         4.20 o                         
   2   1  12        319.28        315.53         6.34 o                         
   3   1  12          1.76         -0.50         1.05 o                         
   4   1  12         57.76         56.34         3.11 o                         
   5   1  12          9.22          5.35         1.75 o                         
  -8   2  12          1.13          1.15         2.37 o                         
  -7   2  12         18.74         21.58         2.48 o                         
  -6   2  12          1.48          2.73         1.27 o                         
  -5   2  12         49.90         58.58         3.34 o                         
  -4   2  12         88.35         84.74         3.77 o                         
  -3   2  12        108.93         95.69         2.99 o                         
  -2   2  12          4.48         10.14         1.62 o                         
  -1   2  12        436.24        421.25         5.99 o                         
   0   2  12         32.47         31.38         2.97 o                         
   1   2  12          8.96         12.18         1.44 o                         
   2   2  12        876.24        933.21        11.21 o                         
   3   2  12        248.15        240.43         6.26 o                         
   4   2  12          8.96          8.21         1.35 o                         
   5   2  12         91.08        102.72         5.13 o                         
  -7   3  12          2.69         -0.81         2.07 o                         
  -6   3  12         65.60         58.89         4.48 o                         
  -5   3  12         65.02         70.04         6.62 o                         
  -4   3  12          6.12          6.98         1.64 o                         
  -3   3  12        908.11        901.92        12.96 o                         
  -2   3  12        104.63        104.04         4.62 o                         
  -1   3  12          6.36          7.44         1.62 o                         
   0   3  12         29.89         28.86         3.43 o                         
   1   3  12        129.45        130.42         3.97 o                         
   2   3  12        510.41        523.34         9.66 o                         
   3   3  12        518.93        575.39         9.50 o                         
   4   3  12         54.13         48.95         2.99 o                         
   5   3  12          3.36          3.33         1.42 o                         
  -7   4  12          4.03          1.15         1.66 o                         
  -6   4  12          7.49          4.14         1.27 o                         
  -5   4  12         11.55         12.39         2.00 o                         
  -4   4  12          0.48          0.85         1.28 o                         
  -3   4  12         32.66         28.60         1.64 o                         
  -2   4  12         59.83         60.81         4.60 o                         
  -1   4  12        287.29        312.36         8.09 o                         
   0   4  12          2.79          4.27         0.84 o                         
   1   4  12          0.50          1.55         1.11 o                         
   2   4  12         76.33         73.10         3.33 o                         
   3   4  12          7.73          4.86         1.42 o                         
   4   4  12          9.59         10.99         1.73 o                         
   5   4  12         31.61         39.17         2.93 o                         
  -7   5  12          3.97          0.96         3.43 o                         
  -6   5  12          5.57          6.30         2.37 o                         
  -5   5  12         13.64         11.98         2.33 o                         
  -4   5  12         26.32         24.62         2.91 o                         
  -3   5  12         95.26         96.24         4.92 o                         
  -2   5  12        225.00        216.96         4.91 o                         
  -1   5  12          4.16          7.30         1.56 o                         
   0   5  12         38.34         44.89         2.86 o                         
   1   5  12         16.14         13.10         1.86 o                         
   2   5  12          6.15          6.48         1.73 o                         
   3   5  12         52.10         57.99         3.27 o                         
   4   5  12         20.83         19.88         1.84 o                         
  -7   6  12          1.04          2.25         3.37 o                         
  -6   6  12         22.70         13.75         5.03 o                         
  -5   6  12          9.04          7.89         3.77 o                         
  -4   6  12         13.84         10.86         2.27 o                         
  -3   6  12        386.61        402.98        11.27 o                         
  -2   6  12         11.51          9.34         1.10 o                         
  -1   6  12         63.36         66.83         3.51 o                         
   0   6  12         94.63         92.45         4.11 o                         
   1   6  12          7.01          6.80         1.79 o                         
   2   6  12         28.26         34.65         2.89 o                         
   3   6  12         19.60         15.06         2.11 o                         
   4   6  12         32.24         32.46         3.65 o                         
  -6   7  12          0.95          0.89         3.76 o                         
  -5   7  12         13.72          9.58         3.46 o                         
  -4   7  12        276.95        302.59        11.12 o                         
  -3   7  12          0.26         -1.12         2.05 o                         
  -2   7  12          0.78         -0.31         0.73 o                         
  -1   7  12         55.58         61.78         3.54 o                         
   0   7  12         10.08          7.53         1.57 o                         
   1   7  12         78.10         87.19         4.26 o                         
   2   7  12         10.36         12.90         2.56 o                         
   3   7  12        209.60        215.30         7.71 o                         
   4   7  12         48.34         50.50         6.32 o                         
  -6   8  12          5.90          9.05         5.12 o                         
  -5   8  12          4.74          7.44         4.69 o                         
  -4   8  12          2.74         -2.65         2.04 o                         
  -3   8  12         13.77         16.74         3.17 o                         
  -2   8  12          2.07          0.76         1.06 o                         
  -1   8  12         50.82         57.08         4.44 o                         
   0   8  12         53.12         54.08         3.49 o                         
   1   8  12         11.59         12.76         2.03 o                         
   2   8  12          2.33          1.73         1.62 o                         
   3   8  12          0.17         -1.33         3.88 o                         
  -5   9  12          3.19         -2.94         2.82 o                         
  -4   9  12          1.61          1.53         1.94 o                         
  -3   9  12          7.40          8.92         2.62 o                         
  -2   9  12          0.23         -2.01         2.18 o                         
  -1   9  12        287.69        309.11         8.15 o                         
   0   9  12          8.52          5.96         1.68 o                         
   1   9  12          0.86         -1.66         1.34 o                         
   2   9  12          1.62          0.17         1.25 o                         
  -4  10  12         32.77         35.53         4.59 o                         
  -3  10  12          4.67          4.16         4.27 o                         
  -2  10  12          9.50          7.19         3.56 o                         
  -1  10  12         12.37         11.12         2.55 o                         
   0  10  12          1.42          0.77         1.49 o                         
   1  10  12          2.23          3.53         1.34 o                         
  -2  11  12          0.12         -4.38         2.62 o                         
  -1  11  12          0.04         -0.21         2.65 o                         
   0  11  12          8.46         10.51         4.48 o                         
  -8   1  13         58.08         60.82         4.51 o                         
  -7   1  13         28.88         26.97         2.83 o                         
  -6   1  13          5.38          4.23         1.45 o                         
  -5   1  13        132.80        120.52         4.45 o                         
  -4   1  13         82.76         84.91         2.86 o                         
  -3   1  13         66.94         71.93         1.93 o                         
  -2   1  13        249.37        256.09         4.73 o                         
  -1   1  13         39.63         43.72         2.46 o                         
   0   1  13          0.22          1.03         0.74 o                         
   1   1  13          0.51          1.19         0.89 o                         
   2   1  13         31.43         33.62         3.73 o                         
   3   1  13         14.04         12.64         1.55 o                         
   4   1  13        254.34        229.61         6.88 o                         
   5   1  13          1.53          2.43         1.49 o                         
  -7   2  13          7.50          6.40         1.78 o                         
  -6   2  13          0.01         -1.09         1.28 o                         
  -5   2  13          4.26          2.28         1.22 o                         
  -4   2  13          0.16         -0.57         1.09 o                         
  -3   2  13        766.60        759.29        17.82 o                         
  -2   2  13         28.37         27.76         2.27 o                         
  -1   2  13         75.10         82.05         2.51 o                         
   0   2  13         37.82         38.18         2.42 o                         
   1   2  13          0.04          2.54         1.32 o                         
   2   2  13         76.99         78.34         3.48 o                         
   3   2  13         62.64         64.86         3.32 o                         
   4   2  13         11.39         13.41         1.91 o                         
   5   2  13          3.74          2.87         1.46 o                         
  -7   3  13         11.20         14.74         3.30 o                         
  -6   3  13          1.19          1.58         1.45 o                         
  -5   3  13         30.10         32.07         3.35 o                         
  -4   3  13          1.19          1.92         1.19 o                         
  -3   3  13         88.49         74.02         3.95 o                         
  -2   3  13        150.88        151.61         5.08 o                         
  -1   3  13        175.34        175.57         8.07 o                         
   0   3  13         42.47         45.10         2.57 o                         
   1   3  13        470.58        481.85         9.39 o                         
   2   3  13        110.74        111.46         4.75 o                         
   3   3  13        276.52        300.22         7.13 o                         
   4   3  13         20.48         15.16         1.83 o                         
   5   3  13          1.32          1.57         1.15 o                         
  -7   4  13          3.13          3.41         1.98 o                         
  -6   4  13         10.77         11.54         2.14 o                         
  -5   4  13         15.06         16.01         2.25 o                         
  -4   4  13         51.10         45.49         4.37 o                         
  -3   4  13        307.93        307.48        17.32 o                         
  -2   4  13         14.94         10.94         1.90 o                         
  -1   4  13         11.49          8.27         2.08 o                         
   0   4  13         38.01         43.40         2.54 o                         
   1   4  13          3.59          7.08         1.51 o                         
   2   4  13        130.16        132.65         4.94 o                         
   3   4  13         70.89         67.16         3.43 o                         
   4   4  13         14.51         10.62         1.53 o                         
  -7   5  13         11.35         12.78         4.56 o                         
  -6   5  13         21.38         18.28         3.06 o                         
  -5   5  13         65.49         71.35         9.29 o                         
  -4   5  13        116.74        116.63         6.22 o                         
  -3   5  13        449.35        441.76        10.94 o                         
  -2   5  13          0.82         -0.28         0.92 o                         
  -1   5  13         16.49         16.33         1.89 o                         
   0   5  13         80.47         74.98         3.72 o                         
   1   5  13        206.84        221.04         6.44 o                         
   2   5  13         47.74         42.37         3.16 o                         
   3   5  13         29.56         28.60         2.21 o                         
   4   5  13         11.63         12.78         1.82 o                         
  -6   6  13          1.53         -0.09         2.91 o                         
  -5   6  13          7.27          6.55         4.00 o                         
  -4   6  13          2.61         -4.09         3.32 o                         
  -3   6  13          0.86          1.04         1.47 o                         
  -2   6  13         35.05         39.30         2.23 o                         
  -1   6  13        131.69        139.71         7.17 o                         
   0   6  13         73.88         74.04         3.84 o                         
   1   6  13        200.19        195.34         8.17 o                         
   2   6  13        151.85        156.42         6.11 o                         
   3   6  13          8.85          7.70         1.75 o                         
   4   6  13          0.19         -2.17         1.55 o                         
  -6   7  13         23.16         30.97         7.19 o                         
  -5   7  13         15.69         11.35         4.35 o                         
  -4   7  13          2.26          6.23         3.19 o                         
  -3   7  13        312.59        323.18        16.65 o                         
  -2   7  13          0.04         -0.65         1.78 o                         
  -1   7  13        120.85        131.03         5.21 o                         
   0   7  13         27.65         20.75         2.24 o                         
   1   7  13          5.12          3.75         1.50 o                         
   2   7  13          0.20          1.06         2.65 o                         
   3   7  13         97.30         89.90         5.11 o                         
  -5   8  13          0.28         -2.54         3.57 o                         
  -4   8  13         10.10          7.12         2.57 o                         
  -3   8  13         22.28         19.88         3.45 o                         
  -2   8  13          1.82          2.70         1.23 o                         
  -1   8  13         48.26         50.08         3.37 o                         
   0   8  13          4.30          1.49         1.99 o                         
   1   8  13         41.78         44.06         3.83 o                         
   2   8  13          0.86         -1.93         2.16 o                         
   3   8  13        170.87        186.64         9.47 o                         
  -5   9  13          1.73          3.50         3.25 o                         
  -4   9  13         17.99         15.04         3.09 o                         
  -3   9  13          7.28          6.10         2.49 o                         
  -2   9  13          4.12         -0.39         2.03 o                         
  -1   9  13         95.64        107.17         5.11 o                         
   0   9  13          8.67         11.76         2.05 o                         
   1   9  13          2.58          2.37         1.41 o                         
   2   9  13          0.10         -0.30         1.60 o                         
  -3  10  13          0.85          3.07         2.41 o                         
  -2  10  13         42.25         39.77         4.80 o                         
  -1  10  13         40.74         40.66         4.76 o                         
   0  10  13         16.64         16.07         2.32 o                         
   1  10  13          0.66         -0.35         2.73 o                         
  -7   0  14         18.93         18.63         3.75 o                         
  -6   0  14          1.13          2.07         4.83 o                         
  -5   0  14        150.41        164.44         6.78 o                         
  -4   0  14        212.93        216.94         8.75 o                         
  -3   0  14         69.39         74.41         4.06 o                         
  -2   0  14        300.94        327.11        11.63 o                         
  -1   0  14         42.18         38.11         3.18 o                         
   0   0  14          9.63         13.47         1.76 o                         
   1   0  14         82.04         87.76         5.29 o                         
   2   0  14        118.17        115.37         4.86 o                         
   3   0  14        127.61        131.74         5.58 o                         
   4   0  14         45.96         38.85         5.33 o                         
  -7   1  14          1.82          0.04         1.78 o                         
  -6   1  14          2.87          1.27         1.22 o                         
  -5   1  14          4.48          1.45         1.22 o                         
  -4   1  14          6.57          6.10         1.20 o                         
  -3   1  14        314.38        286.15         4.68 o                         
  -2   1  14         98.39         97.31         3.03 o                         
  -1   1  14          1.14         -0.60         0.98 o                         
   0   1  14         10.33          8.30         0.89 o                         
   1   1  14          5.17          6.62         1.13 o                         
   2   1  14          0.65         -1.25         1.40 o                         
   3   1  14          8.41          6.16         1.86 o                         
   4   1  14         62.73         60.93         3.45 o                         
  -7   2  14          1.14          3.08         1.60 o                         
  -6   2  14         38.54         37.97         3.77 o                         
  -5   2  14        128.09        129.29         5.21 o                         
  -4   2  14         49.83         47.29         3.04 o                         
  -3   2  14         25.29         25.38         1.82 o                         
  -2   2  14         24.26         34.42         2.49 o                         
  -1   2  14         26.36         29.64         1.45 o                         
   0   2  14         11.94          6.92         1.20 o                         
   1   2  14        128.78        133.02         5.09 o                         
   2   2  14          0.14         -2.87         1.43 o                         
   3   2  14         34.98         31.51         2.45 o                         
   4   2  14         19.12         19.81         2.76 o                         
  -7   3  14          8.24          6.94         1.98 o                         
  -6   3  14          0.84          3.98         1.53 o                         
  -5   3  14         35.16         40.04         3.38 o                         
  -4   3  14          0.30          1.45         1.38 o                         
  -3   3  14        393.88        373.10         9.92 o                         
  -2   3  14        144.42        146.94         5.20 o                         
  -1   3  14          7.45          5.94         1.96 o                         
   0   3  14          1.39          1.83         0.83 o                         
   1   3  14         75.09         75.11         3.36 o                         
   2   3  14          1.77          2.09         1.17 o                         
   3   3  14          7.40          5.98         1.61 o                         
   4   3  14         40.18         34.25         2.64 o                         
  -7   4  14          0.05          5.85         5.37 o                         
  -6   4  14          2.99          3.22         1.65 o                         
  -5   4  14         71.17         74.82         4.63 o                         
  -4   4  14         60.68         65.58         4.11 o                         
  -3   4  14        168.44        148.37         6.67 o                         
  -2   4  14         14.99         14.22         1.96 o                         
  -1   4  14          0.31          1.58         1.15 o                         
   0   4  14        137.30        131.67         7.57 o                         
   1   4  14          0.31          1.06         1.30 o                         
   2   4  14        175.59        177.98         5.39 o                         
   3   4  14          0.47         -0.23         1.11 o                         
   4   4  14          3.27          3.59         1.67 o                         
  -7   5  14        118.41        118.84        12.91 o                         
  -6   5  14         15.90         20.39         5.61 o                         
  -5   5  14          0.02         -1.10         1.66 o                         
  -4   5  14        179.00        172.79         7.86 o                         
  -3   5  14        193.47        186.49         7.38 o                         
  -2   5  14         37.84         33.56         2.38 o                         
  -1   5  14          8.17          6.73         1.35 o                         
   0   5  14        120.89        120.83         4.88 o                         
   1   5  14        155.46        160.86         5.65 o                         
   2   5  14         25.51         21.79         2.95 o                         
   3   5  14         27.32         29.18         2.48 o                         
   4   5  14          1.66          3.38         1.22 o                         
  -6   6  14          0.45          4.35         2.12 o                         
  -5   6  14          6.84         14.93         5.36 o                         
  -4   6  14        199.03        216.15        14.51 o                         
  -3   6  14         14.54         17.77         2.66 o                         
  -2   6  14          6.46          6.96         1.16 o                         
  -1   6  14         15.18         14.36         2.06 o                         
   0   6  14          1.78          1.89         1.38 o                         
   1   6  14          3.74          5.08         1.86 o                         
   2   6  14         15.78         15.64         2.31 o                         
   3   6  14          3.78          4.12         1.57 o                         
  -6   7  14          6.73          1.49         3.23 o                         
  -5   7  14          7.03          0.31         4.32 o                         
  -4   7  14        156.43        164.73        13.16 o                         
  -3   7  14         22.67         19.80         3.04 o                         
  -2   7  14         61.15         65.44         3.81 o                         
  -1   7  14          1.93          1.73         1.32 o                         
   0   7  14         23.97         25.10         2.55 o                         
   1   7  14         99.62         99.44         4.93 o                         
   2   7  14         14.63         17.44         3.18 o                         
   3   7  14          0.01         -0.17         1.44 o                         
  -5   8  14         15.20          2.32         3.00 o                         
  -4   8  14          0.80         -1.37         2.71 o                         
  -3   8  14          1.98         -4.91         8.24 o                         
  -2   8  14         83.30         98.70         4.86 o                         
  -1   8  14        116.36        111.30         5.27 o                         
   0   8  14         99.37        106.13         5.12 o                         
   1   8  14         17.55         13.74         2.08 o                         
   2   8  14        153.41        163.93         8.70 o                         
  -4   9  14         22.18         20.74         3.49 o                         
  -3   9  14          8.91          8.58         2.89 o                         
  -2   9  14          0.19         -0.46         2.14 o                         
  -1   9  14         86.70         82.64         4.69 o                         
   0   9  14          0.35          2.34         1.47 o                         
   1   9  14          5.31          3.41         1.51 o                         
  -3  10  14          9.98         10.05         2.54 o                         
  -2  10  14          7.90         10.97         3.23 o                         
  -1  10  14          0.04          0.05         2.27 o                         
   0  10  14          0.08         -3.12         1.78 o                         
  -7   1  15          4.57          2.80         1.40 o                         
  -6   1  15          0.34          0.48         1.28 o                         
  -5   1  15          2.18          0.49         1.16 o                         
  -4   1  15         36.46         26.53         2.16 o                         
  -3   1  15        291.51        298.74         6.27 o                         
  -2   1  15         64.76         64.30         2.83 o                         
  -1   1  15         19.24         20.20         1.85 o                         
   0   1  15        160.42        167.67         5.05 o                         
   1   1  15          4.99          3.70         1.13 o                         
   2   1  15          6.74          5.81         1.70 o                         
   3   1  15         29.74         33.16         2.61 o                         
   4   1  15          2.11          3.76         1.48 o                         
  -7   2  15          3.91          0.02         1.59 o                         
  -6   2  15          0.01         -1.10         1.19 o                         
  -5   2  15         18.03         14.78         2.00 o                         
  -4   2  15         43.42         41.20         2.90 o                         
  -3   2  15          8.13          6.92         1.63 o                         
  -2   2  15         44.41         42.54         2.58 o                         
  -1   2  15          4.16          6.21         0.98 o                         
   0   2  15        562.79        561.60         9.42 o                         
   1   2  15        377.15        406.93         9.51 o                         
   2   2  15         73.61         72.46         3.54 o                         
   3   2  15        172.19        167.92         6.75 o                         
   4   2  15          1.16         -0.94         1.37 o                         
  -7   3  15          0.97         -0.14         2.52 o                         
  -6   3  15          9.38         11.01         2.29 o                         
  -5   3  15          6.90          7.64         2.01 o                         
  -4   3  15         57.55         52.97         3.76 o                         
  -3   3  15        104.89         94.48         5.10 o                         
  -2   3  15         10.44         12.85         1.86 o                         
  -1   3  15         49.29         48.79         3.14 o                         
   0   3  15          0.80         -0.26         0.91 o                         
   1   3  15        207.18        211.79         6.11 o                         
   2   3  15          5.82          6.45         1.24 o                         
   3   3  15        190.32        185.79         5.36 o                         
   4   3  15          7.11         11.78         1.66 o                         
  -7   4  15          0.28          0.29         3.20 o                         
  -6   4  15          1.20          1.07         1.56 o                         
  -5   4  15          1.21          1.15         1.40 o                         
  -4   4  15         34.96         33.49         3.18 o                         
  -3   4  15         74.56         68.93         4.11 o                         
  -2   4  15          0.78         -1.35         1.59 o                         
  -1   4  15         42.04         49.22         3.25 o                         
   0   4  15         38.20         39.06         2.59 o                         
   1   4  15         16.84         16.48         2.03 o                         
   2   4  15         26.06         30.42         2.47 o                         
   3   4  15          2.06          2.22         1.24 o                         
  -6   5  15         18.20         20.95         3.86 o                         
  -5   5  15          0.24          4.14         2.70 o                         
  -4   5  15          8.96          8.10         1.74 o                         
  -3   5  15          9.15          9.11         2.10 o                         
  -2   5  15         15.46         14.54         2.21 o                         
  -1   5  15          5.09          8.33         1.77 o                         
   0   5  15          0.24          0.90         1.38 o                         
   1   5  15          0.09         -0.38         1.93 o                         
   2   5  15         38.44         36.39         3.21 o                         
   3   5  15         39.63         37.11         2.78 o                         
  -6   6  15          1.25         -1.55         2.19 o                         
  -5   6  15          9.05          8.61         3.36 o                         
  -4   6  15          5.98          6.22         3.15 o                         
  -3   6  15          1.86          0.85         1.60 o                         
  -2   6  15          0.97          3.77         1.32 o                         
  -1   6  15          0.03         -2.73         1.81 o                         
   0   6  15          9.61         11.22         1.99 o                         
   1   6  15         21.79         23.38         3.25 o                         
   2   6  15        297.97        314.45         8.92 o                         
   3   6  15          1.91          2.87         1.79 o                         
  -5   7  15          0.71          8.32         4.84 o                         
  -4   7  15         46.76         47.45         7.78 o                         
  -3   7  15          0.10          1.85         2.93 o                         
  -2   7  15         45.75         45.46         3.36 o                         
  -1   7  15         38.91         33.48         2.92 o                         
   0   7  15         28.71         28.20         2.87 o                         
   1   7  15         96.33        112.97         5.36 o                         
   2   7  15        164.35        160.62         8.61 o                         
  -5   8  15          9.36         10.01         4.66 o                         
  -4   8  15          0.01         -1.20         3.21 o                         
  -3   8  15         12.68          9.74         4.55 o                         
  -2   8  15         14.49         13.22         2.12 o                         
  -1   8  15         29.78         26.55         2.71 o                         
   0   8  15         50.78         57.70         3.91 o                         
   1   8  15          4.52          5.84         1.81 o                         
  -4   9  15          4.76          2.37         3.95 o                         
  -3   9  15         20.82         24.80         3.94 o                         
  -2   9  15          6.13          4.02         3.48 o                         
  -1   9  15          3.45          4.62         1.57 o                         
   0   9  15          0.33          1.73         2.06 o                         
  -7   0  16          0.10          0.95         2.53 o                         
  -6   0  16        162.18        171.52         9.36 o                         
  -5   0  16         62.05         64.88         4.62 o                         
  -4   0  16        164.22        153.22         6.54 o                         
  -3   0  16        282.74        260.94         9.40 o                         
  -2   0  16        317.40        316.69         8.21 o                         
  -1   0  16          1.58          1.62         2.62 o                         
   0   0  16        217.31        239.47         9.22 o                         
   1   0  16        299.02        316.15         8.76 o                         
   2   0  16         37.14         37.88         3.12 o                         
   3   0  16          0.88          1.97         2.25 o                         
   4   0  16          2.57          0.28         2.59 o                         
  -7   1  16          0.57          1.07         1.39 o                         
  -6   1  16          7.51          6.32         1.47 o                         
  -5   1  16         20.53         17.00         1.92 o                         
  -4   1  16          1.27          0.36         1.13 o                         
  -3   1  16          8.38          7.04         1.55 o                         
  -2   1  16          9.94          6.25         1.02 o                         
  -1   1  16         49.06         44.17         2.66 o                         
   0   1  16         33.82         34.25         2.23 o                         
   1   1  16        103.07        102.05         3.99 o                         
   2   1  16          4.51          6.58         1.45 o                         
   3   1  16          0.24         -0.72         1.68 o                         
   4   1  16          0.37          1.58         1.44 o                         
  -7   2  16          4.28          1.61         1.58 o                         
  -6   2  16          4.74          3.95         1.54 o                         
  -5   2  16         10.28          7.90         1.45 o                         
  -4   2  16          3.30          2.63         1.45 o                         
  -3   2  16         63.65         60.88         3.39 o                         
  -2   2  16          0.06          0.22         0.94 o                         
  -1   2  16          3.06          1.65         0.96 o                         
   0   2  16         48.03         48.67         2.42 o                         
   1   2  16         30.69         36.20         3.46 o                         
   2   2  16        359.08        368.49         7.99 o                         
   3   2  16         27.33         27.43         2.51 o                         
  -7   3  16          0.06         -1.40         1.77 o                         
  -6   3  16          4.38          1.84         1.46 o                         
  -5   3  16          2.21          1.90         1.50 o                         
  -4   3  16         31.29         32.64         3.14 o                         
  -3   3  16         29.92         29.67         2.88 o                         
  -2   3  16         38.05         38.04         3.22 o                         
  -1   3  16          3.13          3.63         1.39 o                         
   0   3  16         63.90         63.94         4.86 o                         
   1   3  16         16.83         15.98         2.16 o                         
   2   3  16          0.42         -0.98         1.23 o                         
   3   3  16          1.54          0.78         1.20 o                         
  -6   4  16          7.52          9.92         2.16 o                         
  -5   4  16          0.00          0.77         1.46 o                         
  -4   4  16         18.37         13.77         2.39 o                         
  -3   4  16          5.62          2.48         1.36 o                         
  -2   4  16         53.78         60.83         4.24 o                         
  -1   4  16         31.08         25.90         2.45 o                         
   0   4  16          1.07          2.63         1.95 o                         
   1   4  16         65.49         62.48         3.76 o                         
   2   4  16          6.05          5.71         1.44 o                         
   3   4  16        122.16        128.54         4.71 o                         
  -6   5  16          1.40          2.46         1.95 o                         
  -5   5  16         24.69         21.71         3.53 o                         
  -4   5  16        392.23        377.07        10.41 o                         
  -3   5  16         21.30         20.41         2.30 o                         
  -2   5  16          6.40          4.80         2.42 o                         
  -1   5  16         61.04         55.00         4.11 o                         
   0   5  16          0.10         -2.22         1.23 o                         
   1   5  16         53.43         50.67         6.01 o                         
   2   5  16         15.28         13.06         2.83 o                         
   3   5  16          6.39          4.12         1.71 o                         
  -6   6  16          0.72         -0.44         2.03 o                         
  -5   6  16          0.37         -2.79         2.96 o                         
  -4   6  16        135.32        113.80        11.41 o                         
  -3   6  16         53.44         39.61         6.44 o                         
  -2   6  16         24.69         28.29         2.94 o                         
  -1   6  16         11.64         12.78         2.28 o                         
   0   6  16         36.86         31.08         3.40 o                         
   1   6  16        158.10        166.00        10.52 o                         
   2   6  16         19.46         18.22         2.98 o                         
  -5   7  16          4.40          5.28         4.96 o                         
  -4   7  16          0.44         -5.76         4.33 o                         
  -3   7  16         43.60         43.79         6.90 o                         
  -2   7  16          1.03          0.50         1.54 o                         
  -1   7  16          3.86          5.16         1.79 o                         
   0   7  16          6.49          4.94         1.83 o                         
   1   7  16          1.66          0.83         1.74 o                         
   2   7  16          3.96         -1.35         3.03 o                         
  -4   8  16          0.33          0.52         2.57 o                         
  -3   8  16          1.46          1.12         2.63 o                         
  -2   8  16         43.12         46.41         3.63 o                         
  -1   8  16          5.36          1.00         1.58 o                         
   0   8  16          8.33         16.69         4.48 o                         
   1   8  16         11.14          6.84         1.83 o                         
  -2   9  16          8.63          7.38         2.16 o                         
  -1   9  16          0.08         -1.33         1.65 o                         
  -7   1  17          3.28          0.49         1.56 o                         
  -6   1  17         10.00          7.54         1.47 o                         
  -5   1  17         20.31         19.20         2.13 o                         
  -4   1  17         50.74         48.46         2.93 o                         
  -3   1  17          3.06          3.25         1.07 o                         
  -2   1  17         76.45         72.26         3.23 o                         
  -1   1  17          2.75          2.46         1.19 o                         
   0   1  17         80.90         75.52         4.59 o                         
   1   1  17        369.90        410.02         9.98 o                         
   2   1  17          0.01         -1.98         1.60 o                         
   3   1  17         11.11          4.99         2.18 o                         
  -6   2  17         47.82         48.44         3.38 o                         
  -5   2  17         27.14         28.62         2.87 o                         
  -4   2  17          9.66         10.69         1.79 o                         
  -3   2  17        116.78        116.09         4.73 o                         
  -2   2  17         18.80         20.33         2.58 o                         
  -1   2  17         35.19         36.02         2.41 o                         
   0   2  17          3.11          1.97         2.36 o                         
   1   2  17         78.19         69.40         4.19 o                         
   2   2  17         59.69         57.14         3.36 o                         
   3   2  17          6.24          2.84         1.77 o                         
  -6   3  17          6.05          3.58         2.36 o                         
  -5   3  17         32.22         29.84         3.31 o                         
  -4   3  17         18.42         12.25         2.85 o                         
  -3   3  17         19.89         22.21         3.56 o                         
  -2   3  17          0.75          0.78         1.32 o                         
  -1   3  17          6.73          5.89         1.28 o                         
   0   3  17          0.18          1.08         1.56 o                         
   1   3  17         66.52         79.36         5.85 o                         
   2   3  17        101.92        102.42         3.99 o                         
   3   3  17         30.11         38.30         3.06 o                         
  -6   4  17          9.52         10.47         2.97 o                         
  -5   4  17          4.87          3.70         1.71 o                         
  -4   4  17        275.34        276.74         9.12 o                         
  -3   4  17         31.74         25.70         2.72 o                         
  -2   4  17         30.32         27.85         2.74 o                         
  -1   4  17         18.37         18.28         2.22 o                         
   0   4  17         77.34         75.65         4.33 o                         
   1   4  17         53.67         64.72         5.49 o                         
   2   4  17          3.04          0.88         8.89 o                         
  -6   5  17          2.76          1.71         2.47 o                         
  -5   5  17         25.57         27.90         9.12 o                         
  -4   5  17         31.04         33.95         3.50 o                         
  -3   5  17          3.70          2.02         1.43 o                         
  -2   5  17          0.28          0.55         1.43 o                         
  -1   5  17         69.30         79.37         4.52 o                         
   0   5  17         16.99         19.34         2.55 o                         
   1   5  17         43.15         40.98         4.62 o                         
   2   5  17          3.23          0.93         2.15 o                         
  -5   6  17         23.18         28.93         4.56 o                         
  -4   6  17          1.06         -0.56         2.30 o                         
  -3   6  17         22.61         23.20         5.06 o                         
  -2   6  17          6.86          9.48         1.85 o                         
  -1   6  17          2.72          3.35         2.59 o                         
   0   6  17         49.06         47.75         4.28 o                         
   1   6  17          0.56          1.92         2.07 o                         
  -4   7  17         26.48         28.61         6.11 o                         
  -3   7  17          0.89         -6.84         4.39 o                         
  -2   7  17          0.00         -4.63         3.26 o                         
  -1   7  17          0.05         -0.90         1.69 o                         
   0   7  17          6.79         11.00         2.57 o                         
   1   7  17          6.08          6.03         2.02 o                         
  -3   8  17          0.08          2.54         2.15 o                         
  -2   8  17         78.59         73.90         8.94 o                         
  -1   8  17          0.73         -3.33         1.88 o                         
   0   8  17          0.36          0.06         2.07 o                         
  -6   0  18         36.88         30.96         4.55 o                         
  -5   0  18          0.00         -2.92         2.00 o                         
  -4   0  18          0.11         -2.23         1.57 o                         
  -3   0  18         38.69         40.61         3.37 o                         
  -2   0  18          2.57          4.77         1.96 o                         
  -1   0  18          0.99          3.05         1.56 o                         
   0   0  18         22.85         26.08         3.50 o                         
   1   0  18         42.02         44.46         4.42 o                         
   2   0  18        113.25        127.87         9.61 o                         
  -6   1  18          4.51          4.44         1.72 o                         
  -5   1  18          0.00          2.17         1.17 o                         
  -4   1  18         58.41         51.48         3.38 o                         
  -3   1  18         22.89         19.18         2.07 o                         
  -2   1  18          8.73          7.89         1.16 o                         
  -1   1  18         30.21         31.64         3.40 o                         
   0   1  18         22.29         22.05         3.49 o                         
   1   1  18         22.97         27.31         3.61 o                         
   2   1  18         26.30         24.75         2.89 o                         
  -6   2  18          6.63          8.75         2.44 o                         
  -5   2  18          1.00          3.28         1.70 o                         
  -4   2  18          0.44          2.21         1.59 o                         
  -3   2  18         23.42         23.77         2.27 o                         
  -2   2  18          9.71         10.11         1.55 o                         
  -1   2  18          1.33         -0.21         1.39 o                         
   0   2  18          5.93          1.50         1.97 o                         
   1   2  18         40.00         38.74         3.38 o                         
   2   2  18         79.89         97.66         5.31 o                         
  -6   3  18         10.18         10.34         1.97 o                         
  -5   3  18         26.38         25.49         2.59 o                         
  -4   3  18          3.88          2.55         1.31 o                         
  -3   3  18          3.61          4.58         1.31 o                         
  -2   3  18          1.92          2.95         1.16 o                         
  -1   3  18          1.89         -0.98         1.94 o                         
   0   3  18         23.92         20.41         4.14 o                         
   1   3  18         51.77         46.65         4.66 o                         
   2   3  18         16.08         16.77         2.55 o                         
  -6   4  18          4.74          4.83         3.23 o                         
  -5   4  18         30.28         37.77         3.92 o                         
  -4   4  18         32.09         26.02         3.12 o                         
  -3   4  18          1.20          2.55         1.64 o                         
  -2   4  18         39.42         39.96         3.48 o                         
  -1   4  18          4.76          3.12         1.47 o                         
   0   4  18          6.66          5.69         1.69 o                         
   1   4  18          9.33          4.40         2.34 o                         
   2   4  18         31.67         29.41         4.18 o                         
  -5   5  18         10.07         12.01         3.44 o                         
  -4   5  18         17.55         10.66         2.67 o                         
  -3   5  18         19.62         15.92         2.79 o                         
  -2   5  18          0.21          0.80         1.27 o                         
  -1   5  18          0.14         -2.00         1.73 o                         
   0   5  18        158.13        173.11         6.86 o                         
   1   5  18          6.88          5.69         2.69 o                         
  -4   6  18        221.69        213.97        11.40 o                         
  -3   6  18          0.10          1.92         2.34 o                         
  -2   6  18          4.63          7.63         2.60 o                         
  -1   6  18         41.23         38.05         3.41 o                         
   0   6  18         45.43         34.95         3.24 o                         
   1   6  18          0.52         -1.24         1.52 o                         
  -3   7  18          4.81          6.87         4.37 o                         
  -2   7  18          0.09         -0.49         3.03 o                         
  -1   7  18         13.01         12.48         3.43 o                         
   0   7  18          3.85          5.45         2.03 o                         
  -6   1  19         29.65         29.03         2.99 o                         
  -5   1  19         13.96         13.06         2.23 o                         
  -4   1  19          3.37          2.88         1.20 o                         
  -3   1  19         48.27         45.68         3.19 o                         
  -2   1  19          9.79         11.38         1.59 o                         
  -1   1  19          6.12          5.63         1.55 o                         
   0   1  19        198.25        212.12         9.67 o                         
   1   1  19         39.88         37.14         3.53 o                         
   2   1  19          2.75          2.00         1.85 o                         
  -6   2  19          0.01         -1.48         1.83 o                         
  -5   2  19          2.41          1.83         1.98 o                         
  -4   2  19         98.03         96.26         4.90 o                         
  -3   2  19          6.42          6.62         1.56 o                         
  -2   2  19          0.83         -0.61         1.19 o                         
  -1   2  19          0.76         -0.82         1.81 o                         
   0   2  19         37.43         30.71         3.81 o                         
   1   2  19         34.24         34.08         4.20 o                         
   2   2  19          1.79          1.88         1.87 o                         
  -5   3  19         70.39         67.05         4.39 o                         
  -4   3  19          4.59          3.23         1.35 o                         
  -3   3  19          4.88          4.73         1.32 o                         
  -2   3  19          0.27          0.06         1.09 o                         
  -1   3  19         22.15         17.77         2.34 o                         
   0   3  19          0.36          2.63         4.01 o                         
   1   3  19         55.64         53.34         5.16 o                         
  -5   4  19         45.97         44.86         4.36 o                         
  -4   4  19         31.16         23.75         3.63 o                         
  -3   4  19          0.47         -0.48         1.43 o                         
  -2   4  19          0.73          0.62         1.76 o                         
  -1   4  19         33.85         33.27         3.19 o                         
   0   4  19         17.11         19.69         2.66 o                         
   1   4  19         21.27         22.67         3.55 o                         
  -4   5  19         25.91         18.16         4.77 o                         
  -3   5  19          0.04          0.41         1.50 o                         
  -2   5  19          1.00          2.34         2.03 o                         
  -1   5  19         24.47         25.04         2.98 o                         
   0   5  19          0.07         -2.65         1.53 o                         
  -4   6  19         17.64         17.79         3.89 o                         
  -3   6  19          1.22          0.93         2.24 o                         
  -2   6  19          7.46          9.42         2.94 o                         
  -1   6  19         12.28         13.95         1.81 o                         
   0   6  19          3.87          2.68         1.73 o                         
  -5   0  20         46.52         34.49         4.45 o                         
  -4   0  20         46.78         39.31         4.43 o                         
  -3   0  20         35.05         29.59         3.15 o                         
  -2   0  20          5.62          8.43         3.99 o                         
  -1   0  20          6.52          7.40         4.21 o                         
   0   0  20         17.66         28.17         6.85 o                         
   1   0  20          6.27          5.35         2.82 o                         
  -5   1  20         20.12         20.36         2.38 o                         
  -4   1  20          7.99          6.68         1.72 o                         
  -3   1  20          3.42          1.79         1.30 o                         
  -2   1  20          0.21         -1.16         1.31 o                         
  -1   1  20         46.05         41.03         3.39 o                         
   0   1  20        154.68        172.36         9.22 o                         
   1   1  20         11.80         10.67         2.65 o                         
  -5   2  20          8.73         12.63         2.38 o                         
  -4   2  20         10.86          5.88         1.99 o                         
  -3   2  20          0.00         -0.20         1.43 o                         
  -2   2  20          0.00         -1.37         2.51 o                         
  -1   2  20         14.28         16.46         2.28 o                         
   0   2  20          4.07         -0.98         2.36 o                         
   1   2  20          1.94         -3.31         2.43 o                         
  -5   3  20          0.07         -3.50         1.75 o                         
  -4   3  20          3.78         -0.06         1.82 o                         
  -3   3  20          4.44          5.36         1.32 o                         
  -2   3  20          4.60          6.54         1.98 o                         
  -1   3  20         99.69        102.61         5.32 o                         
   0   3  20         32.80         41.52         4.81 o                         
  -4   4  20          0.12          0.21         1.37 o                         
  -3   4  20          0.11         -0.80         1.38 o                         
  -2   4  20          1.66          0.23         1.42 o                         
  -1   4  20          0.11          2.00         1.25 o                         
   0   4  20          7.42         -1.26         2.22 o                         
  -3   5  20          1.36          3.35         5.87 o                         
  -2   5  20         12.73         12.12         2.26 o                         
  -1   5  20          2.74         -0.16         2.09 o                         
  -4   1  21         36.81         29.86         3.02 o                         
  -3   1  21         16.37         17.12         2.28 o                         
  -2   1  21          1.63         -1.16         1.86 o                         
  -1   1  21         18.14         15.32         2.12 o                         
   0   1  21         25.38         28.21         4.10 o                         
  -4   2  21         31.95         24.92         3.05 o                         
  -3   2  21         10.70          7.55         1.76 o                         
  -2   2  21          3.50          1.84         1.67 o                         
  -1   2  21         53.23         51.65         4.03 o                         
   0   2  21          0.41          2.46         2.80 o                         
  -4   3  21          8.71          2.87         1.42 o                         
  -3   3  21         14.95         12.23         2.21 o                         
  -2   3  21          3.35          4.37         1.75 o                         
  -1   3  21          0.37         -0.02         1.81 o                         
  -3   4  21          3.23          2.83         1.45 o                         
  -2   4  21         24.92         22.87         3.05 o                         
  -3   0  22         11.48         12.56         3.53 o                         
  -2   0  22          0.46         -1.29         2.74 o                         
  -3   1  22          2.95          0.42         1.79 o                         
  -2   1  22          3.56          0.39         1.68 o                         
                                                                                
